# Supplementary material for: A comparative ‘omics’ approach for prediction of candidate Strongyloides stercoralis diagnostic coproantigens
Source: PLoS Negl Trop Dis. 2023 Apr 17;17(4):e0010777. doi: 10.1371/journal.pntd.0010777 (PMC10138266; doi:10.1371/journal.pntd.0010777)
Supplement: S3 File — S. ratti E/S proteomic data from Hunt et al. (2016) was BLAST searched against the S. stercoralis genome-derived proteome using blast+ with e-value 1e-50 (XLSX) [file pntd.0010777.s003.xlsx]

## Sheet: ES blast results
S. ratti protein number	S.stercoralis protein number	S. ratti E/S proteins with BLAST hits in S. stercoralis proteome at e-50 (Data from Hunt 2016)	S. stercoralis BLAST hits/orthologues	% of identical matches	Alignment length	Number of mismatches	Number of gap openings	Start of alignment in query (qstart)	End of alignment in query (qend)	Start of alignment in subject (sstart)	End of alignment in subject (send)	E-value	Score
1	152	SRAE_2000411800	SSTP_0000206600.1	94.074	135	8	0	1	135	1	135	7.87e-93	263
1	601	SRAE_2000411800	SSTP_0000775900.1	65.649	131	45	0	5	135	6	136	9.84e-59	177
2	26	SRAE_X000139000	SSTP_0000033500.1	88.415	164	19	0	4	167	1	164	1.58e-111	313
3	614	SRAE_1000221000	SSTP_0000797700.1	50.549	182	88	2	33	214	1	180	1.11e-62	192
3	945	SRAE_1000221000	SSTP_0001137500.1	79.63	216	44	0	1	216	1	216	9.83e-134	373
4	67	SRAE_2000254300	SSTP_0000096500.1	67.403	362	116	2	3	364	17	376	3.51e-174	488
4	133	SRAE_2000254300	SSTP_0000168300.1	94.78	364	19	0	1	364	1	364	0	729
5	208	SRAE_0000080100	SSTP_0000274600.1	64.773	176	61	1	14	188	14	189	2.93e-79	246
5	209	SRAE_0000080100	SSTP_0000274700.1	66.848	184	60	1	6	188	6	189	1.01e-87	268
5	491	SRAE_0000080100	SSTP_0000638700.1	68.254	189	59	1	1	188	1	189	3.94e-91	277
5	501	SRAE_0000080100	SSTP_0000649200.1	53.226	186	85	2	1	185	1	185	1.02e-65	210
5	526	SRAE_0000080100	SSTP_0000670800.1	69.886	176	52	1	14	188	14	189	5.65e-87	266
5	527	SRAE_0000080100	SSTP_0000670900.1	70.47	149	43	1	41	188	1	149	8.62e-72	226
5	528	SRAE_0000080100	SSTP_0000671000.1	66.138	189	63	1	1	188	1	189	8.3e-86	263
5	529	SRAE_0000080100	SSTP_0000671100.1	66.667	189	62	1	1	188	1	189	4.09e-87	266
5	1053	SRAE_0000080100	SSTP_0001270700.1	66.138	189	63	1	1	188	1	189	1.35e-89	263
6	692	SRAE_1000321800	SSTP_0000894800.1	94.304	158	9	0	1	158	1	158	1.68e-106	299
7	90	SRAE_2000074500	SSTP_0000121100.1	60.119	168	59	2	5	171	41	201	5.9e-63	192
7	253	SRAE_2000074500	SSTP_0000330300.1	95.322	171	8	0	1	171	23	193	1.09e-120	337
7	254	SRAE_2000074500	SSTP_0000330500.1	73.099	171	46	0	1	171	12	182	3.02e-95	272
7	569	SRAE_2000074500	SSTP_0000730200.1	59.639	166	60	1	4	169	139	297	3.85e-65	200
7	637	SRAE_2000074500	SSTP_0000825600.1	57.31	171	70	2	2	171	23	191	1.15e-62	190
7	666	SRAE_2000074500	SSTP_0000860800.1	60.714	168	58	2	5	171	45	205	3.04e-64	195
8	185	SRAE_2000061100	SSTP_0000239700.2	95.395	152	7	0	1	152	1	152	8.05e-110	307
9	701	SRAE_1000136300	SSTP_0000911300.1	96.774	434	14	0	20	453	1	434	0	872
10	446	SRAE_1000309200	SSTP_0000573000.1	91.925	483	39	0	1	483	1	483	0	916
10	826	SRAE_1000309200	SSTP_0001008100.1	33.125	480	282	15	13	473	5	464	4.17e-73	238
11	612	SRAE_2000030400	SSTP_0000793500.1	88.976	127	14	0	1	127	1	127	1.82e-83	239
12	462	SRAE_1000342700	SSTP_0000600500.1	94.444	144	8	0	1	144	1	144	8.22e-101	284
13	452	SRAE_X000117900	SSTP_0000583700.1	67.914	187	60	0	8	194	15	201	1.84e-96	278
13	454	SRAE_X000117900	SSTP_0000585200.1	67.742	186	58	1	11	196	36	219	5.77e-93	269
13	669	SRAE_X000117900	SSTP_0000864300.1	66.845	187	60	1	10	196	38	222	8.81e-94	271
13	1029	SRAE_X000117900	SSTP_0001247000.1	99.492	197	1	0	1	197	1	197	3.41e-147	405
14	966	SRAE_1000042700	SSTP_0001157900.1	73.946	261	68	0	1	261	1	261	7.47e-144	402
15	143	SRAE_2000211800	SSTP_0000187900.1	94.004	517	31	0	1	517	1	517	0	1026
16	90	SRAE_2000181000	SSTP_0000121100.1	85.377	212	31	0	1	212	1	212	8.6e-134	373
16	253	SRAE_2000181000	SSTP_0000330300.1	62.5	168	55	2	41	201	27	193	6.72e-66	200
16	254	SRAE_2000181000	SSTP_0000330500.1	63.095	168	54	2	41	201	16	182	3.04e-66	201
16	569	SRAE_2000181000	SSTP_0000730200.1	59.639	166	63	2	37	199	133	297	4.11e-60	189
16	637	SRAE_2000181000	SSTP_0000825600.1	57.576	165	65	1	42	201	27	191	6.63e-63	192
16	666	SRAE_2000181000	SSTP_0000860800.1	68.159	201	59	1	12	212	21	216	7.59e-92	267
17	586	SRAE_2000289500	SSTP_0000756400.1	92.265	181	14	0	1	181	1	181	6.61e-123	343
18	75	SRAE_2000453200	SSTP_0000113700.1	36.592	358	220	5	22	375	20	374	3.46e-71	226
18	278	SRAE_2000453200	SSTP_0000367700.1	53.406	367	170	1	13	379	13	378	5.09e-146	417
18	304	SRAE_2000453200	SSTP_0000383400.1	41.161	379	213	7	7	377	2	378	1.37e-77	243
18	670	SRAE_2000453200	SSTP_0000866000.1	38.65	326	197	2	57	379	57	382	9.76e-68	217
18	680	SRAE_2000453200	SSTP_0000876500.1	34.865	370	235	5	8	373	6	373	5.15e-70	223
19	225	SRAE_1000024500	SSTP_0000293300.1	96.092	435	17	0	1	435	1	435	0	813
20	90	SRAE_X000039200	SSTP_0000121100.1	72	175	49	0	42	216	38	212	4.98e-88	257
20	253	SRAE_X000039200	SSTP_0000330300.1	62.5	168	55	2	45	205	27	193	4.29e-66	201
20	254	SRAE_X000039200	SSTP_0000330500.1	62.5	168	55	2	45	205	16	182	3.01e-67	204
20	569	SRAE_X000039200	SSTP_0000730200.1	61.212	165	60	2	42	203	134	297	1.25e-62	196
20	637	SRAE_X000039200	SSTP_0000825600.1	56.364	165	67	1	46	205	27	191	1.21e-61	189
20	666	SRAE_X000039200	SSTP_0000860800.1	93.119	218	15	0	1	218	1	218	1.04e-152	421
21	14	SRAE_1000145800	SSTP_0000024600.1	34.483	406	226	9	6	376	6	406	6.71e-65	211
21	155	SRAE_1000145800	SSTP_0000208900.1	99.468	376	2	0	1	376	1	376	0	784
21	706	SRAE_1000145800	SSTP_0000920600.1	99.734	376	1	0	1	376	1	376	0	785
21	743	SRAE_1000145800	SSTP_0000953800.1	47.52	383	185	4	8	374	8	390	2.13e-124	363
21	878	SRAE_1000145800	SSTP_0001078600.1	54.496	367	165	2	9	374	10	375	1.57e-148	423
21	900	SRAE_1000145800	SSTP_0001106300.1	99.468	376	2	0	1	376	237	612	0	793
22	14	SRAE_2000414100	SSTP_0000024600.1	34.236	406	227	9	6	376	6	406	2.24e-64	209
22	155	SRAE_2000414100	SSTP_0000208900.1	100	376	0	0	1	376	1	376	0	787
22	706	SRAE_2000414100	SSTP_0000920600.1	99.202	376	3	0	1	376	1	376	0	783
22	743	SRAE_2000414100	SSTP_0000953800.1	47.258	383	186	4	8	374	8	390	5.2e-124	362
22	878	SRAE_2000414100	SSTP_0001078600.1	54.223	367	166	2	9	374	10	375	3.09e-148	423
22	900	SRAE_2000414100	SSTP_0001106300.1	100	376	0	0	1	376	237	612	0	796
23	355	SRAE_2000319600	SSTP_0000465300.1	77.632	152	34	0	1	152	1	152	1.6e-90	258
23	750	SRAE_2000319600	SSTP_0000960900.1	50	150	75	0	3	152	31	180	9.26e-54	166
24	336	SRAE_X000130900	SSTP_0000423300.1	64.804	179	63	0	1	179	1	179	8.98e-93	266
24	543	SRAE_X000130900	SSTP_0000684600.1	56.886	167	72	0	11	177	11	177	2.89e-75	222
24	1021	SRAE_X000130900	SSTP_0001234900.1	82.682	179	31	0	1	179	1	179	1.29e-116	327
25	344	SRAE_X000172600	SSTP_0000432900.1	81.544	298	55	0	1	298	1	298	0	522
26	322	SRAE_2000370000	SSTP_0000414900.1	71.429	119	34	0	1	119	1	119	7.37e-61	181
27	63	SRAE_X000014000	SSTP_0000087100.1	36.286	700	440	4	376	1070	13	711	4.03e-131	413
27	64	SRAE_X000014000	SSTP_0000087200.2	38.187	728	443	3	347	1071	21	744	5.83e-178	537
27	65	SRAE_X000014000	SSTP_0000087300.1	38.116	690	424	3	383	1071	7	694	3.03e-164	499
27	220	SRAE_X000014000	SSTP_0000289100.1	53.837	808	363	7	269	1072	125	926	0	840
27	524	SRAE_X000014000	SSTP_0000668200.1	34.795	730	459	9	349	1071	37	756	1.42e-129	410
27	525	SRAE_X000014000	SSTP_0000670700.1	29.241	725	477	14	367	1071	46	754	4.12e-85	290
27	531	SRAE_X000014000	SSTP_0000674700.1	54.362	745	337	3	330	1072	113	856	0	832
27	606	SRAE_X000014000	SSTP_0000779600.1	34.722	720	466	4	352	1071	4	719	2.56e-145	451
27	691	SRAE_X000014000	SSTP_0000894300.1	31.522	736	478	14	349	1071	545	1267	1.15e-86	304
27	836	SRAE_X000014000	SSTP_0001019400.1	37.228	736	460	2	338	1071	29	764	1.71e-174	529
27	905	SRAE_X000014000	SSTP_0001108500.1	45.119	758	395	1	336	1072	46	803	0	690
27	906	SRAE_X000014000	SSTP_0001108600.1	45.609	763	414	1	311	1072	22	784	0	690
27	907	SRAE_X000014000	SSTP_0001108700.1	43.448	725	368	2	311	1034	22	705	0	616
27	908	SRAE_X000014000	SSTP_0001108800.1	45.541	740	403	0	333	1072	38	777	0	662
28	234	SRAE_0000041100	SSTP_0000304500.1	93.182	132	9	0	1	132	33	164	2.45e-88	253
29	838	SRAE_X000241700	SSTP_0001025100.1	98.246	171	3	0	1	171	42	212	3.61e-128	357
30	36	SRAE_2000105100	SSTP_0000040200.1	39.738	458	257	14	20	462	137	590	4.13e-103	320
30	446	SRAE_2000105100	SSTP_0000573000.1	34.888	493	281	16	3	477	13	483	2.18e-77	249
30	826	SRAE_2000105100	SSTP_0001008100.1	87.397	484	61	0	1	484	1	484	0	887
31	47	SRAE_2000122800	SSTP_0000056300.1	90.288	278	27	0	1	278	1	278	0	528
32	339	SRAE_2000335200	SSTP_0000427500.1	96.104	539	21	0	1	539	1	539	0	1091
32	382	SRAE_2000335200	SSTP_0000499800.1	85.741	540	76	1	1	539	1	540	0	990
33	576	SRAE_0000022500	SSTP_0000739200.1	81.59	239	28	1	1	223	1	239	4.14e-141	393
34	223	SRAE_1000081900	SSTP_0000292800.1	88.108	185	22	0	1	185	25	209	5.9e-121	339
35	61	SRAE_2000288800	SSTP_0000084300.1	44.279	402	217	4	21	418	12	410	1.9e-122	360
35	588	SRAE_2000288800	SSTP_0000757100.1	95.455	418	19	0	1	418	7	424	0	844
36	720	SRAE_2000504800	SSTP_0000935600.1	89.408	321	34	0	1	321	1	321	0	588
37	471	SRAE_1000054400	SSTP_0000611600.1	55.844	154	58	3	2	151	6	153	8.05e-53	163
37	541	SRAE_1000054400	SSTP_0000684100.1	59.477	153	55	4	2	152	6	153	1.12e-58	178
37	562	SRAE_1000054400	SSTP_0000722800.1	57.516	153	59	3	2	152	6	154	3.02e-55	169
37	880	SRAE_1000054400	SSTP_0001083900.1	58.599	157	58	3	2	152	6	161	7.76e-61	184
37	1044	SRAE_1000054400	SSTP_0001263500.1	73.793	145	34	1	12	152	14	158	1.66e-79	231
38	139	SRAE_X000018400	SSTP_0000181500.1	100	103	0	0	1	103	1	103	4.27e-70	203
38	141	SRAE_X000018400	SSTP_0000184800.1	100	103	0	0	1	103	1	103	4.27e-70	203
38	314	SRAE_X000018400	SSTP_0000394100.1	99.029	103	1	0	1	103	1	103	1.2e-69	202
38	494	SRAE_X000018400	SSTP_0000643500.1	100	103	0	0	1	103	1	103	4.27e-70	203
38	631	SRAE_X000018400	SSTP_0000818600.1	100	103	0	0	1	103	1	103	4.27e-70	203
39	106	SRAE_2000344900	SSTP_0000136500.1	96.142	337	13	0	1	337	1	337	0	657
40	67	SRAE_2000207300	SSTP_0000096500.1	96.995	366	11	0	1	366	11	376	0	729
40	133	SRAE_2000207300	SSTP_0000168300.1	67.127	362	117	2	7	366	3	364	2.58e-178	498
41	14	SRAE_2000170700	SSTP_0000024600.1	34.75	400	222	9	6	371	6	400	1.82e-63	210
41	155	SRAE_2000170700	SSTP_0000208900.1	100	370	0	0	1	370	1	370	0	775
41	706	SRAE_2000170700	SSTP_0000920600.1	99.189	370	3	0	1	370	1	370	0	771
41	743	SRAE_2000170700	SSTP_0000953800.1	47.354	378	183	4	8	369	8	385	1.84e-122	362
41	878	SRAE_2000170700	SSTP_0001078600.1	53.719	363	166	2	9	370	10	371	2.58e-143	414
41	899	SRAE_2000170700	SSTP_0001106200.1	89.091	110	12	0	370	479	1	110	1.11e-65	206
41	900	SRAE_2000170700	SSTP_0001106300.1	100	370	0	0	1	370	237	606	0	783
42	721	SRAE_2000504200	SSTP_0000936200.1	100	128	0	0	1	128	1	128	1.02e-92	262
42	740	SRAE_2000504200	SSTP_0000950000.1	89.062	128	14	0	1	128	1	128	1.98e-84	241
43	868	SRAE_1000313400	SSTP_0001065900.1	95.455	220	8	1	1	218	1	220	1.65e-159	438
44	180	SRAE_2000364600	SSTP_0000235500.1	99.592	245	1	0	1	245	1	245	0	500
44	181	SRAE_2000364600	SSTP_0000235700.2	72.203	295	31	2	1	244	1	295	5.17e-149	416
45	591	SRAE_2000283500	SSTP_0000761800.1	98.701	77	1	0	1	77	1	77	1.04e-51	154
46	75	SRAE_0000008200	SSTP_0000113700.1	38.162	359	218	3	18	376	23	377	3e-73	232
46	194	SRAE_0000008200	SSTP_0000257600.1	32.208	385	247	4	3	377	15	395	6.74e-54	182
46	278	SRAE_0000008200	SSTP_0000367700.1	40.71	366	209	6	12	373	13	374	7.71e-84	259
46	304	SRAE_0000008200	SSTP_0000383400.1	47.757	379	191	4	4	376	2	379	5.91e-110	326
46	670	SRAE_0000008200	SSTP_0000866000.1	34.582	347	218	4	32	376	42	381	3.92e-57	190
46	680	SRAE_0000008200	SSTP_0000876500.1	40.849	377	217	3	5	376	4	379	1.23e-91	279
47	242	SRAE_X000257300	SSTP_0000317500.1	40	280	155	6	34	306	4	277	2.58e-66	213
47	672	SRAE_X000257300	SSTP_0000866500.1	90.032	311	31	0	1	311	1	311	0	590
47	1034	SRAE_X000257300	SSTP_0001249500.1	40.493	284	156	6	30	306	301	578	2.91e-64	211
47	1056	SRAE_X000257300	SSTP_0001278100.2	40.357	280	155	7	34	307	27	300	2.22e-68	214
48	629	SRAE_1000114700	SSTP_0000818300.1	77.193	114	26	0	1	114	1	114	4.23e-63	186
49	464	SRAE_1000335800	SSTP_0000602600.1	87.719	114	14	0	3	116	14	127	1.99e-71	207
50	488	SRAE_1000317600	SSTP_0000634300.1	89.879	247	25	0	1	247	1	247	7.17e-150	416
51	21	SRAE_X000061300	SSTP_0000031200.1	37.476	523	315	5	7	528	13	524	1.84e-110	341
51	54	SRAE_X000061300	SSTP_0000063600.1	38.54	493	287	8	35	522	10	491	3.25e-109	337
51	58	SRAE_X000061300	SSTP_0000070600.1	29.412	510	310	16	23	521	6	476	7.81e-57	198
51	76	SRAE_X000061300	SSTP_0000113800.1	33.024	539	338	9	6	535	2	526	1.6e-90	289
51	131	SRAE_X000061300	SSTP_0000166400.1	33.27	526	327	12	22	537	24	535	3.64e-83	270
51	208	SRAE_X000061300	SSTP_0000274600.1	62.867	579	189	4	14	569	14	589	0	739
51	209	SRAE_X000061300	SSTP_0000274700.1	61.014	572	197	4	6	554	6	574	0	701
51	303	SRAE_X000061300	SSTP_0000383300.1	38.393	560	329	8	22	578	24	570	3.73e-124	376
51	305	SRAE_X000061300	SSTP_0000383600.2	32.29	511	321	11	41	546	54	544	2.07e-63	217
51	378	SRAE_X000061300	SSTP_0000496000.1	34.221	526	331	8	41	561	40	555	1.51e-94	300
51	391	SRAE_X000061300	SSTP_0000509400.1	36.398	522	307	13	9	522	10	514	7.46e-98	308
51	491	SRAE_X000061300	SSTP_0000638700.1	61.576	609	199	6	1	583	1	600	0	749
51	501	SRAE_X000061300	SSTP_0000649200.1	58.739	555	215	7	22	572	22	566	0	653
51	526	SRAE_X000061300	SSTP_0000670800.1	63.495	578	183	6	17	569	17	591	0	739
51	527	SRAE_X000061300	SSTP_0000670900.1	60.753	558	187	7	41	569	1	555	0	679
51	528	SRAE_X000061300	SSTP_0000671000.1	61.889	593	194	5	6	569	6	595	0	732
51	529	SRAE_X000061300	SSTP_0000671100.1	63.39	590	178	5	1	555	1	587	0	743
51	618	SRAE_X000061300	SSTP_0000805000.1	38.448	567	335	7	8	572	8	562	4.7e-132	397
51	693	SRAE_X000061300	SSTP_0000898300.1	30.551	563	373	8	22	570	15	573	4.13e-85	276
51	756	SRAE_X000061300	SSTP_0000963900.1	33.401	491	317	6	39	525	38	522	1.13e-85	277
51	859	SRAE_X000061300	SSTP_0001053900.1	39.412	510	285	11	22	522	5	499	1.46e-105	327
51	860	SRAE_X000061300	SSTP_0001054000.1	36.329	523	307	12	9	522	10	515	1.71e-89	286
51	861	SRAE_X000061300	SSTP_0001054100.1	37.549	514	292	13	21	522	20	516	2.81e-91	291
51	862	SRAE_X000061300	SSTP_0001054200.1	37.059	510	298	11	22	522	21	516	5.88e-104	324
51	863	SRAE_X000061300	SSTP_0001054300.1	38.185	529	298	13	7	522	4	516	6.61e-100	314
51	891	SRAE_X000061300	SSTP_0001097600.1	37.137	517	308	9	21	531	20	525	2.32e-91	291
51	937	SRAE_X000061300	SSTP_0001131800.1	38.703	509	285	10	22	520	21	512	4.1e-97	306
51	951	SRAE_X000061300	SSTP_0001144600.1	33.754	317	200	5	208	522	2	310	4.16e-54	187
51	962	SRAE_X000061300	SSTP_0001151400.1	36.398	522	307	13	9	522	10	514	7.46e-98	308
51	988	SRAE_X000061300	SSTP_0001190200.1	36.434	516	310	7	22	532	22	524	5.53e-107	332
51	1053	SRAE_X000061300	SSTP_0001270700.1	67.424	264	83	2	6	268	6	267	7.25e-124	366
52	366	SRAE_2000421700	SSTP_0000479300.1	92.763	152	11	0	1	152	1	152	4.4e-105	295
53	12	SRAE_1000350300	SSTP_0000022500.1	94.416	394	22	0	10	403	1	394	0	785
53	203	SRAE_1000350300	SSTP_0000269500.1	46.113	373	186	6	26	390	24	389	4.56e-109	325
54	208	SRAE_X000061600	SSTP_0000274600.1	62.105	190	70	2	14	202	14	202	2.84e-78	250
54	208	SRAE_X000061600	SSTP_0000274600.1	67.333	150	48	1	203	352	441	589	5.77e-64	213
54	209	SRAE_X000061600	SSTP_0000274700.1	60.476	210	81	2	1	209	1	209	7.51e-84	265
54	209	SRAE_X000061600	SSTP_0000274700.1	60.69	145	56	1	193	337	431	574	1.41e-53	185
54	491	SRAE_X000061600	SSTP_0000638700.1	64.762	210	72	2	1	209	1	209	2.73e-90	282
54	491	SRAE_X000061600	SSTP_0000638700.1	64.286	154	51	3	203	353	441	593	4.31e-60	203
54	501	SRAE_X000061600	SSTP_0000649200.1	52.857	210	96	3	1	209	1	208	3.09e-65	216
54	501	SRAE_X000061600	SSTP_0000649200.1	58.442	154	61	2	204	355	414	566	2.53e-56	192
54	526	SRAE_X000061600	SSTP_0000670800.1	63.265	196	70	2	15	209	15	209	2.17e-82	261
54	526	SRAE_X000061600	SSTP_0000670800.1	71.053	152	41	2	203	352	441	591	4.95e-68	224
54	527	SRAE_X000061600	SSTP_0000670900.1	62.941	170	61	2	41	209	1	169	3.93e-71	231
54	527	SRAE_X000061600	SSTP_0000670900.1	59.509	163	62	3	193	352	394	555	5.35e-58	196
54	528	SRAE_X000061600	SSTP_0000671000.1	63.333	210	75	2	1	209	1	209	4.06e-88	276
54	528	SRAE_X000061600	SSTP_0000671000.1	66.887	151	48	2	203	352	446	595	3.38e-62	209
54	529	SRAE_X000061600	SSTP_0000671100.1	66.01	203	67	2	1	202	1	202	1.27e-88	277
54	529	SRAE_X000061600	SSTP_0000671100.1	65.734	143	46	2	203	343	451	592	7.61e-56	191
54	1053	SRAE_X000061600	SSTP_0001270700.1	63.333	210	75	2	1	209	1	209	3.18e-92	277
55	565	SRAE_2000103000	SSTP_0000726300.1	56.696	224	93	1	17	240	3	222	7.34e-89	261
56	187	SRAE_2000064600	SSTP_0000243100.1	88.929	551	61	0	4	554	3	553	0	1022
57	435	SRAE_1000279000	SSTP_0000555600.1	93.984	615	37	0	1	615	1	615	0	1201
58	115	SRAE_2000147700	SSTP_0000151900.1	57.003	307	131	1	7	312	7	313	1.61e-125	360
58	343	SRAE_2000147700	SSTP_0000432300.1	41.176	323	169	7	1	308	1	317	4.43e-73	227
58	514	SRAE_2000147700	SSTP_0000664300.1	57.006	314	132	3	1	312	1	313	1.58e-127	365
58	515	SRAE_2000147700	SSTP_0000664400.1	57.006	314	132	3	1	312	1	313	1.16e-128	368
58	516	SRAE_2000147700	SSTP_0000664500.1	54.902	153	69	0	160	312	2	154	8.08e-57	179
58	684	SRAE_2000147700	SSTP_0000884500.1	57.006	314	132	3	1	312	1	313	1.58e-127	365
58	685	SRAE_2000147700	SSTP_0000884600.1	57.006	314	132	3	1	312	1	313	2.01e-128	367
58	686	SRAE_2000147700	SSTP_0000884700.1	53.472	144	67	0	169	312	2	145	5.65e-51	164
58	833	SRAE_2000147700	SSTP_0001017200.1	60.119	168	64	3	1	166	1	167	2.42e-64	200
59	4	SRAE_X000062000	SSTP_0000001900.1	29.512	471	301	13	22	484	33	480	5.8e-56	197
59	21	SRAE_X000062000	SSTP_0000031200.1	36.803	538	327	5	3	536	6	534	4.12e-115	352
59	54	SRAE_X000062000	SSTP_0000063600.1	35.953	509	311	8	26	529	2	500	1.15e-101	317
59	76	SRAE_X000062000	SSTP_0000113800.1	32.616	558	361	7	3	557	5	550	1.69e-96	304
59	131	SRAE_X000062000	SSTP_0000166400.1	32.461	573	355	15	10	568	14	568	6.86e-82	266
59	208	SRAE_X000062000	SSTP_0000274600.1	61.005	577	201	3	14	567	14	589	0	735
59	209	SRAE_X000062000	SSTP_0000274700.1	59	600	222	3	1	577	1	599	0	716
59	303	SRAE_X000062000	SSTP_0000383300.1	37.545	554	332	7	16	566	18	560	1.69e-120	367
59	305	SRAE_X000062000	SSTP_0000383600.2	28.994	507	341	9	41	544	54	544	4.93e-60	207
59	378	SRAE_X000062000	SSTP_0000496000.1	33.771	533	332	9	43	566	42	562	3.24e-97	307
59	391	SRAE_X000062000	SSTP_0000509400.1	36.329	523	305	10	8	520	10	514	1.35e-103	323
59	491	SRAE_X000062000	SSTP_0000638700.1	60.92	609	208	5	1	580	1	608	0	758
59	501	SRAE_X000062000	SSTP_0000649200.1	55.556	576	242	7	3	572	1	568	0	635
59	526	SRAE_X000062000	SSTP_0000670800.1	62.925	588	192	5	14	576	14	600	0	752
59	527	SRAE_X000062000	SSTP_0000670900.1	61.484	566	188	5	41	577	1	565	0	700
59	528	SRAE_X000062000	SSTP_0000671000.1	59.076	606	218	4	1	577	1	605	0	725
59	529	SRAE_X000062000	SSTP_0000671100.1	60.811	592	195	5	1	556	1	591	0	731
59	618	SRAE_X000062000	SSTP_0000805000.1	40.035	567	326	8	1	564	1	556	8.61e-136	406
59	693	SRAE_X000062000	SSTP_0000898300.1	31.633	588	359	12	17	581	10	577	1.9e-89	287
59	714	SRAE_X000062000	SSTP_0000929400.1	30.268	522	317	17	14	518	37	528	5.2e-63	218
59	756	SRAE_X000062000	SSTP_0000963900.1	32.892	529	342	7	1	523	1	522	1.98e-85	276
59	859	SRAE_X000062000	SSTP_0001053900.1	37.087	515	306	10	22	529	5	508	6.25e-99	310
59	860	SRAE_X000062000	SSTP_0001054000.1	35.227	528	325	9	8	530	10	525	2.17e-88	283
59	861	SRAE_X000062000	SSTP_0001054100.1	36.822	516	309	10	22	530	21	526	1.43e-93	296
59	862	SRAE_X000062000	SSTP_0001054200.1	37.743	514	305	8	22	529	21	525	7.18e-110	339
59	863	SRAE_X000062000	SSTP_0001054300.1	36.667	540	316	13	1	529	1	525	3.77e-93	296
59	891	SRAE_X000062000	SSTP_0001097600.1	36.449	535	324	10	1	529	1	525	7.23e-98	308
59	937	SRAE_X000062000	SSTP_0001131800.1	37.996	529	311	11	7	529	6	523	1.38e-97	307
59	951	SRAE_X000062000	SSTP_0001144600.1	33.945	327	204	6	206	529	2	319	9.03e-54	186
59	962	SRAE_X000062000	SSTP_0001151400.1	36.329	523	305	10	8	520	10	514	1.35e-103	323
59	988	SRAE_X000062000	SSTP_0001190200.1	34.164	562	351	7	16	571	16	564	2.76e-110	340
59	1053	SRAE_X000062000	SSTP_0001270700.1	66.296	270	90	1	1	269	1	270	2.13e-126	372
60	4	SRAE_X000062100	SSTP_0000001900.1	29.724	471	300	13	22	484	33	480	1.04e-56	199
60	21	SRAE_X000062100	SSTP_0000031200.1	36.617	538	328	5	3	536	6	534	7.55e-114	349
60	54	SRAE_X000062100	SSTP_0000063600.1	36.149	509	310	8	26	529	2	500	2.5e-102	318
60	76	SRAE_X000062100	SSTP_0000113800.1	32.796	558	360	7	3	557	5	550	3e-97	306
60	131	SRAE_X000062100	SSTP_0000166400.1	32.461	573	355	15	10	568	14	568	1.63e-81	265
60	208	SRAE_X000062100	SSTP_0000274600.1	60.485	577	204	3	14	567	14	589	0	729
60	209	SRAE_X000062100	SSTP_0000274700.1	58.5	600	225	3	1	577	1	599	0	710
60	303	SRAE_X000062100	SSTP_0000383300.1	37.545	554	332	7	16	566	18	560	1.73e-120	367
60	305	SRAE_X000062100	SSTP_0000383600.2	29.02	510	337	11	41	544	54	544	8.4e-59	204
60	378	SRAE_X000062100	SSTP_0000496000.1	33.771	533	332	9	43	566	42	562	9.47e-97	306
60	391	SRAE_X000062100	SSTP_0000509400.1	36.329	523	305	10	8	520	10	514	6.97e-104	323
60	491	SRAE_X000062100	SSTP_0000638700.1	60.755	609	209	5	1	580	1	608	0	756
60	501	SRAE_X000062100	SSTP_0000649200.1	55.729	576	241	7	3	572	1	568	0	635
60	526	SRAE_X000062100	SSTP_0000670800.1	62.415	588	195	5	14	576	14	600	0	747
60	527	SRAE_X000062100	SSTP_0000670900.1	60.777	566	192	5	41	577	1	565	0	692
60	528	SRAE_X000062100	SSTP_0000671000.1	58.581	606	221	4	1	577	1	605	0	719
60	529	SRAE_X000062100	SSTP_0000671100.1	60.642	592	196	5	1	556	1	591	0	728
60	618	SRAE_X000062100	SSTP_0000805000.1	39.683	567	328	8	1	564	1	556	6.11e-134	401
60	693	SRAE_X000062100	SSTP_0000898300.1	31.325	581	370	10	17	581	10	577	2.25e-88	285
60	714	SRAE_X000062100	SSTP_0000929400.1	30.309	518	322	16	14	518	37	528	2.07e-64	221
60	756	SRAE_X000062100	SSTP_0000963900.1	32.514	529	344	7	1	523	1	522	8.66e-85	274
60	859	SRAE_X000062100	SSTP_0001053900.1	37.282	515	305	10	22	529	5	508	1.06e-99	312
60	860	SRAE_X000062100	SSTP_0001054000.1	35.227	528	325	9	8	530	10	525	2.08e-88	283
60	861	SRAE_X000062100	SSTP_0001054100.1	37.016	516	308	10	22	530	21	526	3.54e-94	298
60	862	SRAE_X000062100	SSTP_0001054200.1	37.743	514	305	8	22	529	21	525	2.62e-109	337
60	863	SRAE_X000062100	SSTP_0001054300.1	36.852	540	315	13	1	529	1	525	5.12e-94	298
60	891	SRAE_X000062100	SSTP_0001097600.1	36.449	535	324	10	1	529	1	525	1.33e-97	307
60	937	SRAE_X000062100	SSTP_0001131800.1	38.185	529	310	11	7	529	6	523	3.37e-98	308
60	962	SRAE_X000062100	SSTP_0001151400.1	36.329	523	305	10	8	520	10	514	6.97e-104	323
60	988	SRAE_X000062100	SSTP_0001190200.1	34.164	562	351	7	16	571	16	564	1.47e-110	341
60	1053	SRAE_X000062100	SSTP_0001270700.1	66.296	270	90	1	1	269	1	270	1.79e-126	372
61	447	SRAE_1000329600	SSTP_0000574300.1	77.044	318	72	1	1	318	1	317	3.99e-179	496
62	75	SRAE_2000455000	SSTP_0000113700.1	66.111	360	122	0	19	378	18	377	4.58e-178	498
62	165	SRAE_2000455000	SSTP_0000217100.1	35.088	342	201	6	47	375	56	389	4.96e-58	192
62	194	SRAE_2000455000	SSTP_0000257600.1	35.567	388	228	7	8	375	6	391	1.08e-72	231
62	278	SRAE_2000455000	SSTP_0000367700.1	39.683	378	216	7	6	375	1	374	1.21e-82	256
62	304	SRAE_2000455000	SSTP_0000383400.1	39.237	367	217	5	6	369	5	368	1.19e-70	225
62	334	SRAE_2000455000	SSTP_0000422300.1	33.523	352	219	9	31	375	35	378	2.2e-55	185
62	542	SRAE_2000455000	SSTP_0000684500.1	32.234	394	242	10	1	378	4	388	1.37e-53	181
62	670	SRAE_2000455000	SSTP_0000866000.1	33.828	337	216	4	44	375	44	378	2.85e-60	198
62	680	SRAE_2000455000	SSTP_0000876500.1	35	340	218	2	27	364	26	364	3.36e-67	216
62	731	SRAE_2000455000	SSTP_0000942000.1	31.105	344	229	5	38	375	32	373	9.48e-53	178
62	920	SRAE_2000455000	SSTP_0001118700.1	32.412	398	239	9	1	375	3	393	1.18e-54	184
62	1057	SRAE_2000455000	SSTP_000217000.1	31.965	341	218	7	47	377	57	393	1.6e-52	178
63	448	SRAE_1000225400	SSTP_0000578000.2	74.301	1288	330	1	1	1287	1	1288	0	1987
64	1027	SRAE_X000120200	SSTP_0001244700.1	76.549	226	53	0	1	226	1	226	4.59e-135	377
65	1033	SRAE_X000115900	SSTP_0001248800.1	96.188	341	13	0	1	341	1	341	0	684
66	108	SRAE_2000152400	SSTP_0000138700.1	80.982	163	30	1	4	165	3	165	2.27e-97	277
67	471	SRAE_2000124100	SSTP_0000611600.1	51.923	156	70	2	1	156	1	151	4.79e-53	164
67	541	SRAE_2000124100	SSTP_0000684100.1	60.377	159	57	3	1	159	1	153	2.88e-69	205
67	562	SRAE_2000124100	SSTP_0000722800.1	52.201	159	71	2	1	159	1	154	1.04e-55	171
67	880	SRAE_2000124100	SSTP_0001083900.1	62.805	164	53	4	1	159	1	161	3.88e-70	207
68	37	SRAE_2000133000	SSTP_0000041000.1	94.853	136	7	0	1	136	1	136	2.94e-95	269
69	338	SRAE_1000022500	SSTP_0000424900.1	24.922	1922	1239	80	87	1903	47	1869	1.43e-106	380
69	383	SRAE_1000022500	SSTP_0000499900.1	58.209	201	84	0	1955	2155	68	268	6.34e-72	241
69	679	SRAE_1000022500	SSTP_0000876400.1	26.089	1928	1262	57	78	1916	58	1911	1.14e-154	529
69	898	SRAE_1000022500	SSTP_0001103900.1	42.634	767	434	6	1393	2155	1	765	0	621
69	998	SRAE_1000022500	SSTP_0001198900.2	40.901	2176	1242	22	9	2155	4	2164	0	1704
69	999	SRAE_1000022500	SSTP_0001199000.1	70.455	2156	625	3	1	2155	1	2145	0	3167
70	339	SRAE_X000096500	SSTP_0000427500.1	85.556	540	77	1	1	540	1	539	0	988
70	382	SRAE_X000096500	SSTP_0000499800.1	96.296	540	20	0	1	540	1	540	0	1091
71	191	SRAE_2000085500	SSTP_0000249800.1	96.986	564	17	0	1	564	1	564	0	1100
72	1020	SRAE_X000132900	SSTP_0001233200.2	89.922	129	13	0	8	136	1005	1133	7.17e-78	248
73	492	SRAE_X000017200	SSTP_0000640500.1	70.39	385	114	0	4	388	4	388	0	559
73	870	SRAE_X000017200	SSTP_0001067600.1	41.176	323	184	6	59	377	57	377	1.42e-75	238
74	63	SRAE_2000461510	SSTP_0000087100.1	40.142	705	406	5	87	781	13	711	8.68e-156	469
74	64	SRAE_2000461510	SSTP_0000087200.2	48.544	721	368	2	60	779	23	741	0	693
74	65	SRAE_2000461510	SSTP_0000087300.1	47.262	694	363	3	89	781	2	693	0	634
74	220	SRAE_2000461510	SSTP_0000289100.1	47.826	736	381	3	50	783	192	926	0	694
74	524	SRAE_2000461510	SSTP_0000668200.1	38.345	725	438	5	60	781	37	755	3.64e-161	484
74	525	SRAE_2000461510	SSTP_0000670700.1	31.319	728	475	12	67	781	38	753	1.02e-95	313
74	531	SRAE_2000461510	SSTP_0000674700.1	46.467	736	391	3	50	783	122	856	0	687
74	606	SRAE_2000461510	SSTP_0000779600.1	38.943	719	435	3	63	781	4	718	0	558
74	691	SRAE_2000461510	SSTP_0000894300.1	32.617	745	473	14	50	781	538	1266	9.81e-102	340
74	836	SRAE_2000461510	SSTP_0001019400.1	46.622	740	391	2	43	781	27	763	0	690
74	905	SRAE_2000461510	SSTP_0001108500.1	58.052	801	312	4	10	787	8	807	0	967
74	906	SRAE_2000461510	SSTP_0001108600.1	58.682	789	323	3	1	787	1	788	0	954
74	907	SRAE_2000461510	SSTP_0001108700.1	55.957	747	285	3	1	745	1	705	0	838
74	908	SRAE_2000461510	SSTP_0001108800.1	58.003	781	323	3	6	785	3	779	0	897
75	481	SRAE_1000315300	SSTP_0000623600.1	95.444	439	20	0	1	439	28	466	0	889
76	721	SRAE_2000464600	SSTP_0000936200.1	84.211	114	18	0	2	115	15	128	1.3e-69	203
76	740	SRAE_2000464600	SSTP_0000950000.1	92.982	114	8	0	2	115	15	128	1.1e-75	218
77	177	SRAE_2000362200	SSTP_0000233200.1	92.424	264	20	0	1	264	1	264	0	498
77	479	SRAE_2000362200	SSTP_0000622000.1	52.569	253	118	2	12	264	6	256	7.08e-89	263
78	135	SRAE_2000251100	SSTP_0000170900.2	84.138	145	23	0	1	145	21	165	6.44e-92	262
79	587	SRAE_2000289100	SSTP_0000756800.1	86.667	180	24	0	1	180	1	180	9.28e-115	322
80	1039	SRAE_X000108600	SSTP_0001256000.1	96.575	146	5	0	1	146	1	146	2.57e-93	265
81	1008	SRAE_1000298500	SSTP_0001216900.1	95.064	466	23	0	1	466	21	486	0	926
82	123	SRAE_2000491600	SSTP_0000163100.1	89.347	291	31	0	1	291	495	785	0	546
83	243	SRAE_2000456000	SSTP_0000317600.1	38.315	368	221	3	10	373	34	399	1.48e-72	230
83	306	SRAE_2000456000	SSTP_0000383900.1	63.369	374	137	0	1	374	1	374	9.66e-162	457
83	458	SRAE_2000456000	SSTP_0000591800.1	32.88	368	232	7	15	374	12	372	1.02e-57	191
83	459	SRAE_2000456000	SSTP_0000591900.1	35.165	364	229	5	15	374	12	372	2.32e-63	206
83	748	SRAE_2000456000	SSTP_0000959200.1	32.425	367	229	6	12	374	9	360	1.17e-51	174
84	103	SRAE_2000343500	SSTP_0000135500.1	76.923	143	33	0	1	143	4	146	5.7e-85	244
84	105	SRAE_2000343500	SSTP_0000135700.1	55.469	128	56	1	17	143	17	144	3.85e-52	160
85	92	SRAE_2000435600	SSTP_0000126700.1	38.243	387	168	12	33	351	58	441	6.89e-68	224
85	193	SRAE_2000435600	SSTP_0000255500.1	95.2	375	18	0	1	375	80	454	0	695
86	199	SRAE_X000070700	SSTP_0000264700.1	82.762	934	161	0	14	947	18	951	0	1659
86	200	SRAE_X000070700	SSTP_0000265200.1	51.453	929	438	7	1	921	9	932	0	972
87	175	SRAE_2000358000	SSTP_0000229000.1	96.171	444	17	0	1	444	1	444	0	900
87	361	SRAE_2000358000	SSTP_0000469200.1	84.459	444	69	0	1	444	1	444	0	798
88	392	SRAE_0000045600a	SSTP_0000511800.1	43.59	234	120	2	19	240	19	252	3.19e-63	197
88	394	SRAE_0000045600a	SSTP_0000512900.1	58.14	172	72	0	73	244	47	218	5.38e-75	225
88	395	SRAE_0000045600a	SSTP_0000513000.1	56.25	192	84	0	51	242	1	192	3.29e-76	228
88	396	SRAE_0000045600a	SSTP_0000513100.1	60.714	168	66	0	77	244	47	214	1.12e-74	224
88	397	SRAE_0000045600a	SSTP_0000513200.1	52.195	205	86	1	29	221	1	205	7.43e-68	210
88	398	SRAE_0000045600a	SSTP_0000513300.1	42.387	243	114	1	24	240	8	250	1.34e-68	210
88	399	SRAE_0000045600a	SSTP_0000513400.1	51.22	164	80	0	76	239	186	349	1.82e-51	169
88	827	SRAE_0000045600a	SSTP_0001008500.1	54.321	162	74	0	78	239	41	202	6.51e-57	187
88	828	SRAE_0000045600a	SSTP_0001008600.1	48.78	164	84	0	76	239	176	339	1.88e-52	172
88	829	SRAE_0000045600a	SSTP_0001008700.1	50.888	169	83	0	76	244	171	339	6.56e-55	178
88	830	SRAE_0000045600a	SSTP_0001008800.1	49.091	165	84	0	76	240	109	273	1.96e-52	170
88	831	SRAE_0000045600a	SSTP_0001008900.1	41.767	249	129	3	4	240	8	252	5.78e-60	197
88	939	SRAE_0000045600a	SSTP_0001133500.1	47.929	169	88	0	76	244	25	193	5.55e-54	171
89	392	SRAE_0000045600b	SSTP_0000511800.1	52.147	163	78	0	28	190	90	252	4.17e-55	174
89	393	SRAE_0000045600b	SSTP_0000511900.1	48.521	169	87	0	26	194	183	351	5.74e-51	166
89	394	SRAE_0000045600b	SSTP_0000512900.1	58.14	172	72	0	23	194	47	218	1.07e-75	225
89	395	SRAE_0000045600b	SSTP_0000513000.1	56.25	192	84	0	1	192	1	192	5.56e-77	228
89	396	SRAE_0000045600b	SSTP_0000513100.1	60.714	168	66	0	27	194	47	214	2.66e-75	224
89	397	SRAE_0000045600b	SSTP_0000513200.1	60	145	58	0	27	171	61	205	5.01e-62	193
89	398	SRAE_0000045600b	SSTP_0000513300.1	53.254	169	79	0	22	190	82	250	7.83e-65	199
89	399	SRAE_0000045600b	SSTP_0000513400.1	51.22	164	80	0	26	189	186	349	6.96e-52	169
89	827	SRAE_0000045600b	SSTP_0001008500.1	54.321	162	74	0	28	189	41	202	9.43e-58	187
89	828	SRAE_0000045600b	SSTP_0001008600.1	48.78	164	84	0	26	189	176	339	3.29e-53	172
89	829	SRAE_0000045600b	SSTP_0001008700.1	50.888	169	83	0	26	194	171	339	9.4e-56	178
89	830	SRAE_0000045600b	SSTP_0001008800.1	49.091	165	84	0	26	190	109	273	2.17e-53	171
89	831	SRAE_0000045600b	SSTP_0001008900.1	52.147	163	78	0	28	190	90	252	1.25e-53	179
89	939	SRAE_0000045600b	SSTP_0001133500.1	49.091	165	84	0	26	190	25	189	1.07e-54	171
90	489	SRAE_X000043100	SSTP_0000637800.1	68.966	290	90	0	18	307	18	307	1.09e-151	426
90	1051	SRAE_X000043100	SSTP_0001269000.1	58.9	309	127	0	1	309	28	336	1.61e-132	379
91	540	SRAE_X000251900	SSTP_0000682900.1	56.667	150	65	0	4	153	7	156	1.37e-61	188
91	921	SRAE_X000251900	SSTP_0001119400.1	89.542	153	16	0	1	153	1	153	7.28e-104	295
92	242	SRAE_X000104200	SSTP_0000317500.1	62.963	270	99	1	9	277	8	277	8.48e-126	364
92	672	SRAE_X000104200	SSTP_0000866500.1	41.786	280	151	7	5	278	34	307	2.88e-70	218
92	1034	SRAE_X000104200	SSTP_0001249500.1	71.691	272	76	1	7	277	307	578	4.45e-148	426
92	1056	SRAE_X000104200	SSTP_0001278100.2	98.921	278	3	0	1	278	23	300	0	575
93	4	SRAE_2000523600	SSTP_0000001900.1	31.961	510	303	16	22	515	33	514	1.14e-65	224
93	21	SRAE_2000523600	SSTP_0000031200.1	39.318	557	327	4	1	553	7	556	4.67e-131	394
93	54	SRAE_2000523600	SSTP_0000063600.1	39.959	493	285	8	26	512	2	489	4.93e-111	341
93	58	SRAE_2000523600	SSTP_0000070600.1	31.667	480	302	13	38	512	17	475	1.15e-54	192
93	76	SRAE_2000523600	SSTP_0000113800.1	34.767	558	356	4	4	558	2	554	7.03e-109	336
93	131	SRAE_2000523600	SSTP_0000166400.1	34.442	511	327	7	22	526	24	532	9.11e-87	279
93	208	SRAE_2000523600	SSTP_0000274600.1	55.458	568	222	3	22	559	22	588	0	630
93	209	SRAE_2000523600	SSTP_0000274700.1	56.738	564	213	4	1	534	1	563	0	629
93	303	SRAE_2000523600	SSTP_0000383300.1	41.36	544	314	5	16	557	18	558	4.16e-139	414
93	305	SRAE_2000523600	SSTP_0000383600.2	32.749	513	322	10	32	539	49	543	2.18e-72	241
93	378	SRAE_2000523600	SSTP_0000496000.1	34.16	524	339	5	41	559	40	562	2.12e-103	323
93	391	SRAE_2000523600	SSTP_0000509400.1	36.14	570	337	12	3	559	4	559	6.7e-108	334
93	491	SRAE_2000523600	SSTP_0000638700.1	55.229	612	236	7	4	580	3	611	0	653
93	501	SRAE_2000523600	SSTP_0000649200.1	70.681	573	165	2	1	570	1	573	0	850
93	526	SRAE_2000523600	SSTP_0000670800.1	57.317	574	206	5	21	559	21	590	0	645
93	527	SRAE_2000523600	SSTP_0000670900.1	55.495	555	210	5	41	559	1	554	0	590
93	528	SRAE_2000523600	SSTP_0000671000.1	54.958	595	231	5	1	559	1	594	0	638
93	529	SRAE_2000523600	SSTP_0000671100.1	56.53	559	202	3	1	519	1	558	0	632
93	618	SRAE_2000523600	SSTP_0000805000.1	41.197	568	323	4	1	562	3	565	1.54e-149	441
93	693	SRAE_2000523600	SSTP_0000898300.1	33.638	547	337	8	22	546	15	557	3.85e-94	300
93	756	SRAE_2000523600	SSTP_0000963900.1	33.101	574	365	8	1	562	1	567	1.81e-85	276
93	859	SRAE_2000523600	SSTP_0001053900.1	39.96	498	287	9	22	512	5	497	2.79e-106	329
93	860	SRAE_2000523600	SSTP_0001054000.1	35.169	563	353	8	3	559	4	560	8.97e-96	302
93	861	SRAE_2000523600	SSTP_0001054100.1	37.66	547	326	10	22	559	21	561	3.3e-95	301
93	862	SRAE_2000523600	SSTP_0001054200.1	35.39	551	349	6	14	559	13	561	2.21e-106	330
93	863	SRAE_2000523600	SSTP_0001054300.1	39.114	519	299	12	3	512	4	514	4.35e-99	311
93	891	SRAE_2000523600	SSTP_0001097600.1	36.014	572	356	8	1	566	1	568	4.18e-103	322
93	937	SRAE_2000523600	SSTP_0001131800.1	39.265	517	304	8	1	512	1	512	3.07e-103	322
93	951	SRAE_2000523600	SSTP_0001144600.1	36.334	311	190	6	206	512	2	308	1.25e-54	188
93	962	SRAE_2000523600	SSTP_0001151400.1	36.14	570	337	12	3	559	4	559	6.7e-108	334
93	988	SRAE_2000523600	SSTP_0001190200.1	37.179	546	341	2	15	559	15	559	8.48e-121	367
93	1053	SRAE_2000523600	SSTP_0001270700.1	61.423	267	102	1	1	266	1	267	3.17e-115	343
94	146	SRAE_2000243400	SSTP_0000197600.1	82.072	251	45	0	1	251	1	251	1.72e-156	433
95	196	SRAE_2000437900	SSTP_0000260500.1	93.174	293	20	0	1	293	1	293	0	576
96	177	SRAE_1000188500	SSTP_0000233200.1	52.964	253	117	2	6	256	12	264	5.57e-87	258
96	479	SRAE_1000188500	SSTP_0000622000.1	90.625	256	24	0	1	256	1	256	1.94e-177	487
97	158	SRAE_2000416800	SSTP_0000213800.1	98.171	164	3	0	1	164	1	164	5.14e-119	332
98	63	SRAE_1000203100	SSTP_0000087100.1	35.1	698	448	4	480	1173	15	711	2.6e-121	390
98	64	SRAE_1000203100	SSTP_0000087200.2	37.293	724	452	2	451	1174	23	744	1.77e-169	518
98	65	SRAE_1000203100	SSTP_0000087300.1	37.518	693	425	5	485	1174	7	694	4.3e-155	478
98	220	SRAE_1000203100	SSTP_0000289100.1	55.436	745	330	2	432	1175	183	926	0	843
98	524	SRAE_1000203100	SSTP_0000668200.1	34.014	735	469	7	446	1174	32	756	1.7e-124	400
98	525	SRAE_1000203100	SSTP_0000670700.1	29.711	727	472	16	469	1174	46	754	3.23e-85	292
98	531	SRAE_1000203100	SSTP_0000674700.1	54.497	745	337	2	432	1175	113	856	0	835
98	606	SRAE_1000203100	SSTP_0000779600.1	35.229	721	462	4	454	1174	4	719	9.17e-148	460
98	691	SRAE_1000203100	SSTP_0000894300.1	31.218	788	502	18	405	1174	502	1267	3.74e-93	325
98	836	SRAE_1000203100	SSTP_0001019400.1	37.228	736	461	1	440	1174	29	764	9.57e-175	532
98	905	SRAE_1000203100	SSTP_0001108500.1	44.532	759	399	2	438	1175	46	803	0	675
98	906	SRAE_1000203100	SSTP_0001108600.1	45.602	739	401	1	437	1175	47	784	0	677
98	907	SRAE_1000203100	SSTP_0001108700.1	42.796	701	359	1	437	1137	47	705	0	591
98	908	SRAE_1000203100	SSTP_0001108800.1	44.254	757	420	2	419	1175	23	777	0	643
99	243	SRAE_1000120900	SSTP_0000317600.1	66.133	375	127	0	1	375	26	400	2.98e-175	492
99	306	SRAE_1000120900	SSTP_0000383900.1	36.612	366	230	2	9	374	10	373	7.76e-72	228
99	458	SRAE_1000120900	SSTP_0000591800.1	37.566	378	225	6	1	374	1	371	2.09e-73	231
99	459	SRAE_1000120900	SSTP_0000591900.1	38.992	377	221	5	1	374	1	371	1.39e-78	245
99	748	SRAE_1000120900	SSTP_0000959200.1	36.898	374	215	6	5	374	3	359	7.6e-68	217
100	180	SRAE_2000364800	SSTP_0000235500.1	72.542	295	30	2	1	295	1	244	4.27e-149	417
100	181	SRAE_2000364800	SSTP_0000235700.2	99	300	3	0	1	300	1	300	0	613
101	208	SRAE_0000075500	SSTP_0000274600.1	61.236	178	69	0	1	178	405	582	4.17e-73	230
101	209	SRAE_0000075500	SSTP_0000274700.1	57.059	170	73	0	1	170	405	574	4.53e-61	199
101	491	SRAE_0000075500	SSTP_0000638700.1	58.416	202	81	1	1	199	405	606	3.84e-78	244
101	501	SRAE_0000075500	SSTP_0000649200.1	55.122	205	88	3	1	202	376	579	2.48e-73	230
101	526	SRAE_0000075500	SSTP_0000670800.1	61.026	195	74	1	1	193	405	599	7.3e-80	248
101	527	SRAE_0000075500	SSTP_0000670900.1	52.02	198	92	2	1	195	368	565	8.39e-63	203
101	528	SRAE_0000075500	SSTP_0000671000.1	56.633	196	84	1	1	195	410	605	4.36e-70	223
101	529	SRAE_0000075500	SSTP_0000671100.1	62.147	177	64	2	1	174	415	591	2.06e-69	221
102	875	SRAE_X000210400	SSTP_0001075100.1	92.04	201	16	0	1	201	1	201	4.33e-141	390
103	471	SRAE_1000057500	SSTP_0000611600.1	60.87	161	54	4	1	160	1	153	1.15e-60	183
103	541	SRAE_1000057500	SSTP_0000684100.1	69.939	163	37	5	1	161	1	153	1.12e-77	226
103	562	SRAE_1000057500	SSTP_0000722800.1	64.198	162	49	5	1	161	1	154	3.7e-65	195
103	880	SRAE_1000057500	SSTP_0001083900.1	85.185	162	24	0	1	162	1	162	1.22e-106	300
103	1044	SRAE_1000057500	SSTP_0001263500.1	60.526	152	55	3	14	162	10	159	2.14e-61	186
104	64	SRAE_0000082100	SSTP_0000087200.2	27.593	511	360	6	2	506	67	573	2.26e-51	185
104	524	SRAE_0000082100	SSTP_0000668200.1	31.473	448	300	4	62	507	142	584	1.12e-63	219
104	525	SRAE_0000082100	SSTP_0000670700.1	39.173	508	304	2	2	507	76	580	4.21e-108	337
104	691	SRAE_0000082100	SSTP_0000894300.1	31.693	508	331	8	6	506	594	1092	3.43e-56	201
105	90	SRAE_2000074700	SSTP_0000121100.1	63.095	168	54	2	5	171	41	201	1.35e-66	201
105	253	SRAE_2000074700	SSTP_0000330300.1	73.099	171	46	0	1	171	23	193	7.96e-95	272
105	254	SRAE_2000074700	SSTP_0000330500.1	91.908	173	14	0	1	173	12	184	3.29e-118	330
105	569	SRAE_2000074700	SSTP_0000730200.1	58.683	167	62	1	3	169	138	297	7.54e-63	194
105	637	SRAE_2000074700	SSTP_0000825600.1	55.294	170	73	2	3	171	24	191	1.02e-59	183
105	666	SRAE_2000074700	SSTP_0000860800.1	60.119	168	59	2	5	171	45	205	1.84e-64	196
106	353	SRAE_2000049300	SSTP_0000459000.1	85.556	90	13	0	20	109	133	222	3.13e-54	167
106	792	SRAE_2000049300	SSTP_0000974400.1	91.579	95	8	0	15	109	1	95	1.52e-61	181
106	810	SRAE_2000049300	SSTP_0000985000.1	92.632	95	7	0	15	109	23	117	7.53e-63	185
107	167	SRAE_2000351700	SSTP_0000224000.1	91.463	164	14	0	1	164	1	164	4.97e-112	314
108	1001	SRAE_2000475100	SSTP_0001210700.1	97.81	274	6	0	40	313	1	274	0	550
109	9	SRAE_1000178500	SSTP_0000013400.1	32.143	392	248	5	6	381	14	403	1.47e-59	211
109	32	SRAE_1000178500	SSTP_0000037000.1	32.152	395	246	7	6	382	47	437	1.17e-53	195
109	405	SRAE_1000178500	SSTP_0000517400.1	26.237	667	419	16	7	612	4	658	2.36e-62	220
109	427	SRAE_1000178500	SSTP_0000542000.1	62.641	621	224	6	7	623	34	650	0	795
109	689	SRAE_1000178500	SSTP_0000886200.1	98.295	645	10	1	1	644	1	645	0	1301
109	724	SRAE_1000178500	SSTP_0000940500.1	52.718	607	264	11	2	599	29	621	0	593
109	975	SRAE_1000178500	SSTP_0001169400.1	36.528	386	237	6	3	383	32	414	1.64e-82	266
109	986	SRAE_1000178500	SSTP_0001186300.1	61.44	625	230	7	7	625	35	654	0	779
109	997	SRAE_1000178500	SSTP_0001198800.1	61.058	624	232	8	7	624	35	653	0	773
110	439	SRAE_1000271200	SSTP_0000560400.1	96.85	127	4	0	1	127	1	127	1.14e-91	259
110	744	SRAE_1000271200	SSTP_0000955200.1	97.638	127	3	0	1	127	1	127	1.99e-92	261
111	439	SRAE_1000271800	SSTP_0000560400.1	96.063	127	5	0	1	127	1	127	2.68e-91	258
111	744	SRAE_1000271800	SSTP_0000955200.1	96.85	127	4	0	1	127	1	127	5.77e-92	260
112	309	SRAE_2000058600	SSTP_0000387200.1	98.792	414	5	0	49	462	1	414	0	849
112	560	SRAE_2000058600	SSTP_0000718800.3	98.792	414	5	0	49	462	1	414	0	849
112	626	SRAE_2000058600	SSTP_0000815700.1	36.092	435	257	8	8	438	129	546	3.95e-95	296
112	799	SRAE_2000058600	SSTP_0000977800.1	34.921	441	268	7	4	439	111	537	1.35e-85	271
113	6	SRAE_X000012300	SSTP_0000004000.1	50	384	187	3	1	383	1	380	2.43e-127	370
113	124	SRAE_X000012300	SSTP_0000164300.1	42.895	373	196	9	17	382	17	379	2.39e-72	229
113	331	SRAE_X000012300	SSTP_0000422000.1	32.558	387	235	11	4	376	3	377	2.3e-51	175
113	332	SRAE_X000012300	SSTP_0000422100.1	29.847	392	251	10	1	382	1	378	8.77e-51	173
114	21	SRAE_X000062800	SSTP_0000031200.1	35.069	576	353	6	6	574	5	566	3.46e-116	355
114	54	SRAE_X000062800	SSTP_0000063600.1	37.91	488	290	8	35	518	10	488	1.81e-106	329
114	58	SRAE_X000062800	SSTP_0000070600.1	28.745	494	313	12	38	522	17	480	6.5e-56	195
114	76	SRAE_X000062800	SSTP_0000113800.1	32.803	503	328	4	27	528	27	520	5.4e-94	298
114	131	SRAE_X000062800	SSTP_0000166400.1	31.827	509	324	13	20	518	22	517	4.12e-72	240
114	208	SRAE_X000062800	SSTP_0000274600.1	64.125	577	184	2	14	568	14	589	0	760
114	209	SRAE_X000062800	SSTP_0000274700.1	61.065	601	209	3	1	578	1	599	0	723
114	303	SRAE_X000062800	SSTP_0000383300.1	37.993	558	331	6	22	576	24	569	8.64e-127	383
114	305	SRAE_X000062800	SSTP_0000383600.2	30.639	532	333	10	41	561	54	560	1.64e-70	236
114	378	SRAE_X000062800	SSTP_0000496000.1	34.151	530	335	8	43	567	42	562	1.25e-103	324
114	391	SRAE_X000062800	SSTP_0000509400.1	36.364	506	300	10	22	519	21	512	1.47e-104	325
114	491	SRAE_X000062800	SSTP_0000638700.1	63.339	611	194	4	1	582	1	610	0	791
114	501	SRAE_X000062800	SSTP_0000649200.1	58.12	585	234	5	1	582	1	577	0	700
114	526	SRAE_X000062800	SSTP_0000670800.1	64.94	579	178	5	14	568	14	591	0	771
114	527	SRAE_X000062800	SSTP_0000670900.1	62.721	566	182	4	41	578	1	565	0	716
114	528	SRAE_X000062800	SSTP_0000671000.1	61.678	608	200	4	1	578	1	605	0	753
114	529	SRAE_X000062800	SSTP_0000671100.1	63.851	592	178	4	1	557	1	591	0	761
114	618	SRAE_X000062800	SSTP_0000805000.1	39.206	579	339	6	3	580	5	571	5.5e-144	427
114	693	SRAE_X000062800	SSTP_0000898300.1	31.402	535	352	7	22	543	15	547	9.73e-90	288
114	714	SRAE_X000062800	SSTP_0000929400.1	29.775	534	333	19	7	518	14	527	4.63e-59	207
114	756	SRAE_X000062800	SSTP_0000963900.1	33.208	533	331	11	4	525	5	523	4.08e-83	270
114	859	SRAE_X000062800	SSTP_0001053900.1	38.446	502	294	10	22	518	5	496	3.12e-105	327
114	860	SRAE_X000062800	SSTP_0001054000.1	35.673	513	317	8	22	530	21	524	1.75e-89	286
114	861	SRAE_X000062800	SSTP_0001054100.1	37.575	503	298	11	22	518	21	513	9.97e-91	290
114	862	SRAE_X000062800	SSTP_0001054200.1	38.976	508	284	12	22	518	21	513	5.39e-105	327
114	863	SRAE_X000062800	SSTP_0001054300.1	36.571	525	316	10	1	519	1	514	2.47e-101	317
114	891	SRAE_X000062800	SSTP_0001097600.1	36.207	522	317	9	3	519	4	514	3.99e-96	303
114	937	SRAE_X000062800	SSTP_0001131800.1	39.692	519	297	10	4	518	5	511	7.8e-104	323
114	951	SRAE_X000062800	SSTP_0001144600.1	35.759	316	189	8	207	518	2	307	4.39e-57	194
114	962	SRAE_X000062800	SSTP_0001151400.1	36.364	506	300	10	22	519	21	512	1.47e-104	325
114	988	SRAE_X000062800	SSTP_0001190200.1	34.426	549	348	6	12	558	12	550	1.2e-110	341
114	1053	SRAE_X000062800	SSTP_0001270700.1	67.416	267	87	0	1	267	1	267	6.29e-128	376
115	279	SRAE_2000453700	SSTP_0000367900.1	41.73	393	211	6	16	393	7	396	5.66e-101	305
115	280	SRAE_2000453700	SSTP_0000368000.1	43.386	378	204	2	16	384	7	383	3.69e-105	314
115	281	SRAE_2000453700	SSTP_0000368100.1	43.401	394	208	5	14	395	4	394	2.98e-103	310
115	282	SRAE_2000453700	SSTP_0000368200.1	52.03	394	176	3	1	387	1	388	4.84e-140	403
115	283	SRAE_2000453700	SSTP_0000368300.1	33.676	389	247	7	7	389	6	389	2.73e-56	188
116	63	SRAE_X000169600	SSTP_0000087100.1	30.312	673	450	12	3	665	48	711	4.01e-74	251
116	64	SRAE_X000169600	SSTP_0000087200.2	31.595	671	435	13	3	663	85	741	2.03e-98	317
116	65	SRAE_X000169600	SSTP_0000087300.1	30.746	657	433	13	20	667	52	695	5.16e-89	291
116	220	SRAE_X000169600	SSTP_0000289100.1	28.436	633	432	12	43	666	305	925	1.35e-72	251
116	524	SRAE_X000169600	SSTP_0000668200.1	36.816	603	369	7	66	666	164	756	5.27e-126	389
116	525	SRAE_X000169600	SSTP_0000670700.1	42.687	670	373	5	1	666	92	754	6.13e-174	513
116	531	SRAE_X000169600	SSTP_0000674700.1	28.797	632	431	12	43	666	235	855	4.91e-75	256
116	606	SRAE_X000169600	SSTP_0000779600.1	25.26	673	484	12	1	667	61	720	5.08e-63	221
116	691	SRAE_X000169600	SSTP_0000894300.1	33.931	669	428	8	3	666	608	1267	1.22e-100	333
116	836	SRAE_X000169600	SSTP_0001019400.1	27.586	667	461	13	10	666	110	764	1.17e-71	246
116	905	SRAE_X000169600	SSTP_0001108500.1	27.233	683	443	17	20	666	138	802	1.7e-71	246
116	906	SRAE_X000169600	SSTP_0001108600.1	27.549	657	453	13	20	666	140	783	3.79e-71	244
116	908	SRAE_X000169600	SSTP_0001108800.1	29.384	633	421	11	45	666	159	776	1.92e-75	256
117	874	SRAE_1000124500	SSTP_0001070300.1	88.283	367	43	0	1	367	33	399	0	684
118	668	SRAE_X000145800	SSTP_0000863800.1	75.698	1790	422	4	1	1780	1	1787	0	2687
119	36	SRAE_2000133600	SSTP_0000040200.1	87.625	598	74	0	1	598	1	598	0	1117
119	446	SRAE_2000133600	SSTP_0000573000.1	35.532	470	280	14	136	600	30	481	4e-77	253
119	826	SRAE_2000133600	SSTP_0001008100.1	39.549	488	267	18	137	619	20	484	2.87e-104	323
120	170	SRAE_X000213800	SSTP_0000226600.1	33.516	364	230	9	222	579	32	389	4.27e-56	192
120	346	SRAE_X000213800	SSTP_0000438000.1	71.16	586	160	4	1	579	1	584	0	867
121	134	SRAE_2000252000	SSTP_0000170100.1	98.864	88	1	0	1	88	1	88	6.23e-57	182
122	392	SRAE_0000044800	SSTP_0000511800.1	51.685	267	100	4	17	283	17	254	3.6e-87	259
122	393	SRAE_0000044800	SSTP_0000511900.1	34.412	340	156	7	6	282	13	348	4.58e-55	180
122	394	SRAE_0000044800	SSTP_0000512900.1	52.41	166	79	0	114	279	47	212	3.86e-56	179
122	396	SRAE_0000044800	SSTP_0000513100.1	49.704	169	85	0	113	281	42	210	2.18e-53	172
122	398	SRAE_0000044800	SSTP_0000513300.1	47.744	266	120	2	20	283	4	252	1.07e-85	255
122	596	SRAE_0000044800	SSTP_0000770200.1	40.476	252	145	3	35	283	20	269	1.79e-54	176
122	827	SRAE_0000044800	SSTP_0001008500.1	61.905	189	68	1	99	283	17	205	5.21e-75	236
122	828	SRAE_0000044800	SSTP_0001008600.1	33.531	337	162	7	5	283	10	342	2.72e-55	181
122	829	SRAE_0000044800	SSTP_0001008700.1	32.733	333	167	5	3	282	8	336	1.29e-51	171
122	830	SRAE_0000044800	SSTP_0001008800.1	46.512	172	92	0	111	282	103	274	9.83e-52	169
122	831	SRAE_0000044800	SSTP_0001008900.1	50	284	113	2	1	284	1	255	3.92e-88	273
122	831	SRAE_0000044800	SSTP_0001008900.1	41.126	231	123	2	65	282	367	597	5.35e-51	175
122	939	SRAE_0000044800	SSTP_0001133500.1	47.191	178	92	1	107	282	13	190	4.19e-53	170
123	852	SRAE_1000095200	SSTP_0001048500.1	92.273	440	34	0	1	440	1	440	0	860
124	75	SRAE_2000456500	SSTP_0000113700.1	40	350	203	3	21	369	25	368	1.96e-79	247
124	165	SRAE_2000456500	SSTP_0000217100.1	33.418	392	239	8	1	379	10	392	3.02e-53	180
124	194	SRAE_2000456500	SSTP_0000257600.1	31.969	391	244	8	1	379	14	394	5.42e-52	177
124	278	SRAE_2000456500	SSTP_0000367700.1	39.779	362	214	4	18	378	18	376	6.07e-83	256
124	283	SRAE_2000456500	SSTP_0000368300.1	31.378	392	240	10	1	379	12	387	2.05e-52	177
124	304	SRAE_2000456500	SSTP_0000383400.1	64.908	379	133	0	1	379	1	379	3.71e-175	491
124	670	SRAE_2000456500	SSTP_0000866000.1	35.503	338	211	5	46	379	47	381	2.19e-59	196
124	680	SRAE_2000456500	SSTP_0000876500.1	44.118	374	208	1	6	379	7	379	1.24e-106	317
124	731	SRAE_2000456500	SSTP_0000942000.1	32.703	370	238	7	7	371	6	369	9.9e-61	199
125	62	SRAE_2000397400	SSTP_0000085800.1	89.051	137	15	0	1	137	1	137	1.25e-90	258
126	324	SRAE_2000379900	SSTP_0000418900.1	87.097	93	12	0	1	93	1	93	4.8e-56	167
127	21	SRAE_X000063000	SSTP_0000031200.1	38.131	535	312	6	6	532	5	528	4.37e-114	350
127	54	SRAE_X000063000	SSTP_0000063600.1	36.641	524	302	10	35	539	10	522	1.43e-104	325
127	76	SRAE_X000063000	SSTP_0000113800.1	33.849	517	325	7	27	539	27	530	1.07e-92	295
127	131	SRAE_X000063000	SSTP_0000166400.1	32.609	506	323	10	22	520	24	518	2.09e-77	254
127	208	SRAE_X000063000	SSTP_0000274600.1	61.485	579	197	4	14	569	14	589	0	724
127	209	SRAE_X000063000	SSTP_0000274700.1	61.429	560	191	3	6	542	6	563	0	699
127	303	SRAE_X000063000	SSTP_0000383300.1	38.612	562	323	12	16	571	18	563	3.48e-119	363
127	305	SRAE_X000063000	SSTP_0000383600.2	31.191	529	335	10	41	562	54	560	7.86e-70	234
127	378	SRAE_X000063000	SSTP_0000496000.1	35.49	541	336	7	43	579	42	573	9.6e-108	335
127	391	SRAE_X000063000	SSTP_0000509400.1	36.066	488	296	9	39	521	37	513	4.02e-96	303
127	491	SRAE_X000063000	SSTP_0000638700.1	61.65	618	200	9	1	587	1	612	0	754
127	501	SRAE_X000063000	SSTP_0000649200.1	56.41	585	239	9	7	587	7	579	0	650
127	526	SRAE_X000063000	SSTP_0000670800.1	61.074	596	204	6	15	585	15	607	0	722
127	527	SRAE_X000063000	SSTP_0000670900.1	59.478	575	199	7	41	585	1	571	0	670
127	528	SRAE_X000063000	SSTP_0000671000.1	59.308	607	215	5	6	583	6	609	0	712
127	529	SRAE_X000063000	SSTP_0000671100.1	62.057	593	188	4	1	558	1	591	0	734
127	618	SRAE_X000063000	SSTP_0000805000.1	37.857	560	334	7	8	565	8	555	5.7e-125	379
127	693	SRAE_X000063000	SSTP_0000898300.1	30.185	593	372	12	22	590	15	589	1.93e-82	269
127	714	SRAE_X000063000	SSTP_0000929400.1	30	500	312	17	38	523	55	530	2.97e-59	207
127	756	SRAE_X000063000	SSTP_0000963900.1	32.207	503	326	7	41	539	40	531	3.03e-79	260
127	859	SRAE_X000063000	SSTP_0001053900.1	38.337	493	287	10	35	521	17	498	5.63e-102	318
127	860	SRAE_X000063000	SSTP_0001054000.1	35.728	529	322	10	9	532	10	525	4.05e-89	285
127	861	SRAE_X000063000	SSTP_0001054100.1	36.413	552	323	14	21	561	20	554	1.87e-91	291
127	862	SRAE_X000063000	SSTP_0001054200.1	38.31	509	291	12	22	521	21	515	7.74e-105	326
127	863	SRAE_X000063000	SSTP_0001054300.1	37.311	528	311	10	1	521	1	515	2.68e-95	302
127	891	SRAE_X000063000	SSTP_0001097600.1	37.165	522	311	10	6	521	5	515	6.03e-94	298
127	937	SRAE_X000063000	SSTP_0001131800.1	39.347	521	297	12	6	521	7	513	5.08e-98	308
127	951	SRAE_X000063000	SSTP_0001144600.1	32.184	348	212	6	208	539	2	341	9.8e-55	188
127	962	SRAE_X000063000	SSTP_0001151400.1	36.066	488	296	9	39	521	37	513	4.02e-96	303
127	988	SRAE_X000063000	SSTP_0001190200.1	34.336	565	356	7	12	573	12	564	1.05e-108	336
127	1053	SRAE_X000063000	SSTP_0001270700.1	68.561	264	80	2	6	268	6	267	2.04e-123	365
128	175	SRAE_X000000500	SSTP_0000229000.1	83.559	444	73	0	1	444	1	444	0	794
128	361	SRAE_X000000500	SSTP_0000469200.1	97.072	444	13	0	1	444	1	444	0	907
129	911	SRAE_2000478500	SSTP_0001110400.1	54.043	235	105	2	1	234	1	233	2.81e-93	272
130	103	SRAE_2000343400	SSTP_0000135500.1	53.521	142	65	1	1	142	4	144	9.72e-53	162
130	104	SRAE_2000343400	SSTP_0000135600.1	88.194	144	17	0	1	144	1	144	1.12e-94	268
130	105	SRAE_2000343400	SSTP_0000135700.1	71.528	144	41	0	1	144	1	144	1.01e-76	223
131	105	SRAE_2000376400	SSTP_0000135700.1	51.748	143	69	0	1	143	2	144	1.19e-51	159
131	602	SRAE_2000376400	SSTP_0000778400.1	83.217	143	24	0	1	143	4	146	2.02e-76	222
132	163	SRAE_2000419300	SSTP_0000216300.1	87.423	485	61	0	1	485	8	492	0	890
133	609	SRAE_2000034400	SSTP_0000789400.3	94.688	320	16	1	1	319	1	320	0	630
134	321	SRAE_2000349800	SSTP_0000412300.1	90.261	421	38	1	1	421	1	418	0	744
135	992	SRAE_1000069900	SSTP_0001196000.1	92.754	138	10	0	15	152	5	142	8.83e-95	269
136	1032	SRAE_X000116000	SSTP_0001248700.1	90.769	260	24	0	1	260	1	260	1.43e-177	488
137	222	SRAE_1000093600	SSTP_0000290500.1	97.39	498	13	0	16	513	1	498	0	998
138	497	SRAE_2000521000	SSTP_0000646400.1	79.87	154	31	0	1	154	1	154	8.93e-85	244
139	243	SRAE_1000290000	SSTP_0000317600.1	40	365	212	4	11	371	38	399	4.75e-82	254
139	306	SRAE_1000290000	SSTP_0000383900.1	40.053	377	210	7	3	372	7	374	5.08e-81	251
139	458	SRAE_1000290000	SSTP_0000591800.1	74.263	373	94	2	1	372	1	372	0	537
139	459	SRAE_1000290000	SSTP_0000591900.1	74.731	372	94	0	1	372	1	372	0	548
139	544	SRAE_1000290000	SSTP_0000687100.1	33.994	353	219	6	29	372	28	375	1.28e-56	188
139	748	SRAE_1000290000	SSTP_0000959200.1	49.462	372	176	1	1	372	1	360	8.85e-127	367
140	132	SRAE_2000254800	SSTP_0000167800.1	88.05	159	19	0	1	159	1	159	1.67e-106	299
141	967	SRAE_1000078300	SSTP_0001160300.1	86.928	153	20	0	6	158	1	153	8.3e-102	287
142	589	SRAE_2000286600	SSTP_0000759000.1	99.387	163	1	0	1	163	1	163	5.84e-121	336
143	856	SRAE_X000066900	SSTP_0001051100.1	82.353	153	27	0	1	153	1	153	1.93e-98	278
144	842	SRAE_1000164400	SSTP_0001032500.2	99.541	218	1	0	1	218	1	218	9.71e-164	449
145	242	SRAE_1000120700	SSTP_0000317500.1	94.585	277	15	0	1	277	1	277	0	542
145	672	SRAE_1000120700	SSTP_0000866500.1	41.786	280	150	6	4	277	34	306	6.31e-71	219
145	1034	SRAE_1000120700	SSTP_0001249500.1	64.029	278	100	0	1	278	302	579	5.36e-134	390
145	1056	SRAE_1000120700	SSTP_0001278100.2	62.593	270	100	1	8	277	31	299	5.58e-126	359
146	242	SRAE_X000115200	SSTP_0000317500.1	62.59	278	104	0	1	278	1	278	5.18e-133	382
146	672	SRAE_X000115200	SSTP_0000866500.1	41.429	280	151	6	4	277	34	306	5.65e-69	214
146	1034	SRAE_X000115200	SSTP_0001249500.1	98.561	278	4	0	1	278	302	579	0	578
146	1056	SRAE_X000115200	SSTP_0001278100.2	69.818	275	82	1	3	277	26	299	4.32e-150	420
147	581	SRAE_2000298400	SSTP_0000748900.1	90.297	505	49	0	1	505	1	505	0	977
148	340	SRAE_2000334600	SSTP_0000428100.1	98.507	536	8	0	1	536	1	536	0	1073
149	604	SRAE_2000376000	SSTP_0000778900.1	74.312	218	52	1	5	222	4	217	7.24e-117	331
150	434	SRAE_1000338900	SSTP_0000552200.1	97.664	214	5	0	1	214	1	214	6.51e-160	439
151	323	SRAE_2000369200	SSTP_0000415700.1	89.72	107	11	0	1	107	1	107	5.87e-69	200
152	184	SRAE_2000304500	SSTP_0000238500.1	92.06	403	32	0	1	403	1	403	0	776
152	301	SRAE_2000304500	SSTP_0000383000.1	38.847	399	222	6	18	403	1	390	9.11e-98	296
153	482	SRAE_2000300300	SSTP_0000624400.1	88.095	294	35	0	7	300	16	309	0	540
153	579	SRAE_2000300300	SSTP_0000746900.1	96	300	12	0	1	300	32	331	0	588
153	584	SRAE_2000300300	SSTP_0000753500.1	95.667	300	13	0	1	300	1	300	0	585
153	854	SRAE_2000300300	SSTP_0001050200.1	47.525	303	148	1	9	300	64	366	1.54e-93	280
154	123	SRAE_2000202500	SSTP_0000163100.1	38.776	441	238	8	27	452	24	447	6.22e-102	321
154	664	SRAE_2000202500	SSTP_0000859400.1	36.92	474	268	12	7	462	4	464	2.01e-100	308
154	820	SRAE_2000202500	SSTP_0000999900.1	94.292	473	27	0	1	473	1	473	0	950
154	1050	SRAE_2000202500	SSTP_0001268400.1	34.818	494	274	13	22	471	566	1055	4.71e-92	305
154	1050	SRAE_2000202500	SSTP_0001268400.1	32.755	519	280	17	18	470	1662	2177	4.37e-77	261
154	1050	SRAE_2000202500	SSTP_0001268400.1	32.755	519	270	18	26	470	24	537	2.27e-74	253
154	1050	SRAE_2000202500	SSTP_0001268400.1	32.819	518	271	19	26	470	1124	1637	1.34e-73	251
155	21	SRAE_0000081200	SSTP_0000031200.1	40.118	339	195	2	20	358	26	356	1.87e-78	250
155	54	SRAE_0000081200	SSTP_0000063600.1	40.184	326	182	8	35	355	10	327	1.31e-70	229
155	76	SRAE_0000081200	SSTP_0000113800.1	33.239	355	225	3	6	356	2	348	8.87e-66	216
155	208	SRAE_0000081200	SSTP_0000274600.1	62.5	368	116	1	17	362	17	384	5.26e-162	465
155	209	SRAE_0000081200	SSTP_0000274700.1	61.741	379	123	1	6	362	6	384	1.01e-163	470
155	303	SRAE_0000081200	SSTP_0000383300.1	43.195	338	184	2	17	354	19	348	1.22e-93	289
155	305	SRAE_0000081200	SSTP_0000383600.2	36.025	322	193	7	33	353	47	356	1.46e-51	179
155	378	SRAE_0000081200	SSTP_0000496000.1	37.46	315	186	5	41	351	40	347	1.65e-62	209
155	391	SRAE_0000081200	SSTP_0000509400.1	36.503	326	196	5	35	356	33	351	2.17e-64	213
155	491	SRAE_0000081200	SSTP_0000638700.1	67.448	384	103	2	1	362	1	384	0	516
155	501	SRAE_0000081200	SSTP_0000649200.1	58.427	356	141	2	7	362	7	355	7.43e-144	418
155	526	SRAE_0000081200	SSTP_0000670800.1	63.2	375	108	2	14	362	14	384	3.31e-166	477
155	527	SRAE_0000081200	SSTP_0000670900.1	65.418	347	95	2	41	362	1	347	1.7e-159	458
155	528	SRAE_0000081200	SSTP_0000671000.1	62.76	384	116	2	6	362	6	389	1.06e-164	473
155	529	SRAE_0000081200	SSTP_0000671100.1	64.213	394	109	1	1	362	1	394	7.11e-176	501
155	618	SRAE_0000081200	SSTP_0000805000.1	42.21	353	198	2	8	360	8	354	2.54e-88	276
155	693	SRAE_0000081200	SSTP_0000898300.1	35.294	340	212	4	22	354	15	353	1.57e-60	204
155	756	SRAE_0000081200	SSTP_0000963900.1	36.81	326	196	5	39	359	38	358	3.52e-60	202
155	859	SRAE_0000081200	SSTP_0001053900.1	40.798	326	180	8	35	355	17	334	8.58e-67	219
155	860	SRAE_0000081200	SSTP_0001054000.1	37.119	361	214	8	7	361	4	357	2.08e-60	202
155	861	SRAE_0000081200	SSTP_0001054100.1	38.617	347	200	8	21	362	20	358	3.15e-62	207
155	862	SRAE_0000081200	SSTP_0001054200.1	38.166	338	195	8	22	354	21	349	6.26e-68	222
155	863	SRAE_0000081200	SSTP_0001054300.1	37.853	354	205	8	7	354	4	348	4.97e-64	212
155	891	SRAE_0000081200	SSTP_0001097600.1	38.462	338	196	6	21	354	20	349	5.85e-61	204
155	937	SRAE_0000081200	SSTP_0001131800.1	41.593	339	184	8	22	355	21	350	2.6e-67	221
155	962	SRAE_0000081200	SSTP_0001151400.1	36.503	326	196	5	35	356	33	351	2.17e-64	213
155	988	SRAE_0000081200	SSTP_0001190200.1	35.465	344	207	4	22	361	22	354	9.14e-68	222
155	1053	SRAE_0000081200	SSTP_0001270700.1	68.321	262	83	0	6	267	6	267	8.85e-127	365
156	912	SRAE_2000465800	SSTP_0001113600.1	84.181	354	56	0	1	354	1	354	0	635
157	235	SRAE_1000152200	SSTP_0000305300.1	49.611	514	237	8	55	558	19	520	2.25e-173	499
157	712	SRAE_1000152200	SSTP_0000926800.1	93.506	154	10	0	407	560	1	154	7.06e-107	316
158	202	SRAE_X000177900	SSTP_0000266200.1	93.074	231	16	0	1	231	1	231	3.96e-165	454
159	249	SRAE_2000200700	SSTP_0000326300.1	95.763	118	5	0	1	118	1	118	1.18e-65	193
160	72	SRAE_2000407600	SSTP_0000110700.1	88.182	110	10	1	6	115	1	107	1.09e-68	200
161	338	SRAE_X000156600	SSTP_0000424900.1	25.687	1892	1236	64	95	1906	76	1877	5.84e-135	470
161	679	SRAE_X000156600	SSTP_0000876400.1	86.308	2118	290	0	1	2118	1	2118	0	3867
161	998	SRAE_X000156600	SSTP_0001198900.2	27.408	1952	1270	59	32	1921	61	1927	2.27e-178	598
161	999	SRAE_X000156600	SSTP_0001199000.1	26.574	1938	1241	70	58	1911	77	1916	4.13e-143	494
162	88	SRAE_2000184400	SSTP_0000117900.1	94.079	304	18	0	1	304	1	304	0	595
163	816	SRAE_1000101500	SSTP_0000993500.1	94.737	247	13	0	4	250	1	247	4.73e-176	483
164	273	SRAE_2000164400	SSTP_0000360600.1	100	181	0	0	1	181	1	181	1.12e-134	372
164	451	SRAE_2000164400	SSTP_0000583400.1	57.059	170	73	0	9	178	8	177	1.77e-64	195
164	484	SRAE_2000164400	SSTP_0000631000.1	66.667	174	58	0	5	178	1	174	1.17e-87	253
164	486	SRAE_2000164400	SSTP_0000632300.1	81.111	180	34	0	1	180	1	180	7.87e-110	310
164	561	SRAE_2000164400	SSTP_0000720400.1	47.126	174	92	0	1	174	1	174	1.08e-56	175
164	919	SRAE_2000164400	SSTP_0001118500.1	50.307	163	81	0	16	178	16	178	2.5e-56	174
165	162	SRAE_2000418200	SSTP_0000215300.1	97.619	126	3	0	1	126	1	126	1.33e-87	249
166	21	SRAE_X000062400	SSTP_0000031200.1	36.648	543	326	5	9	547	26	554	4.96e-111	342
166	54	SRAE_X000062400	SSTP_0000063600.1	37.551	490	293	8	24	509	10	490	2.99e-106	328
166	58	SRAE_X000062400	SSTP_0000070600.1	28.913	460	286	12	28	478	18	445	7.62e-51	181
166	76	SRAE_X000062400	SSTP_0000113800.1	32.49	514	335	5	16	527	27	530	8.28e-91	289
166	131	SRAE_X000062400	SSTP_0000166400.1	31.862	521	334	12	11	522	24	532	2.31e-74	246
166	208	SRAE_X000062400	SSTP_0000274600.1	61.698	577	198	2	3	557	14	589	0	726
166	209	SRAE_X000062400	SSTP_0000274700.1	58.874	586	218	2	3	566	14	598	0	682
166	303	SRAE_X000062400	SSTP_0000383300.1	37.388	559	335	7	5	560	18	564	2.95e-125	379
166	305	SRAE_X000062400	SSTP_0000383600.2	29.379	531	356	9	22	550	47	560	1.26e-60	209
166	378	SRAE_X000062400	SSTP_0000496000.1	33.208	530	334	9	30	551	40	557	1.03e-97	308
166	391	SRAE_X000062400	SSTP_0000509400.1	36.292	507	301	11	11	509	21	513	5.1e-101	316
166	491	SRAE_X000062400	SSTP_0000638700.1	63.105	599	187	6	3	570	14	609	0	768
166	501	SRAE_X000062400	SSTP_0000649200.1	58.792	563	221	5	2	561	13	567	0	667
166	526	SRAE_X000062400	SSTP_0000670800.1	62.245	588	197	5	3	566	14	600	0	746
166	527	SRAE_X000062400	SSTP_0000670900.1	60.461	564	194	4	30	565	1	563	0	685
166	528	SRAE_X000062400	SSTP_0000671000.1	60	595	204	5	2	563	13	606	0	716
166	529	SRAE_X000062400	SSTP_0000671100.1	63.385	579	178	2	2	546	13	591	0	746
166	618	SRAE_X000062400	SSTP_0000805000.1	38.652	564	334	6	11	573	22	574	2.47e-130	392
166	693	SRAE_X000062400	SSTP_0000898300.1	32.399	571	359	8	11	561	15	578	5.24e-93	296
166	714	SRAE_X000062400	SSTP_0000929400.1	30.237	506	321	16	18	511	45	530	1.73e-59	207
166	756	SRAE_X000062400	SSTP_0000963900.1	33.198	491	317	6	28	513	38	522	3.97e-83	270
166	859	SRAE_X000062400	SSTP_0001053900.1	37.16	514	308	10	11	519	5	508	4.08e-102	318
166	860	SRAE_X000062400	SSTP_0001054000.1	35.393	534	326	11	11	536	21	543	3.59e-90	288
166	861	SRAE_X000062400	SSTP_0001054100.1	37.906	554	311	16	10	549	20	554	3.86e-98	308
166	862	SRAE_X000062400	SSTP_0001054200.1	35.821	536	320	11	11	535	21	543	7.23e-102	318
166	863	SRAE_X000062400	SSTP_0001054300.1	36.436	505	305	10	11	509	21	515	1.14e-95	302
166	891	SRAE_X000062400	SSTP_0001097600.1	36.641	524	315	10	2	519	13	525	1.04e-94	300
166	937	SRAE_X000062400	SSTP_0001131800.1	38.593	526	300	13	2	519	13	523	4.95e-98	308
166	951	SRAE_X000062400	SSTP_0001144600.1	34.557	327	202	8	196	519	2	319	1.08e-55	191
166	962	SRAE_X000062400	SSTP_0001151400.1	36.292	507	301	11	11	509	21	513	5.1e-101	316
166	988	SRAE_X000062400	SSTP_0001190200.1	34.312	545	346	6	5	547	16	550	4.18e-106	329
166	1053	SRAE_X000062400	SSTP_0001270700.1	69.02	255	79	0	2	256	13	267	1.49e-125	370
167	392	SRAE_0000045700	SSTP_0000511800.1	48.399	281	102	3	17	297	17	254	8.16e-86	256
167	393	SRAE_0000045700	SSTP_0000511900.1	34.706	340	169	7	6	296	13	348	9.21e-59	190
167	394	SRAE_0000045700	SSTP_0000512900.1	52.381	168	80	0	128	295	47	214	2.24e-56	180
167	396	SRAE_0000045700	SSTP_0000513100.1	49.112	169	86	0	127	295	42	210	7.2e-53	171
167	398	SRAE_0000045700	SSTP_0000513300.1	45.907	281	119	2	20	298	4	253	3.11e-85	255
167	596	SRAE_0000045700	SSTP_0000770200.1	39.163	263	147	3	35	297	20	269	2.77e-53	174
167	827	SRAE_0000045700	SSTP_0001008500.1	61.905	189	68	1	113	297	17	205	4.54e-75	236
167	828	SRAE_0000045700	SSTP_0001008600.1	34.125	337	174	6	5	297	10	342	4.34e-59	191
167	829	SRAE_0000045700	SSTP_0001008700.1	34.234	333	176	5	3	296	8	336	2.66e-55	181
167	830	SRAE_0000045700	SSTP_0001008800.1	47.674	172	90	0	125	296	103	274	8.15e-54	175
167	831	SRAE_0000045700	SSTP_0001008900.1	48.136	295	110	2	1	295	1	252	1.24e-86	270
167	831	SRAE_0000045700	SSTP_0001008900.1	41.453	234	132	3	65	296	367	597	3.63e-51	176
167	939	SRAE_0000045700	SSTP_0001133500.1	47.191	178	92	1	121	296	13	190	8.89e-54	172
168	595	SRAE_2000277900	SSTP_0000767500.1	85.246	183	26	1	1	182	8	190	1.4e-94	271
169	201	SRAE_X000178500	SSTP_0000265600.1	91.916	334	27	0	1	334	22	355	0	643
170	170	SRAE_2000354700	SSTP_0000226600.1	73.779	389	102	0	1	389	1	389	0	611
170	214	SRAE_2000354700	SSTP_0000283100.1	33.705	359	228	9	35	389	23	375	7.88e-55	184
170	688	SRAE_2000354700	SSTP_0000885800.1	38.817	389	215	8	9	389	8	381	5.57e-89	273
171	63	SRAE_X000168900	SSTP_0000087100.1	32.532	707	461	10	58	755	12	711	3.71e-91	299
171	64	SRAE_X000168900	SSTP_0000087200.2	34.483	725	453	13	38	753	30	741	8.51e-118	371
171	65	SRAE_X000168900	SSTP_0000087300.1	32.163	712	452	17	60	757	1	695	2.43e-99	321
171	220	SRAE_X000168900	SSTP_0000289100.1	29.358	763	501	15	15	756	180	925	5.07e-87	293
171	524	SRAE_X000168900	SSTP_0000668200.1	33.812	766	487	13	1	756	1	756	3.93e-133	411
171	525	SRAE_X000168900	SSTP_0000670700.1	46.499	757	401	3	1	756	1	754	0	655
171	531	SRAE_X000168900	SSTP_0000674700.1	28.364	758	507	15	19	756	114	855	2.98e-81	276
171	606	SRAE_X000168900	SSTP_0000779600.1	27.534	730	508	14	36	757	4	720	6.67e-78	264
171	691	SRAE_X000168900	SSTP_0000894300.1	36.791	723	446	7	38	756	552	1267	5.99e-126	405
171	836	SRAE_X000168900	SSTP_0001019400.1	30.22	728	488	12	38	756	48	764	1.88e-94	310
171	905	SRAE_X000168900	SSTP_0001108500.1	28.037	749	497	13	38	756	66	802	5.27e-85	285
171	906	SRAE_X000168900	SSTP_0001108600.1	29.726	730	488	15	38	756	68	783	9.22e-88	292
171	908	SRAE_X000168900	SSTP_0001108800.1	31.072	737	469	17	38	756	61	776	3.95e-88	293
172	681	SRAE_X000156000	SSTP_0000877100.1	100	117	0	0	1	117	17	133	2.3e-85	243
173	4	SRAE_X000062300	SSTP_0000001900.1	28.571	553	347	18	1	533	1	525	1.56e-54	194
173	21	SRAE_X000062300	SSTP_0000031200.1	36.969	541	322	6	6	538	5	534	4.76e-109	337
173	54	SRAE_X000062300	SSTP_0000063600.1	36.6	500	300	10	26	520	2	489	1.31e-100	314
173	58	SRAE_X000062300	SSTP_0000070600.1	28.195	532	344	11	26	552	5	503	3.63e-56	196
173	76	SRAE_X000062300	SSTP_0000113800.1	32.957	531	337	8	6	529	2	520	1.32e-86	278
173	131	SRAE_X000062300	SSTP_0000166400.1	32.809	509	318	11	22	520	24	518	1.78e-78	257
173	208	SRAE_X000062300	SSTP_0000274600.1	59.036	581	212	4	14	571	14	591	0	707
173	209	SRAE_X000062300	SSTP_0000274700.1	58.626	597	221	4	6	579	6	599	0	704
173	303	SRAE_X000062300	SSTP_0000383300.1	37.23	556	333	8	16	568	18	560	3.37e-116	355
173	378	SRAE_X000062300	SSTP_0000496000.1	33.145	531	340	8	43	568	42	562	4.71e-92	293
173	391	SRAE_X000062300	SSTP_0000509400.1	35.645	519	309	11	9	519	10	511	4.84e-100	313
173	491	SRAE_X000062300	SSTP_0000638700.1	59.512	615	216	7	1	585	1	612	0	745
173	501	SRAE_X000062300	SSTP_0000649200.1	54.202	583	253	7	7	585	7	579	0	634
173	526	SRAE_X000062300	SSTP_0000670800.1	61.235	583	198	6	16	573	16	595	0	732
173	527	SRAE_X000062300	SSTP_0000670900.1	59.155	568	200	6	41	579	1	565	0	677
173	528	SRAE_X000062300	SSTP_0000671000.1	58.794	597	214	5	6	573	6	599	0	711
173	529	SRAE_X000062300	SSTP_0000671100.1	60.54	593	197	4	1	558	1	591	0	727
173	618	SRAE_X000062300	SSTP_0000805000.1	38.339	566	335	7	8	571	8	561	3.77e-130	392
173	693	SRAE_X000062300	SSTP_0000898300.1	30.168	537	357	8	22	544	15	547	2.59e-80	263
173	756	SRAE_X000062300	SSTP_0000963900.1	34.012	491	314	6	39	525	38	522	1.96e-88	284
173	859	SRAE_X000062300	SSTP_0001053900.1	37.426	505	298	11	22	520	5	497	1.66e-98	309
173	860	SRAE_X000062300	SSTP_0001054000.1	34.972	529	326	10	9	532	10	525	3.51e-89	285
173	861	SRAE_X000062300	SSTP_0001054100.1	36.609	519	310	11	21	532	20	526	5.61e-94	298
173	862	SRAE_X000062300	SSTP_0001054200.1	37.747	506	296	10	22	520	21	514	4.75e-106	329
173	863	SRAE_X000062300	SSTP_0001054300.1	37.218	532	306	13	1	521	1	515	2.27e-93	296
173	891	SRAE_X000062300	SSTP_0001097600.1	36.154	520	315	10	6	519	5	513	8.21e-89	285
173	937	SRAE_X000062300	SSTP_0001131800.1	37.917	509	289	10	22	520	21	512	1.09e-94	300
173	962	SRAE_X000062300	SSTP_0001151400.1	35.645	519	309	11	9	519	10	511	4.84e-100	313
173	988	SRAE_X000062300	SSTP_0001190200.1	33.507	576	368	7	1	573	1	564	4.95e-110	340
173	1053	SRAE_X000062300	SSTP_0001270700.1	67.045	264	84	2	6	268	6	267	1.06e-122	363
174	979	SRAE_0000031000	SSTP_0001171200.1	89.088	614	67	0	1	614	1	614	0	1151
175	341	SRAE_1000020900	SSTP_0000429000.1	91.765	340	28	0	1	340	1	340	0	656
175	974	SRAE_1000020900	SSTP_0001168700.1	94.721	341	18	0	1	341	1	341	0	681
175	1037	SRAE_1000020900	SSTP_0001253800.2	90.616	341	32	0	1	341	1	341	0	654
176	125	SRAE_1000158800	SSTP_0000164500.1	40	410	203	7	31	401	422	827	2.17e-79	260
176	125	SRAE_1000158800	SSTP_0000164500.1	39.573	422	212	7	19	401	1	418	9.35e-74	244
176	126	SRAE_1000158800	SSTP_0000164600.1	38.152	422	218	6	19	401	1	418	1.45e-82	258
176	127	SRAE_1000158800	SSTP_0000164700.1	42.5	400	203	8	19	404	1	387	3.57e-87	268
176	128	SRAE_1000158800	SSTP_0000164800.1	38	400	221	8	19	404	1	387	2.65e-78	246
176	261	SRAE_1000158800	SSTP_0000341900.1	41.706	422	203	7	19	401	1	418	1.06e-93	286
176	474	SRAE_1000158800	SSTP_0000614100.1	87.654	405	50	0	2	406	1	405	0	717
176	537	SRAE_1000158800	SSTP_0000681200.1	32.741	394	241	7	25	401	8	394	9.67e-57	190
176	943	SRAE_1000158800	SSTP_0001137200.1	35.236	403	227	11	19	401	1	389	2.4e-62	204
176	973	SRAE_1000158800	SSTP_0001166500.1	32.522	452	229	10	19	401	3	447	3.19e-68	221
177	149	SRAE_2000246300	SSTP_0000202200.1	99.219	128	0	1	1	128	1	127	2.55e-89	253
178	635	SRAE_1000006800	SSTP_0000819700.1	69.263	475	146	0	1	475	12	486	0	637
179	1012	SRAE_X000021500	SSTP_0001223800.1	92.487	559	42	0	1	559	5	563	0	1077
180	593	SRAE_2000280200	SSTP_0000765100.1	90.123	162	16	0	26	187	2	163	3.51e-108	305
181	140	SRAE_2000150400	SSTP_0000181600.1	96.19	105	4	0	20	124	32	136	1.41e-73	214
181	367	SRAE_2000150400	SSTP_0000480600.1	94.231	104	6	0	20	123	32	135	1.49e-70	206
181	437	SRAE_2000150400	SSTP_0000559400.1	95.238	105	5	0	20	124	32	136	4.12e-72	210
181	630	SRAE_2000150400	SSTP_0000818500.1	96.19	105	4	0	20	124	32	136	2.35e-73	213
181	1045	SRAE_2000150400	SSTP_0001264900.1	95.238	105	5	0	20	124	32	136	4.07e-73	213
182	125	SRAE_2000490300	SSTP_0000164500.1	78.385	421	91	0	1	421	1	421	0	682
182	125	SRAE_2000490300	SSTP_0000164500.1	75.369	406	100	0	16	421	425	830	0	651
182	126	SRAE_2000490300	SSTP_0000164600.1	71.021	421	122	0	1	421	1	421	0	636
182	127	SRAE_2000490300	SSTP_0000164700.1	61.137	422	130	1	1	422	1	388	0	509
182	128	SRAE_2000490300	SSTP_0000164800.1	54.028	422	160	1	1	422	1	388	1.93e-166	471
182	261	SRAE_2000490300	SSTP_0000341900.1	72.038	422	118	0	1	422	1	422	0	656
182	474	SRAE_2000490300	SSTP_0000614100.1	37.5	424	222	6	1	420	18	402	8.56e-78	245
182	511	SRAE_2000490300	SSTP_0000659000.1	33.933	445	226	15	6	422	3	407	4.65e-59	198
182	537	SRAE_2000490300	SSTP_0000681200.1	36.066	427	236	5	4	422	1	398	1.99e-83	260
182	943	SRAE_2000490300	SSTP_0001137200.1	42.824	425	208	4	1	422	1	393	2.8e-113	336
182	973	SRAE_2000490300	SSTP_0001166500.1	41.538	455	227	9	1	422	3	451	6.2e-109	327
183	705	SRAE_1000144900	SSTP_0000919700.1	93.841	276	15	1	1	276	1	274	0	538
184	375	SRAE_X000050000	SSTP_0000491300.1	90.076	262	26	0	1	262	1	262	0	496
185	186	SRAE_2000063100	SSTP_0000241700.1	83.173	208	35	0	1	208	238	445	4.47e-124	357
186	621	SRAE_2000130700	SSTP_0000808000.1	80.469	128	25	0	1	128	24	151	5.84e-76	221
187	63	SRAE_X000169100	SSTP_0000087100.1	32.532	707	461	10	58	755	12	711	8.89e-93	304
187	64	SRAE_X000169100	SSTP_0000087200.2	34.483	725	453	13	38	753	30	741	5.05e-119	374
187	65	SRAE_X000169100	SSTP_0000087300.1	31.646	711	457	15	60	757	1	695	4.56e-100	323
187	220	SRAE_X000169100	SSTP_0000289100.1	29.489	763	500	15	15	756	180	925	1.99e-87	294
187	524	SRAE_X000169100	SSTP_0000668200.1	34.334	766	483	12	1	756	1	756	3.47e-135	416
187	525	SRAE_X000169100	SSTP_0000670700.1	46.103	757	404	3	1	756	1	754	0	653
187	531	SRAE_X000169100	SSTP_0000674700.1	28.76	758	504	15	19	756	114	855	7.89e-83	280
187	606	SRAE_X000169100	SSTP_0000779600.1	27.534	730	508	15	36	757	4	720	6.21e-78	264
187	691	SRAE_X000169100	SSTP_0000894300.1	36.238	723	450	7	38	756	552	1267	1.82e-122	395
187	836	SRAE_X000169100	SSTP_0001019400.1	29.396	728	494	12	38	756	48	764	1.69e-90	299
187	905	SRAE_X000169100	SSTP_0001108500.1	28.133	750	495	14	38	756	66	802	2.34e-86	289
187	906	SRAE_X000169100	SSTP_0001108600.1	30	730	486	15	38	756	68	783	2.81e-89	296
187	908	SRAE_X000169100	SSTP_0001108800.1	31.208	737	468	17	38	756	61	776	2.74e-90	299
188	285	SRAE_2000275300	SSTP_0000375100.1	90.592	287	27	0	1	287	2	288	0	539
189	219	SRAE_1000159900	SSTP_0000287800.1	87.023	131	17	0	1	131	1	131	3.37e-83	238
190	140	SRAE_2000011800	SSTP_0000181600.1	99.265	136	1	0	1	136	1	136	2.04e-97	275
190	367	SRAE_2000011800	SSTP_0000480600.1	93.333	135	9	0	1	135	1	135	1.87e-91	259
190	437	SRAE_2000011800	SSTP_0000559400.1	94.118	136	8	0	1	136	1	136	7.35e-93	263
190	630	SRAE_2000011800	SSTP_0000818500.1	99.265	136	1	0	1	136	1	136	4.25e-97	274
190	1045	SRAE_2000011800	SSTP_0001264900.1	98.529	136	2	0	1	136	1	136	8.4e-97	273
191	140	SRAE_1000098500	SSTP_0000181600.1	97.794	136	3	0	1	136	1	136	2.69e-96	272
191	367	SRAE_1000098500	SSTP_0000480600.1	94.815	135	7	0	1	135	1	135	3.9e-92	261
191	437	SRAE_1000098500	SSTP_0000559400.1	95.588	136	6	0	1	136	1	136	1.39e-93	265
191	630	SRAE_1000098500	SSTP_0000818500.1	97.794	136	3	0	1	136	1	136	4.51e-96	271
191	1045	SRAE_1000098500	SSTP_0001264900.1	97.059	136	4	0	1	136	1	136	9e-96	270
192	140	SRAE_1000270300	SSTP_0000181600.1	93.382	136	9	0	1	136	1	136	1.36e-92	262
192	367	SRAE_1000270300	SSTP_0000480600.1	97.778	135	3	0	1	135	1	135	1.86e-94	267
192	437	SRAE_1000270300	SSTP_0000559400.1	100	136	0	0	1	136	1	136	1.17e-96	273
192	630	SRAE_1000270300	SSTP_0000818500.1	94.853	136	7	0	1	136	1	136	3.3e-93	264
192	1045	SRAE_1000270300	SSTP_0001264900.1	94.118	136	8	0	1	136	1	136	7.04e-93	263
193	140	SRAE_1000052300	SSTP_0000181600.1	96.324	136	5	0	1	136	1	136	9.02e-95	268
193	367	SRAE_1000052300	SSTP_0000480600.1	94.074	135	8	0	1	135	1	135	3.17e-91	259
193	437	SRAE_1000052300	SSTP_0000559400.1	93.382	136	9	0	1	136	1	136	2.9e-92	261
193	630	SRAE_1000052300	SSTP_0000818500.1	96.324	136	5	0	1	136	1	136	6.01e-95	268
193	1045	SRAE_1000052300	SSTP_0001264900.1	97.059	136	4	0	1	136	1	136	3.92e-95	269
194	4	SRAE_X000061700	SSTP_0000001900.1	31.141	517	305	18	22	523	33	513	4.55e-58	203
194	21	SRAE_X000061700	SSTP_0000031200.1	38.346	532	308	6	6	529	5	524	1.19e-114	352
194	54	SRAE_X000061700	SSTP_0000063600.1	39.604	505	288	10	35	534	10	502	1.17e-109	338
194	58	SRAE_X000061700	SSTP_0000070600.1	29.412	493	307	12	38	522	17	476	1.21e-54	192
194	76	SRAE_X000061700	SSTP_0000113800.1	34.241	514	320	8	27	536	27	526	6.49e-93	295
194	131	SRAE_X000061700	SSTP_0000166400.1	32.616	558	355	11	22	571	24	568	4.56e-83	270
194	208	SRAE_X000061700	SSTP_0000274600.1	63.448	580	185	4	14	570	14	589	0	745
194	209	SRAE_X000061700	SSTP_0000274700.1	60.908	573	197	4	6	555	6	574	0	699
194	303	SRAE_X000061700	SSTP_0000383300.1	37.368	570	334	9	16	579	18	570	1.62e-121	369
194	305	SRAE_X000061700	SSTP_0000383600.2	31.648	534	327	13	41	563	54	560	6.02e-66	224
194	378	SRAE_X000061700	SSTP_0000496000.1	35.272	533	331	8	41	569	40	562	4.56e-101	317
194	391	SRAE_X000061700	SSTP_0000509400.1	36.069	524	307	12	9	523	10	514	5.36e-100	313
194	491	SRAE_X000061700	SSTP_0000638700.1	61.474	597	200	6	1	571	1	593	0	740
194	501	SRAE_X000061700	SSTP_0000649200.1	58.494	571	222	7	7	573	7	566	0	658
194	526	SRAE_X000061700	SSTP_0000670800.1	63.683	581	182	6	15	570	15	591	0	751
194	527	SRAE_X000061700	SSTP_0000670900.1	61.36	559	183	6	41	570	1	555	0	680
194	528	SRAE_X000061700	SSTP_0000671000.1	62.795	594	188	5	6	570	6	595	0	742
194	529	SRAE_X000061700	SSTP_0000671100.1	62.584	596	184	5	1	561	1	592	0	733
194	618	SRAE_X000061700	SSTP_0000805000.1	39.085	568	331	7	8	573	8	562	2.61e-133	400
194	693	SRAE_X000061700	SSTP_0000898300.1	31.413	538	350	9	22	545	15	547	4.1e-84	274
194	756	SRAE_X000061700	SSTP_0000963900.1	32.427	515	333	6	28	533	21	529	5.88e-81	264
194	859	SRAE_X000061700	SSTP_0001053900.1	38.933	506	291	10	35	534	17	510	2.96e-104	324
194	860	SRAE_X000061700	SSTP_0001054000.1	36.038	530	320	10	9	533	10	525	2.96e-90	288
194	861	SRAE_X000061700	SSTP_0001054100.1	37.308	520	306	11	21	533	20	526	1.14e-94	300
194	862	SRAE_X000061700	SSTP_0001054200.1	38.654	520	295	12	22	532	21	525	1.79e-106	330
194	863	SRAE_X000061700	SSTP_0001054300.1	38.49	543	305	13	1	532	1	525	6.67e-103	322
194	891	SRAE_X000061700	SSTP_0001097600.1	37.828	534	312	12	6	532	5	525	4.1e-97	306
194	937	SRAE_X000061700	SSTP_0001131800.1	39.665	537	294	13	6	532	7	523	1.48e-99	312
194	951	SRAE_X000061700	SSTP_0001144600.1	35.583	326	200	6	209	532	2	319	1.65e-57	196
194	962	SRAE_X000061700	SSTP_0001151400.1	36.069	524	307	12	9	523	10	514	5.36e-100	313
194	988	SRAE_X000061700	SSTP_0001190200.1	34.964	552	343	8	12	560	12	550	6.73e-109	337
194	1053	SRAE_X000061700	SSTP_0001270700.1	66.917	266	84	2	6	270	6	268	2.39e-122	362
195	21	SRAE_X000062600	SSTP_0000031200.1	36.222	577	347	5	5	574	4	566	2.77e-124	376
195	54	SRAE_X000062600	SSTP_0000063600.1	37.575	503	301	8	35	533	10	503	6.41e-108	333
195	58	SRAE_X000062600	SSTP_0000070600.1	30.143	491	302	13	38	519	17	475	1.12e-56	197
195	76	SRAE_X000062600	SSTP_0000113800.1	34.825	514	323	5	27	538	27	530	4.88e-102	318
195	131	SRAE_X000062600	SSTP_0000166400.1	34.924	524	308	17	13	520	13	519	1.17e-80	263
195	208	SRAE_X000062600	SSTP_0000274600.1	62.522	579	194	2	14	570	14	591	0	734
195	209	SRAE_X000062600	SSTP_0000274700.1	60.167	600	216	3	1	578	1	599	0	714
195	303	SRAE_X000062600	SSTP_0000383300.1	37.862	552	330	7	16	565	18	558	1.06e-121	370
195	305	SRAE_X000062600	SSTP_0000383600.2	30.608	526	341	9	41	561	54	560	4.97e-70	234
195	378	SRAE_X000062600	SSTP_0000496000.1	35.272	533	325	9	43	567	42	562	3.34e-105	328
195	391	SRAE_X000062600	SSTP_0000509400.1	36.024	508	303	10	22	521	21	514	2.09e-102	320
195	491	SRAE_X000062600	SSTP_0000638700.1	63.295	613	196	5	1	585	1	612	0	776
195	501	SRAE_X000062600	SSTP_0000649200.1	58.632	585	231	5	1	582	1	577	0	692
195	526	SRAE_X000062600	SSTP_0000670800.1	62.944	591	186	4	14	576	14	599	0	758
195	527	SRAE_X000062600	SSTP_0000670900.1	60.424	566	195	5	41	578	1	565	0	687
195	528	SRAE_X000062600	SSTP_0000671000.1	61.184	608	203	4	1	578	1	605	0	742
195	529	SRAE_X000062600	SSTP_0000671100.1	61.929	591	191	3	1	557	1	591	0	738
195	618	SRAE_X000062600	SSTP_0000805000.1	39.965	573	331	6	1	571	1	562	6e-145	430
195	693	SRAE_X000062600	SSTP_0000898300.1	31.597	576	369	9	22	582	15	580	1.05e-93	299
195	714	SRAE_X000062600	SSTP_0000929400.1	30.357	504	322	15	28	520	44	529	1.65e-61	213
195	756	SRAE_X000062600	SSTP_0000963900.1	32.927	492	319	6	39	525	38	523	8.04e-81	264
195	859	SRAE_X000062600	SSTP_0001053900.1	38.218	505	297	10	22	521	5	499	5.17e-105	326
195	860	SRAE_X000062600	SSTP_0001054000.1	36.75	517	305	11	22	531	21	522	1.86e-90	289
195	861	SRAE_X000062600	SSTP_0001054100.1	37.721	509	295	11	22	521	21	516	1.05e-93	297
195	862	SRAE_X000062600	SSTP_0001054200.1	36.434	516	308	10	22	529	21	524	9.91e-103	320
195	863	SRAE_X000062600	SSTP_0001054300.1	37.009	535	320	10	1	529	1	524	1.31e-105	328
195	891	SRAE_X000062600	SSTP_0001097600.1	36.634	505	306	10	22	521	21	516	4.62e-94	298
195	937	SRAE_X000062600	SSTP_0001131800.1	38.815	523	297	11	7	519	3	512	8.95e-101	315
195	951	SRAE_X000062600	SSTP_0001144600.1	33.435	329	209	6	207	533	2	322	3.18e-55	189
195	962	SRAE_X000062600	SSTP_0001151400.1	36.024	508	303	10	22	521	21	514	2.09e-102	320
195	988	SRAE_X000062600	SSTP_0001190200.1	35.155	549	344	6	12	558	12	550	2.64e-113	348
195	1053	SRAE_X000062600	SSTP_0001270700.1	64.846	293	100	1	1	293	1	290	5.02e-132	387
196	444	SRAE_1000308000	SSTP_0000571800.1	73.592	284	75	0	1	284	1	284	5.05e-160	445
197	34	SRAE_2000135200	SSTP_0000038600.1	87.5	144	18	0	1	144	1	144	9.82e-92	261
198	159	SRAE_2000417100	SSTP_0000214000.1	46.429	196	105	0	7	202	7	202	6.12e-62	191
198	160	SRAE_2000417100	SSTP_0000214100.1	79.808	208	42	0	1	208	1	208	2.26e-126	353
199	469	SRAE_1000346400	SSTP_0000610200.1	87.363	182	23	0	27	208	1	182	4.11e-120	337
200	467	SRAE_1000312500	SSTP_0000604600.1	74.656	509	122	2	1865	2372	28	530	0	702
200	468	SRAE_1000312500	SSTP_0000604700.1	72.983	1562	373	6	95	1648	20	1540	0	2276
201	4	SRAE_0000047500	SSTP_0000001900.1	31.356	590	353	17	1	563	8	572	3.87e-73	244
201	21	SRAE_0000047500	SSTP_0000031200.1	37.645	518	315	6	2	517	9	520	3.27e-118	360
201	53	SRAE_0000047500	SSTP_0000063500.1	59.512	205	83	0	1	205	1	205	3.46e-82	254
201	54	SRAE_0000047500	SSTP_0000063600.1	55.41	536	238	1	26	561	3	537	0	608
201	58	SRAE_0000047500	SSTP_0000070600.1	32.317	492	304	11	35	521	16	483	4.27e-67	225
201	76	SRAE_0000047500	SSTP_0000113800.1	40.154	518	296	10	1	512	1	510	2.14e-117	358
201	131	SRAE_0000047500	SSTP_0000166400.1	35.534	515	312	12	21	524	24	529	1.85e-88	283
201	208	SRAE_0000047500	SSTP_0000274600.1	35.182	523	298	8	21	509	22	537	7.09e-101	316
201	209	SRAE_0000047500	SSTP_0000274700.1	35.946	523	300	8	21	512	22	540	4.72e-106	330
201	303	SRAE_0000047500	SSTP_0000383300.1	39.679	499	286	7	21	513	24	513	1.47e-115	353
201	305	SRAE_0000047500	SSTP_0000383600.2	32.568	479	303	9	39	512	54	517	1.68e-69	233
201	378	SRAE_0000047500	SSTP_0000496000.1	41.77	486	272	6	38	517	39	519	2.77e-122	372
201	391	SRAE_0000047500	SSTP_0000509400.1	52.22	563	268	1	1	563	1	562	0	585
201	491	SRAE_0000047500	SSTP_0000638700.1	34.727	550	317	14	1	514	2	545	3.66e-98	310
201	501	SRAE_0000047500	SSTP_0000649200.1	34.477	554	342	9	21	563	22	565	1.07e-101	318
201	526	SRAE_0000047500	SSTP_0000670800.1	36.312	526	296	12	20	512	21	540	2.78e-104	326
201	527	SRAE_0000047500	SSTP_0000670900.1	35.938	512	282	12	39	512	1	504	3.24e-94	298
201	528	SRAE_0000047500	SSTP_0000671000.1	36.226	530	289	13	21	509	22	543	3.66e-102	320
201	529	SRAE_0000047500	SSTP_0000671100.1	34.892	556	315	9	1	514	2	552	9.6e-105	327
201	618	SRAE_0000047500	SSTP_0000805000.1	39.518	539	316	9	1	535	1	533	2.48e-124	376
201	693	SRAE_0000047500	SSTP_0000898300.1	38.269	520	291	11	19	515	13	525	5.96e-113	348
201	756	SRAE_0000047500	SSTP_0000963900.1	41.499	547	304	6	4	539	8	549	3.58e-127	384
201	859	SRAE_0000047500	SSTP_0001053900.1	54.113	547	249	2	17	562	1	546	0	583
201	860	SRAE_0000047500	SSTP_0001054000.1	51.318	569	275	2	1	568	1	568	0	567
201	861	SRAE_0000047500	SSTP_0001054100.1	52.878	556	257	4	15	568	17	569	0	559
201	862	SRAE_0000047500	SSTP_0001054200.1	53.902	551	253	1	14	563	14	564	0	617
201	863	SRAE_0000047500	SSTP_0001054300.1	54.754	568	252	3	1	566	1	565	0	602
201	891	SRAE_0000047500	SSTP_0001097600.1	52.724	569	268	1	1	568	1	569	0	607
201	937	SRAE_0000047500	SSTP_0001131800.1	51.865	563	270	1	1	563	1	562	0	572
201	951	SRAE_0000047500	SSTP_0001144600.1	51.541	357	171	2	207	562	2	357	1.24e-125	372
201	962	SRAE_0000047500	SSTP_0001151400.1	52.22	563	268	1	1	563	1	562	0	585
201	988	SRAE_0000047500	SSTP_0001190200.1	43.825	502	271	7	17	513	17	512	7.03e-137	408
201	1053	SRAE_0000047500	SSTP_0001270700.1	43.651	252	137	4	20	269	21	269	4.64e-63	208
202	63	SRAE_1000321400	SSTP_0000087100.1	33.07	632	397	13	34	649	92	713	2.81e-84	278
202	64	SRAE_1000321400	SSTP_0000087200.2	33.638	657	409	12	3	645	98	741	1.55e-101	325
202	65	SRAE_1000321400	SSTP_0000087300.1	33.538	650	415	11	7	647	52	693	1.42e-101	323
202	220	SRAE_1000321400	SSTP_0000289100.1	30.538	632	412	16	31	647	305	924	9.21e-80	270
202	524	SRAE_1000321400	SSTP_0000668200.1	38.658	626	371	7	28	647	137	755	2.89e-144	436
202	525	SRAE_1000321400	SSTP_0000670700.1	37.754	641	385	8	15	647	119	753	3.15e-120	374
202	531	SRAE_1000321400	SSTP_0000674700.1	32.07	633	401	16	31	647	235	854	5.14e-84	280
202	606	SRAE_1000321400	SSTP_0000779600.1	28.79	653	439	14	7	647	80	718	2.49e-76	257
202	691	SRAE_1000321400	SSTP_0000894300.1	55.71	648	286	1	1	647	619	1266	0	707
202	836	SRAE_1000321400	SSTP_0001019400.1	32.165	656	424	13	4	647	117	763	2.04e-98	317
202	905	SRAE_1000321400	SSTP_0001108500.1	30.163	673	429	11	7	647	138	801	3.3e-96	312
202	906	SRAE_1000321400	SSTP_0001108600.1	32.769	650	413	12	11	647	144	782	6.58e-99	319
202	908	SRAE_1000321400	SSTP_0001108800.1	34.073	631	386	13	33	647	159	775	5.88e-96	311
203	482	SRAE_2000293900	SSTP_0000624400.1	88.435	294	34	0	7	300	16	309	0	540
203	579	SRAE_2000293900	SSTP_0000746900.1	96.333	300	11	0	1	300	32	331	0	592
203	584	SRAE_2000293900	SSTP_0000753500.1	96.667	300	10	0	1	300	1	300	0	590
203	854	SRAE_2000293900	SSTP_0001050200.1	48.185	303	146	1	9	300	64	366	1.17e-94	283
204	1038	SRAE_X000108700	SSTP_0001255900.1	88.435	147	17	0	1	147	1	147	1.53e-83	240
205	266	SRAE_1000030700	SSTP_0000347400.1	95.035	141	7	0	1	141	1	141	4.71e-101	284
206	545	SRAE_2000513200	SSTP_0000687300.1	77.397	146	33	0	1	146	1	146	1.07e-74	218
207	482	SRAE_1000289500	SSTP_0000624400.1	95.146	309	15	0	1	309	1	309	0	584
207	579	SRAE_1000289500	SSTP_0000746900.1	87.162	296	38	0	14	309	36	331	0	539
207	584	SRAE_1000289500	SSTP_0000753500.1	87.5	296	37	0	14	309	5	300	0	539
207	854	SRAE_1000289500	SSTP_0001050200.1	46.894	322	158	3	1	309	45	366	1.75e-95	285
208	452	SRAE_1000133600	SSTP_0000583700.1	56.452	186	79	1	40	223	20	205	2.95e-81	240
208	454	SRAE_1000133600	SSTP_0000585200.1	87.387	222	27	1	2	223	1	221	1.78e-148	410
208	669	SRAE_1000133600	SSTP_0000864300.1	75	224	54	1	2	223	1	224	6.27e-128	359
208	1029	SRAE_1000133600	SSTP_0001247000.1	67.391	184	58	1	40	221	13	196	2.9e-92	268
209	49	SRAE_2000121400	SSTP_0000057600.1	90.714	140	13	0	1	140	1	140	1.16e-95	270
210	11	SRAE_1000116300	SSTP_0000020900.1	97.557	696	16	1	1	696	1	695	0	1394
210	389	SRAE_1000116300	SSTP_0000504600.1	44.538	714	358	11	7	694	89	790	0	555
210	980	SRAE_1000116300	SSTP_0001172900.1	94.261	697	38	2	1	696	1	696	0	1299
210	981	SRAE_1000116300	SSTP_0001173800.1	38.667	675	367	17	8	663	65	711	1.74e-141	430
211	510	SRAE_2000267300	SSTP_0000657800.1	82.963	135	23	0	14	148	1	135	2.4e-82	237
212	11	SRAE_X000029000	SSTP_0000020900.1	44.413	707	367	11	77	776	7	694	0	558
212	389	SRAE_X000029000	SSTP_0000504600.1	93.409	789	49	1	1	786	13	801	0	1439
212	980	SRAE_X000029000	SSTP_0001172900.1	43.803	710	366	12	78	776	8	695	0	556
212	981	SRAE_X000029000	SSTP_0001173800.1	42.961	689	358	10	65	747	52	711	0	564
213	208	SRAE_0000082500	SSTP_0000274600.1	62.774	137	51	0	14	150	14	150	3.18e-57	186
213	209	SRAE_0000082500	SSTP_0000274700.1	63.333	150	55	0	1	150	1	150	4.98e-65	207
213	491	SRAE_0000082500	SSTP_0000638700.1	64.667	150	53	0	1	150	1	150	2.61e-67	213
213	501	SRAE_0000082500	SSTP_0000649200.1	55.034	149	66	1	1	149	1	148	4.28e-55	180
213	526	SRAE_0000082500	SSTP_0000670800.1	67.883	137	44	0	14	150	14	150	1.16e-64	206
213	528	SRAE_0000082500	SSTP_0000671000.1	62.667	150	56	0	1	150	1	150	2.22e-62	200
213	529	SRAE_0000082500	SSTP_0000671100.1	61.333	150	58	0	1	150	1	150	3.65e-64	204
213	1053	SRAE_0000082500	SSTP_0001270700.1	62.667	150	56	0	1	150	1	150	8.04e-66	201
214	420	SRAE_2000458700	SSTP_0000536600.1	47.529	263	137	1	306	567	91	353	5.89e-92	285
214	421	SRAE_2000458700	SSTP_0000536700.1	73.846	195	51	0	1	195	1	195	1.92e-102	306
214	422	SRAE_2000458700	SSTP_0000536900.1	80.814	344	63	2	229	571	3	344	0	582
215	278	SRAE_X000143800	SSTP_0000367700.1	34.349	361	220	8	25	380	28	376	3.91e-52	177
215	670	SRAE_X000143800	SSTP_0000866000.1	68.194	371	116	2	14	383	14	383	0	527
215	731	SRAE_X000143800	SSTP_0000942000.1	34.884	387	245	6	1	386	1	381	2.05e-70	224
216	179	SRAE_2000364200	SSTP_0000235100.1	77.824	239	53	0	1	239	1	239	2.95e-138	386
217	791	SRAE_2000265100	SSTP_0000972100.1	93.195	338	23	0	1	338	1	338	0	639
218	745	SRAE_0000001200	SSTP_0000957100.1	62.211	389	146	1	1	388	5	393	1.73e-175	493
218	746	SRAE_0000001200	SSTP_0000957200.1	52.139	374	177	1	14	385	18	391	3.25e-139	401
218	747	SRAE_0000001200	SSTP_0000957300.1	44.819	386	209	2	3	385	13	397	1.11e-114	338
219	61	SRAE_2000395800	SSTP_0000084300.1	92.647	408	30	0	1	408	9	416	0	800
219	588	SRAE_2000395800	SSTP_0000757100.1	45	400	217	3	4	402	27	424	1.11e-124	366
220	341	SRAE_2000333700	SSTP_0000429000.1	92.941	340	24	0	1	340	1	340	0	664
220	974	SRAE_2000333700	SSTP_0001168700.1	93.255	341	23	0	1	341	1	341	0	667
220	1037	SRAE_2000333700	SSTP_0001253800.2	90.029	341	34	0	1	341	1	341	0	649
221	51	SRAE_X000202100	SSTP_0000060600.1	96.667	300	10	0	15	314	16	315	0	605
221	447	SRAE_X000202100	SSTP_0000574300.1	38.095	315	169	8	7	307	8	310	2.79e-51	171
222	496	SRAE_2000520800	SSTP_0000646200.1	94.694	245	13	0	1	245	1	245	1.34e-175	481
223	636	SRAE_2000256800	SSTP_0000823300.1	97.552	531	13	0	1	531	1	531	0	1054
224	248	SRAE_2000307200	SSTP_0000324400.1	89.062	128	14	0	32	159	1	128	5.56e-87	249
225	379	SRAE_X000093600	SSTP_0000497700.1	80.392	612	104	2	1	596	1	612	0	1003
226	168	SRAE_2000352100	SSTP_0000224400.1	93.208	427	29	0	1	427	1	427	0	830
227	197	SRAE_2000437000	SSTP_0000261300.1	64.972	177	58	2	1	173	1	177	7.61e-80	233
227	369	SRAE_2000437000	SSTP_0000482000.1	64.407	177	59	2	1	173	1	177	6.85e-78	228
228	178	SRAE_2000362500	SSTP_0000233500.1	75.697	251	61	0	1	251	1	251	5.98e-130	366
229	427	SRAE_1000022300	SSTP_0000542000.1	86.278	634	84	2	30	662	29	660	0	1111
229	689	SRAE_1000022300	SSTP_0000886200.1	61.311	610	227	6	35	639	7	612	0	758
229	724	SRAE_1000022300	SSTP_0000940500.1	50.083	601	284	8	32	628	31	619	0	569
229	975	SRAE_1000022300	SSTP_0001169400.1	39.706	408	235	8	10	411	12	414	9.46e-92	290
229	986	SRAE_1000022300	SSTP_0001186300.1	91.39	662	57	0	1	662	1	662	0	1236
229	997	SRAE_1000022300	SSTP_0001198800.1	93.505	662	43	0	1	662	1	662	0	1257
230	337	SRAE_2000222600	SSTP_0000423900.1	50.988	253	120	2	15	264	24	275	4.39e-85	255
230	803	SRAE_2000222600	SSTP_0000980100.1	95.221	272	13	0	1	272	1	272	0	530
231	993	SRAE_1000021200	SSTP_0001197200.1	84.791	263	40	0	7	269	1	263	1.46e-176	485
232	115	SRAE_X000172000	SSTP_0000151900.1	37.705	305	175	3	32	332	1	294	3.66e-67	213
232	343	SRAE_X000172000	SSTP_0000432300.1	91.798	317	26	0	32	348	1	317	0	621
232	514	SRAE_X000172000	SSTP_0000664300.1	38.033	305	174	3	32	332	1	294	1.01e-66	211
232	515	SRAE_X000172000	SSTP_0000664400.1	39.672	305	169	2	32	332	1	294	6.46e-72	225
232	684	SRAE_X000172000	SSTP_0000884500.1	38.033	305	174	3	32	332	1	294	1.01e-66	211
232	685	SRAE_X000172000	SSTP_0000884600.1	39.672	305	169	2	32	332	1	294	4.58e-72	225
233	687	SRAE_1000178200	SSTP_0000885600.1	77.273	154	35	0	1	154	1	154	1.94e-84	244
234	4	SRAE_X000158300	SSTP_0000001900.1	31.653	496	303	13	19	493	31	511	1.72e-69	233
234	21	SRAE_X000158300	SSTP_0000031200.1	37.182	511	296	6	2	492	10	515	1.4e-116	355
234	53	SRAE_X000158300	SSTP_0000063500.1	60.488	205	81	0	1	205	1	205	2.46e-89	272
234	54	SRAE_X000158300	SSTP_0000063600.1	52.514	537	233	3	25	540	2	537	0	569
234	58	SRAE_X000158300	SSTP_0000070600.1	29.622	476	299	10	38	494	18	476	4.64e-57	197
234	76	SRAE_X000158300	SSTP_0000113800.1	40.964	498	259	9	21	492	22	510	9.8e-113	345
234	131	SRAE_X000158300	SSTP_0000166400.1	32.731	498	305	12	21	492	24	517	2.09e-77	253
234	208	SRAE_X000158300	SSTP_0000274600.1	34.808	520	286	7	20	489	21	537	1.17e-99	312
234	209	SRAE_X000158300	SSTP_0000274700.1	33.578	545	303	10	1	492	2	540	1.16e-94	300
234	303	SRAE_X000158300	SSTP_0000383300.1	40.443	497	267	8	20	493	23	513	9.51e-112	343
234	305	SRAE_X000158300	SSTP_0000383600.2	32.397	534	328	14	4	517	19	539	9.07e-71	235
234	378	SRAE_X000158300	SSTP_0000496000.1	40.882	499	266	6	21	494	22	516	6.73e-124	375
234	391	SRAE_X000158300	SSTP_0000509400.1	47.163	564	276	3	1	543	1	563	0	538
234	491	SRAE_X000158300	SSTP_0000638700.1	35.101	547	299	9	1	494	2	545	1.21e-100	315
234	501	SRAE_X000158300	SSTP_0000649200.1	35.171	526	302	11	2	496	1	518	1.05e-97	306
234	526	SRAE_X000158300	SSTP_0000670800.1	36.28	543	287	9	18	504	16	555	2.75e-102	320
234	527	SRAE_X000158300	SSTP_0000670900.1	36.187	514	258	12	39	492	1	504	5.13e-91	289
234	528	SRAE_X000158300	SSTP_0000671000.1	35.405	531	284	8	20	494	21	548	9.95e-100	313
234	529	SRAE_X000158300	SSTP_0000671100.1	35.921	554	292	7	1	494	2	552	1.09e-105	328
234	618	SRAE_X000158300	SSTP_0000805000.1	38.403	526	296	8	1	503	1	521	4.78e-112	343
234	693	SRAE_X000158300	SSTP_0000898300.1	36.893	515	283	7	19	494	13	524	1.58e-110	341
234	714	SRAE_X000158300	SSTP_0000929400.1	32.653	490	278	15	37	492	56	527	2.57e-67	228
234	756	SRAE_X000158300	SSTP_0000963900.1	39.579	523	285	7	2	496	1	520	6.64e-122	369
234	859	SRAE_X000158300	SSTP_0001053900.1	51.92	547	240	4	17	541	1	546	0	556
234	860	SRAE_X000158300	SSTP_0001054000.1	48.845	563	265	4	1	541	1	562	0	533
234	861	SRAE_X000158300	SSTP_0001054100.1	50.271	553	251	5	12	541	12	563	0	526
234	862	SRAE_X000158300	SSTP_0001054200.1	49.729	553	256	3	12	542	12	564	0	561
234	863	SRAE_X000158300	SSTP_0001054300.1	54.947	566	231	4	1	543	1	565	0	591
234	891	SRAE_X000158300	SSTP_0001097600.1	50.702	570	257	4	1	547	1	569	0	556
234	937	SRAE_X000158300	SSTP_0001131800.1	52.91	567	245	3	1	546	1	566	0	584
234	951	SRAE_X000158300	SSTP_0001144600.1	45.983	361	172	4	207	545	2	361	1.57e-104	317
234	962	SRAE_X000158300	SSTP_0001151400.1	47.163	564	276	3	1	543	1	563	0	538
234	988	SRAE_X000158300	SSTP_0001190200.1	41.8	500	264	6	17	492	15	511	2e-130	391
234	1053	SRAE_X000158300	SSTP_0001270700.1	45.49	255	134	4	20	272	21	272	2.31e-67	219
235	438	SRAE_1000270700	SSTP_0000559900.1	95.363	496	23	0	1	496	1	496	0	980
235	941	SRAE_1000270700	SSTP_0001135700.1	45.372	443	234	6	55	494	27	464	6.78e-129	384
235	1000	SRAE_1000270700	SSTP_0001204900.1	75.456	493	121	0	4	496	8	500	0	762
236	1023	SRAE_X000123500	SSTP_0001241600.1	88.302	265	31	0	1	265	1	265	0	503
237	208	SRAE_0000076500	SSTP_0000274600.1	67.308	156	50	1	1	156	435	589	5.37e-70	221
237	209	SRAE_0000076500	SSTP_0000274700.1	63.83	141	50	1	1	141	435	574	1.17e-56	186
237	491	SRAE_0000076500	SSTP_0000638700.1	63.75	160	54	3	1	157	435	593	5.5e-66	211
237	501	SRAE_0000076500	SSTP_0000649200.1	58.442	154	61	2	8	159	414	566	7.76e-59	191
237	526	SRAE_0000076500	SSTP_0000670800.1	70.253	158	44	2	1	156	435	591	6.88e-74	231
237	527	SRAE_0000076500	SSTP_0000670900.1	62.264	159	56	3	1	156	398	555	1.52e-61	198
237	528	SRAE_0000076500	SSTP_0000671000.1	66.242	157	51	2	1	156	440	595	1.96e-67	215
237	529	SRAE_0000076500	SSTP_0000671100.1	65.101	149	49	2	1	147	445	592	2.62e-61	198
238	274	SRAE_X000114300	SSTP_0000364600.2	65.633	387	133	0	4	390	12	398	0	534
238	678	SRAE_X000114300	SSTP_0000876200.1	38.046	389	236	3	7	390	8	396	1.54e-84	261
238	1035	SRAE_X000114300	SSTP_0001250300.1	89.487	390	41	0	1	390	1	390	0	723
239	336	SRAE_2000481600	SSTP_0000423300.1	77.095	179	41	0	1	179	1	179	9.65e-107	301
239	543	SRAE_2000481600	SSTP_0000684600.1	67.797	177	57	0	1	177	1	177	1.94e-88	255
239	1021	SRAE_2000481600	SSTP_0001234900.1	66.48	179	60	0	1	179	1	179	1.21e-93	268
240	474	SRAE_2000171500	SSTP_0000614100.1	31.785	409	240	11	2	394	18	403	1.06e-52	179
240	511	SRAE_2000171500	SSTP_0000659000.1	44.769	411	198	7	6	394	3	406	9.37e-116	343
240	902	SRAE_2000171500	SSTP_0001106900.1	88.861	395	44	0	1	395	1	395	0	746
241	93	SRAE_1000313900	SSTP_0000127200.1	35.226	863	510	10	24	865	125	959	0	578
241	869	SRAE_1000313900	SSTP_0001066300.1	97.773	853	19	0	13	865	1	853	0	1737
242	125	SRAE_2000490000	SSTP_0000164500.1	48.9	409	174	2	13	386	422	830	1.01e-135	407
242	125	SRAE_2000490000	SSTP_0000164500.1	48.694	421	181	2	1	386	1	421	2.25e-134	403
242	126	SRAE_2000490000	SSTP_0000164600.1	50.594	421	173	2	1	386	1	421	1.94e-145	418
242	127	SRAE_2000490000	SSTP_0000164700.1	59.794	388	155	1	1	387	1	388	1.75e-171	483
242	128	SRAE_2000490000	SSTP_0000164800.1	56.186	388	169	1	1	387	1	388	9.32e-162	458
242	261	SRAE_2000490000	SSTP_0000341900.1	51.422	422	170	2	1	387	1	422	1.06e-155	444
242	474	SRAE_2000490000	SSTP_0000614100.1	37.343	399	222	8	1	385	18	402	2.06e-79	248
242	511	SRAE_2000490000	SSTP_0000659000.1	31.894	417	244	14	1	387	1	407	3.28e-53	181
242	537	SRAE_2000490000	SSTP_0000681200.1	35	400	245	5	1	387	1	398	1.75e-75	238
242	943	SRAE_2000490000	SSTP_0001137200.1	40.201	398	222	5	1	387	1	393	2.02e-99	300
242	973	SRAE_2000490000	SSTP_0001166500.1	36.676	349	213	4	41	387	109	451	1.49e-62	206
243	174	SRAE_2000357900	SSTP_0000228900.1	89.39	377	40	0	2	378	5	381	0	707
244	71	SRAE_2000482710	SSTP_0000109300.1	31.988	347	226	7	117	457	51	393	1.05e-54	187
244	77	SRAE_2000482710	SSTP_0000114400.1	37.612	335	205	3	131	463	10	342	1.1e-72	233
244	78	SRAE_2000482710	SSTP_0000114570.1	34.483	319	207	2	147	465	27	343	2.39e-61	203
244	79	SRAE_2000482710	SSTP_0000114600.1	33.983	359	229	5	112	465	71	426	1.06e-69	227
244	80	SRAE_2000482710	SSTP_0000114700.1	36.134	357	225	3	111	465	65	420	3.36e-75	241
244	81	SRAE_2000482710	SSTP_0000114800.1	35.393	356	227	3	112	465	57	411	1.39e-74	239
244	82	SRAE_2000482710	SSTP_0000115000.1	34.808	339	219	2	128	465	84	421	1.93e-68	224
244	83	SRAE_2000482710	SSTP_0000115100.1	34.218	339	221	2	128	465	7	344	2.15e-65	214
244	84	SRAE_2000482710	SSTP_0000115200.1	35.398	339	216	3	129	465	8	345	1.58e-69	224
244	86	SRAE_2000482710	SSTP_0000115400.1	33.529	340	224	2	127	465	6	344	5.91e-66	215
244	87	SRAE_2000482710	SSTP_0000115410.1	36.471	340	214	2	127	465	6	344	1.01e-65	214
244	129	SRAE_2000482710	SSTP_0000165200.1	41.176	408	229	7	65	468	81	481	4.53e-101	310
244	130	SRAE_2000482710	SSTP_0000165300.1	31.579	361	231	6	112	460	26	382	2.21e-52	180
244	173	SRAE_2000482710	SSTP_0000228800.1	32.665	349	231	2	121	465	41	389	2.38e-55	188
244	207	SRAE_2000482710	SSTP_0000274400.1	36.364	473	286	4	7	465	6	477	2.93e-105	320
244	251	SRAE_2000482710	SSTP_0000329100.1	37.366	372	225	6	87	455	29	395	2.53e-77	246
244	252	SRAE_2000482710	SSTP_0000329200.1	37.006	354	220	3	114	465	46	398	5.36e-75	239
244	289	SRAE_2000482710	SSTP_0000377800.1	34.412	340	217	4	96	433	18	353	5.01e-56	189
244	290	SRAE_2000482710	SSTP_0000377900.1	35.604	323	202	3	130	451	62	379	1.18e-62	207
244	291	SRAE_2000482710	SSTP_0000378000.1	32.036	334	221	4	120	451	38	367	2.49e-51	177
244	295	SRAE_2000482710	SSTP_0000382100.1	49.339	454	222	5	16	467	16	463	3.32e-159	457
244	296	SRAE_2000482710	SSTP_0000382200.1	49.443	449	223	3	19	467	19	463	2.42e-159	458
244	297	SRAE_2000482710	SSTP_0000382300.1	65.678	472	155	2	1	467	1	470	0	644
244	307	SRAE_2000482710	SSTP_0000386200.1	34.062	320	203	4	128	446	53	365	3.06e-56	190
244	308	SRAE_2000482710	SSTP_0000386300.1	37.685	337	203	5	112	446	10	341	1.17e-67	219
244	331	SRAE_2000482710	SSTP_0000422000.1	31.302	361	236	5	112	465	26	381	2.61e-60	201
244	332	SRAE_2000482710	SSTP_0000422100.1	33.333	336	217	4	117	450	32	362	1.28e-62	207
244	333	SRAE_2000482710	SSTP_0000422200.1	32.71	321	210	3	131	450	51	366	2.64e-55	187
244	334	SRAE_2000482710	SSTP_0000422300.1	34.385	317	202	3	131	446	48	359	1.32e-60	201
244	365	SRAE_2000482710	SSTP_0000478300.1	36.336	333	202	5	126	451	39	368	2.92e-60	201
244	423	SRAE_2000482710	SSTP_0000537100.1	35.969	392	241	4	78	467	7	390	1.16e-84	265
244	424	SRAE_2000482710	SSTP_0000538500.1	48.899	454	224	4	20	468	20	470	1.4e-155	449
244	425	SRAE_2000482710	SSTP_0000538600.1	48.667	450	227	3	22	468	22	470	1.96e-161	463
244	502	SRAE_2000482710	SSTP_0000649300.1	35.92	348	208	3	119	454	391	735	3.88e-62	214
244	503	SRAE_2000482710	SSTP_0000649600.1	35.294	272	174	2	192	463	4	273	9.47e-57	189
244	504	SRAE_2000482710	SSTP_0000649700.1	32.687	361	234	5	112	465	53	411	2.68e-60	202
244	521	SRAE_2000482710	SSTP_0000667600.1	33.053	475	297	6	7	465	6	475	7.16e-91	283
244	534	SRAE_2000482710	SSTP_0000680100.1	34.43	395	247	7	78	465	1	390	2.91e-76	243
244	535	SRAE_2000482710	SSTP_0000680200.1	32.839	472	293	10	5	465	14	472	3.64e-78	250
244	536	SRAE_2000482710	SSTP_0000680400.1	35.821	402	238	9	75	465	80	472	7.39e-77	247
244	546	SRAE_2000482710	SSTP_0000687500.1	36.364	341	211	3	128	465	62	399	4.72e-69	225
244	547	SRAE_2000482710	SSTP_0000687600.1	36.441	354	222	3	114	465	66	418	3.03e-74	239
244	548	SRAE_2000482710	SSTP_0000687800.1	33.083	399	261	4	69	465	30	424	1.87e-72	234
244	549	SRAE_2000482710	SSTP_0000687810.1	38.218	348	211	3	121	465	77	423	1.53e-80	256
244	575	SRAE_2000482710	SSTP_0000738300.1	37.726	387	226	7	73	451	80	459	5.76e-83	263
244	622	SRAE_2000482710	SSTP_0000809200.1	33.684	475	294	6	7	465	6	475	1.81e-92	287
244	677	SRAE_2000482710	SSTP_0000871700.1	33.978	362	216	8	113	465	58	405	3.3e-63	209
244	725	SRAE_2000482710	SSTP_0000940900.1	36.111	360	220	5	110	465	20	373	1.34e-70	227
244	758	SRAE_2000482710	SSTP_0000964500.1	33.1	429	273	7	38	463	6	423	3.58e-77	247
244	759	SRAE_2000482710	SSTP_0000964600.1	36.667	360	218	5	112	467	71	424	1.12e-73	238
244	760	SRAE_2000482710	SSTP_0000964700.1	37.283	346	214	3	112	455	72	416	1.05e-79	253
244	761	SRAE_2000482710	SSTP_0000964800.1	34.024	338	221	2	129	465	89	425	4.61e-67	220
244	762	SRAE_2000482710	SSTP_0000964900.1	31.771	384	237	5	76	454	51	414	5.02e-60	202
244	763	SRAE_2000482710	SSTP_0000965000.1	35.262	363	223	6	110	465	30	387	1.55e-60	202
244	764	SRAE_2000482710	SSTP_0000965100.1	33.085	402	253	7	68	465	15	404	1.15e-67	221
244	765	SRAE_2000482710	SSTP_0000965110.1	35.068	365	232	4	107	468	45	407	2.77e-62	207
244	766	SRAE_2000482710	SSTP_0000965120.1	33.053	357	236	3	109	463	47	402	2.99e-59	199
244	767	SRAE_2000482710	SSTP_0000965200.1	32.362	343	229	3	119	459	57	398	2.47e-57	194
244	768	SRAE_2000482710	SSTP_0000965300.1	32.57	393	253	5	69	459	24	406	1.33e-65	216
244	769	SRAE_2000482710	SSTP_0000965400.1	31.831	355	239	3	107	459	21	374	2.94e-58	196
244	770	SRAE_2000482710	SSTP_0000965500.1	34.571	350	224	5	119	465	52	399	3.9e-58	196
244	771	SRAE_2000482710	SSTP_0000965600.1	34.16	363	233	4	108	465	47	408	3.08e-61	204
244	772	SRAE_2000482710	SSTP_0000965610.1	30.457	394	262	6	68	459	15	398	4.81e-61	203
244	773	SRAE_2000482710	SSTP_0000965700.1	34.67	349	225	3	119	465	12	359	1.05e-64	212
244	774	SRAE_2000482710	SSTP_0000965800.1	31.579	361	244	3	107	465	78	437	1.1e-57	196
244	775	SRAE_2000482710	SSTP_0000965810.1	33.795	361	233	4	108	463	16	375	8.55e-61	202
244	776	SRAE_2000482710	SSTP_0000965900.1	33.78	373	237	6	97	465	38	404	7.68e-62	206
244	777	SRAE_2000482710	SSTP_0000966000.1	33.143	350	231	3	119	466	45	393	5.42e-62	206
244	778	SRAE_2000482710	SSTP_0000966010.1	34.097	349	227	3	119	465	65	412	3.14e-62	207
244	779	SRAE_2000482710	SSTP_0000966100.1	34.67	349	225	3	119	465	56	403	6.63e-67	219
244	780	SRAE_2000482710	SSTP_0000966210.1	36.667	420	244	6	58	465	58	467	2.11e-88	277
244	781	SRAE_2000482710	SSTP_0000966220.1	31.845	336	227	2	131	465	75	409	5.31e-57	193
244	782	SRAE_2000482710	SSTP_0000966400.1	36.066	366	224	6	73	433	84	444	4.78e-80	255
244	783	SRAE_2000482710	SSTP_0000966500.1	36.141	368	222	7	73	433	84	445	1.2e-80	257
244	784	SRAE_2000482710	SSTP_0000966600.1	34.171	398	252	6	73	465	83	475	6.01e-80	255
244	785	SRAE_2000482710	SSTP_0000966700.1	34.026	385	248	5	73	454	83	464	4.95e-73	237
244	786	SRAE_2000482710	SSTP_0000966800.1	37.288	354	215	4	116	465	34	384	2.71e-80	253
244	787	SRAE_2000482710	SSTP_0000966900.1	38.418	354	215	3	114	465	32	384	3.59e-83	260
244	788	SRAE_2000482710	SSTP_0000967000.1	38.764	356	215	3	112	465	34	388	1.7e-84	264
244	789	SRAE_2000482710	SSTP_0000967100.1	39.831	354	210	3	114	465	36	388	1.7e-88	274
244	790	SRAE_2000482710	SSTP_0000967200.1	36.747	332	192	3	131	451	408	732	2.01e-61	212
244	808	SRAE_2000482710	SSTP_0000984500.1	35.294	272	174	2	192	463	4	273	9.47e-57	189
244	873	SRAE_2000482710	SSTP_0001070000.1	35.2	375	217	9	75	444	91	444	5.87e-58	201
244	903	SRAE_2000482710	SSTP_0001108100.1	35.38	342	217	3	121	459	76	416	1.1e-68	224
244	904	SRAE_2000482710	SSTP_0001108200.1	32.598	408	264	6	62	465	22	422	4.62e-70	228
244	935	SRAE_2000482710	SSTP_0001127700.1	34.279	458	277	10	5	451	14	458	1.19e-79	254
244	936	SRAE_2000482710	SSTP_0001129700.1	39.451	474	269	6	8	465	6	477	1.19e-110	335
244	953	SRAE_2000482710	SSTP_000114900.1	35.475	358	228	3	110	465	65	421	2.01e-73	237
244	1022	SRAE_2000482710	SSTP_0001236400.1	37.726	387	230	9	69	450	80	460	4.37e-68	228
245	513	SRAE_X000091200	SSTP_0000660200.1	90.909	484	44	0	1	484	1	484	0	921
246	449	SRAE_1000224600	SSTP_0000578500.1	82.834	367	63	0	1	367	2	368	0	647
247	107	SRAE_2000151500	SSTP_0000138000.1	95.628	183	8	0	1	183	5	187	2.35e-131	364
248	823	SRAE_2000038300	SSTP_0001003000.1	95.767	189	7	1	1	188	1	189	5.96e-131	363
249	269	SRAE_X000250800	SSTP_0000351800.1	48.045	179	91	2	3	181	4	180	6.19e-54	168
249	377	SRAE_X000250800	SSTP_0000495800.1	85.484	186	27	0	1	186	1	186	2.75e-113	319
249	418	SRAE_X000250800	SSTP_0000534500.1	99.462	186	1	0	1	186	1	186	3.95e-133	385
249	552	SRAE_X000250800	SSTP_0000694500.1	47.305	167	86	2	4	169	15	180	1.26e-53	169
249	605	SRAE_X000250800	SSTP_0000779100.1	59.341	182	71	2	1	182	1	179	2.02e-69	207
249	794	SRAE_X000250800	SSTP_0000975300.1	50.562	178	85	2	4	180	76	251	8.52e-58	181
249	800	SRAE_X000250800	SSTP_0000978300.1	46.703	182	96	1	1	182	15	195	1.98e-53	167
250	1002	SRAE_2000475200	SSTP_0001210800.1	95.028	181	9	0	1	181	17	197	5.01e-128	356
251	889	SRAE_X000030100	SSTP_0001092800.1	94.149	188	11	0	1	188	1	188	2.39e-124	347
252	849	SRAE_1000108800	SSTP_0001045100.1	93.066	274	19	0	1	274	1	274	0	545
252	850	SRAE_1000108800	SSTP_0001045200.1	95.495	111	5	0	277	387	1	111	1.05e-73	223
253	154	SRAE_2000505200	SSTP_0000208800.1	29.724	905	475	23	53	931	600	1369	5.05e-65	240
253	154	SRAE_2000505200	SSTP_0000208800.1	30.668	763	453	22	26	760	785	1499	5.31e-63	234
253	719	SRAE_2000505200	SSTP_0000935200.1	57.87	845	242	15	35	769	1	841	0	833
253	719	SRAE_2000505200	SSTP_0000935200.1	57.895	228	95	1	860	1086	837	1064	7.88e-70	252
254	8	SRAE_2000027000	SSTP_0000011100.1	99.773	881	2	0	1	881	24	904	0	1706
254	198	SRAE_2000027000	SSTP_0000264100.1	42.593	810	464	1	61	870	1140	1948	6.3e-165	526
254	302	SRAE_2000027000	SSTP_0000383100.1	38.386	818	497	3	49	863	1128	1941	2.48e-130	430
254	751	SRAE_2000027000	SSTP_0000961300.1	35.583	815	524	1	47	861	1127	1940	6.49e-123	408
254	846	SRAE_2000027000	SSTP_0001040800.1	40.123	810	483	2	61	870	1141	1948	5.57e-150	485
254	883	SRAE_2000027000	SSTP_0001088500.1	32.134	806	542	3	61	864	1133	1935	1.35e-95	329
255	732	SRAE_2000512600	SSTP_0000942500.1	87.064	487	59	1	1	483	1	487	0	841
256	120	SRAE_2000502200	SSTP_0000160100.1	90	190	19	0	1	190	1	190	1.23e-130	363
257	312	SRAE_2000071300	SSTP_0000391000.1	32.642	386	253	5	1	381	1	384	1.33e-67	218
257	313	SRAE_2000071300	SSTP_0000391100.1	33.594	384	246	6	1	380	1	379	4.86e-67	216
258	11	SRAE_0000032700	SSTP_0000020900.1	94.405	697	36	2	4	700	2	695	0	1279
258	389	SRAE_0000032700	SSTP_0000504600.1	44.351	717	355	12	10	698	90	790	0	553
258	980	SRAE_0000032700	SSTP_0001172900.1	95.409	697	28	3	5	700	3	696	0	1308
258	981	SRAE_0000032700	SSTP_0001173800.1	38.552	677	367	17	10	667	65	711	3.17e-142	432
259	1004	SRAE_2000476200	SSTP_0001211500.1	43.836	292	122	7	1	271	1	271	1.75e-51	170
260	969	SRAE_1000057300	SSTP_0001163200.1	37.43	537	307	7	9	528	8	532	4.32e-110	337
260	970	SRAE_1000057300	SSTP_0001163600.1	64.144	555	173	4	1	529	1	555	0	689
260	971	SRAE_1000057300	SSTP_0001163700.1	36.464	543	303	7	1	525	1	519	5.28e-91	287
261	172	SRAE_2000356100	SSTP_0000227800.2	83.077	390	50	1	4	393	4	377	0	664
262	598	SRAE_0000005600	SSTP_0000773600.1	52.131	305	144	1	6	310	4	306	3.45e-101	298
262	599	SRAE_0000005600	SSTP_0000773700.1	87.781	311	38	0	1	311	1	311	0	554
263	6	SRAE_2000490500	SSTP_0000004000.1	36.856	388	230	10	2	382	3	382	3.09e-66	214
263	124	SRAE_2000490500	SSTP_0000164300.1	67.751	369	119	0	15	383	15	383	3.96e-172	484
264	235	SRAE_0000041700	SSTP_0000305300.1	88.676	521	59	0	1	521	1	521	0	972
265	715	SRAE_1000155900	SSTP_0000931000.1	90.032	311	31	0	1	311	1	311	0	577
266	478	SRAE_X000053900	SSTP_0000616900.1	92.105	380	30	0	22	401	24	403	0	733
267	351	SRAE_1000218200	SSTP_0000451500.1	48.515	202	96	2	93	286	145	346	1.45e-63	202
267	470	SRAE_1000218200	SSTP_0000611100.1	40	205	113	1	92	286	7	211	9.42e-56	178
267	483	SRAE_1000218200	SSTP_0000624800.1	49.198	187	92	2	89	273	5	190	5.08e-61	191
267	485	SRAE_1000218200	SSTP_0000631900.1	48.466	163	83	1	93	254	9	171	1.07e-51	167
267	570	SRAE_1000218200	SSTP_0000732300.1	51	200	94	1	91	286	5	204	1.59e-71	218
267	617	SRAE_1000218200	SSTP_0000802500.1	47.024	168	89	0	93	260	3	170	9.44e-56	178
267	683	SRAE_1000218200	SSTP_0000884100.1	44.608	204	108	3	87	286	18	220	4.13e-57	182
267	948	SRAE_1000218200	SSTP_0001141700.1	93.427	213	12	1	76	286	8	220	1e-146	409
267	1015	SRAE_1000218200	SSTP_0001228300.1	47.561	164	85	1	92	254	2	165	1.28e-53	173
268	695	SRAE_1000281200	SSTP_0000899200.1	83.557	298	49	0	1	298	1	298	0	526
269	239	SRAE_1000198300	SSTP_0000312000.1	77.032	775	144	5	1	744	22	793	0	1194
270	226	SRAE_1000025100	SSTP_0000294000.1	84	200	30	1	1	198	1	200	6.59e-120	337
271	508	SRAE_2000264000	SSTP_0000656600.1	83.493	521	86	0	4	524	4	524	0	915
272	272	SRAE_2000165000	SSTP_0000360000.1	96.154	416	16	0	1	416	1	416	0	842
273	130	SRAE_2000420000	SSTP_0000165300.1	35.405	370	213	10	33	386	20	379	1.26e-51	176
273	165	SRAE_2000420000	SSTP_0000217100.1	38.346	399	228	7	3	393	1	389	1.97e-72	230
273	194	SRAE_2000420000	SSTP_0000257600.1	32.124	386	251	7	3	383	1	380	3.67e-61	201
273	283	SRAE_2000420000	SSTP_0000368300.1	35.219	389	238	9	11	393	4	384	1.79e-55	186
273	365	SRAE_2000420000	SSTP_0000478300.1	35.312	337	208	5	59	392	52	381	1.26e-51	176
273	725	SRAE_2000420000	SSTP_0000940900.1	34.226	336	213	5	59	393	45	373	1.44e-53	181
273	1057	SRAE_2000420000	SSTP_000217000.1	55.556	396	176	0	3	398	1	396	7.02e-163	461
274	73	SRAE_2000422700	SSTP_0000111300.1	33.071	381	230	9	1	364	1	373	2.92e-55	186
274	124	SRAE_2000422700	SSTP_0000164300.1	36.517	356	220	4	32	383	29	382	1.83e-56	189
274	290	SRAE_2000422700	SSTP_0000377900.1	35.014	357	220	5	32	384	50	398	8.43e-58	192
274	308	SRAE_2000422700	SSTP_0000386300.1	33.238	349	228	5	16	364	2	345	1.43e-54	183
274	333	SRAE_2000422700	SSTP_0000422200.1	33.718	347	211	8	32	369	38	374	2.08e-55	186
275	567	SRAE_2000101100	SSTP_0000728300.1	88.889	108	12	0	2	109	3	110	1.6e-61	182
276	63	SRAE_X000169500	SSTP_0000087100.1	32.013	631	414	11	97	717	86	711	1.76e-87	288
276	64	SRAE_X000169500	SSTP_0000087200.2	32.267	688	445	13	39	715	64	741	4.5e-97	315
276	65	SRAE_X000169500	SSTP_0000087300.1	34.049	652	403	14	82	719	57	695	3.58e-98	317
276	220	SRAE_X000169500	SSTP_0000289100.1	28.504	635	427	12	99	718	303	925	3.04e-76	262
276	524	SRAE_X000169500	SSTP_0000668200.1	36.935	620	383	7	102	718	142	756	5.87e-127	394
276	525	SRAE_X000169500	SSTP_0000670700.1	48.744	677	341	3	46	718	80	754	0	622
276	531	SRAE_X000169500	SSTP_0000674700.1	28.662	628	435	11	99	718	233	855	7.4e-75	257
276	606	SRAE_X000169500	SSTP_0000779600.1	26.929	687	484	11	41	719	44	720	1.91e-70	243
276	691	SRAE_X000169500	SSTP_0000894300.1	34.954	658	403	9	74	718	622	1267	2.2e-108	356
276	836	SRAE_X000169500	SSTP_0001019400.1	28.407	697	471	12	37	718	81	764	6.49e-82	275
276	905	SRAE_X000169500	SSTP_0001108500.1	27.571	671	451	10	77	718	138	802	3.63e-75	257
276	906	SRAE_X000169500	SSTP_0001108600.1	28.655	684	468	13	46	718	109	783	3.19e-78	265
276	908	SRAE_X000169500	SSTP_0001108800.1	30.99	626	413	11	103	718	160	776	2.72e-82	276
277	795	SRAE_2000047600	SSTP_0000975800.1	85.377	212	31	0	1	212	1	212	2.63e-140	389
278	1017	SRAE_X000134900	SSTP_0001231100.1	92.335	561	43	0	1	561	45	605	0	1085
279	341	SRAE_X000110700	SSTP_0000429000.1	89.706	340	35	0	1	340	1	340	0	639
279	974	SRAE_X000110700	SSTP_0001168700.1	91.202	341	30	0	1	341	1	341	0	655
279	1037	SRAE_X000110700	SSTP_0001253800.2	95.308	341	16	0	1	341	1	341	0	677
280	639	SRAE_1000072000	SSTP_0000828900.1	90.826	436	40	0	1	436	1	436	0	835
280	991	SRAE_1000072000	SSTP_0001193900.1	92.009	438	35	0	1	438	1	438	0	849
281	319	SRAE_2000346500	SSTP_0000409300.1	94.41	322	18	0	1	322	1	322	0	610
282	69	SRAE_2000214800	SSTP_0000103600.1	99.693	326	1	0	1	326	1	326	0	668
283	240	SRAE_1000347300	SSTP_0000314600.1	45.989	187	98	1	11	194	12	198	2.87e-58	181
283	470	SRAE_1000347300	SSTP_0000611100.1	100	213	0	0	1	213	1	213	2.76e-161	442
283	570	SRAE_1000347300	SSTP_0000732300.1	48.058	206	100	2	7	211	6	205	1.57e-61	189
283	617	SRAE_1000347300	SSTP_0000802500.1	51.479	169	82	0	8	176	3	171	5.76e-59	183
283	948	SRAE_1000347300	SSTP_0001141700.1	39.024	205	115	2	7	211	26	220	5.72e-54	171
284	566	SRAE_2000101200	SSTP_0000728200.1	90.858	886	81	0	2	887	1	886	0	1690
285	292	SRAE_0000009700	SSTP_0000379100.1	85.047	214	32	0	1	214	1	214	7.55e-135	375
286	461	SRAE_1000266800	SSTP_0000599700.1	92.653	245	5	1	1	232	1	245	2.09e-166	457
287	192	SRAE_2000086900	SSTP_0000251100.1	96.296	216	8	0	1	216	1	216	2.06e-140	390
288	320	SRAE_X000017800	SSTP_0000409800.1	40.26	308	172	6	26	326	25	327	4.94e-65	207
288	493	SRAE_X000017800	SSTP_0000643200.1	82.407	324	55	1	3	324	2	325	0	558
288	843	SRAE_X000017800	SSTP_0001033500.1	35.962	317	189	6	5	310	7	320	4.88e-63	202
288	964	SRAE_X000017800	SSTP_0001155900.1	37.662	308	182	3	26	323	21	328	1.03e-63	203
288	972	SRAE_X000017800	SSTP_0001166300.1	37.725	334	191	5	3	320	2	334	1.73e-64	206
288	1003	SRAE_X000017800	SSTP_0001211300.1	39.815	324	182	5	1	320	27	341	2.13e-66	211
288	1040	SRAE_X000017800	SSTP_0001257700.1	47.222	324	159	2	2	325	7	318	5.26e-97	289
289	384	SRAE_X000096800	SSTP_0000500200.1	87.617	428	42	3	1	418	1	427	0	751
290	101	SRAE_2000342000	SSTP_0000133600.1	91.509	106	9	0	1	106	1	106	2.19e-70	204
291	580	SRAE_2000299000	SSTP_0000748300.1	89.912	228	23	0	1	228	1	228	1.67e-152	421
292	28	SRAE_2000374900	SSTP_0000034700.1	28.734	790	454	32	72	796	871	1616	3.54e-74	263
292	28	SRAE_2000374900	SSTP_0000034700.1	27.85	772	471	28	71	797	112	842	9.34e-69	247
292	28	SRAE_2000374900	SSTP_0000034700.1	27.638	796	491	27	36	796	1618	2363	1.12e-64	234
292	381	SRAE_2000374900	SSTP_0000499400.1	28.707	735	465	17	75	795	154	843	1.39e-94	313
292	607	SRAE_2000374900	SSTP_0000780000.1	83.459	798	127	1	1	798	1	793	0	1365
292	872	SRAE_2000374900	SSTP_0001069600.1	27.332	772	444	31	67	795	51	748	5.43e-57	207
292	1030	SRAE_2000374900	SSTP_0001248400.2	28.398	743	463	19	70	795	17	707	2.66e-92	303
293	265	SRAE_1000158700	SSTP_0000346100.1	35.714	336	169	8	23	329	24	341	9.95e-51	182
293	475	SRAE_1000158700	SSTP_0000614200.1	78.543	508	109	0	51	558	17	524	0	837
293	661	SRAE_1000158700	SSTP_0000839600.1	32.742	507	314	7	17	506	7	503	4.72e-83	268
293	1055	SRAE_1000158700	SSTP_0001275900.1	30.174	517	314	16	23	499	25	534	2.59e-54	193
294	624	SRAE_1000147300	SSTP_0000812600.1	32.727	495	283	13	12	459	174	665	1.84e-62	214
294	708	SRAE_1000147300	SSTP_0000922200.1	89.792	480	36	2	1	468	1	479	0	859
295	4	SRAE_1000291800	SSTP_0000001900.1	33.789	512	294	16	26	520	32	515	2.09e-77	254
295	21	SRAE_1000291800	SSTP_0000031200.1	71.429	567	160	2	1	566	1	566	0	854
295	53	SRAE_1000291800	SSTP_0000063500.1	50.538	186	88	3	27	209	21	205	3.81e-54	181
295	54	SRAE_1000291800	SSTP_0000063600.1	41.26	492	277	9	31	515	2	488	1.78e-125	378
295	58	SRAE_1000291800	SSTP_0000070600.1	30.962	478	301	9	45	515	19	474	5.69e-65	219
295	76	SRAE_1000291800	SSTP_0000113800.1	42.986	556	310	4	12	565	11	561	1.86e-158	463
295	131	SRAE_1000291800	SSTP_0000166400.1	33.513	558	359	10	17	565	14	568	2.23e-104	324
295	208	SRAE_1000291800	SSTP_0000274600.1	32.796	558	345	2	27	554	22	579	4.61e-114	350
295	209	SRAE_1000291800	SSTP_0000274700.1	36.462	554	316	4	1	524	2	549	1.48e-125	380
295	303	SRAE_1000291800	SSTP_0000383300.1	43.199	544	291	5	27	561	24	558	7.64e-159	464
295	305	SRAE_1000291800	SSTP_0000383600.2	33.398	515	322	8	16	522	23	524	1.84e-87	280
295	378	SRAE_1000291800	SSTP_0000496000.1	38.641	515	308	7	26	534	21	533	8.99e-122	370
295	391	SRAE_1000291800	SSTP_0000509400.1	37.475	507	309	7	27	528	21	524	9.06e-116	353
295	491	SRAE_1000291800	SSTP_0000638700.1	33.391	581	344	7	4	551	5	575	1.71e-113	349
295	501	SRAE_1000291800	SSTP_0000649200.1	40	530	305	5	25	545	20	545	4.27e-135	404
295	526	SRAE_1000291800	SSTP_0000670800.1	35.135	555	328	4	27	551	22	574	6.41e-117	358
295	527	SRAE_1000291800	SSTP_0000670900.1	35.56	554	321	4	46	563	1	554	1.91e-118	361
295	528	SRAE_1000291800	SSTP_0000671000.1	35.009	557	320	6	4	524	5	555	1.11e-117	360
295	529	SRAE_1000291800	SSTP_0000671100.1	33.786	589	342	6	4	552	5	585	2.1e-117	359
295	618	SRAE_1000291800	SSTP_0000805000.1	42.199	564	319	4	5	565	1	560	1.17e-156	459
295	693	SRAE_1000291800	SSTP_0000898300.1	40.433	554	308	5	26	558	14	566	4.13e-142	423
295	714	SRAE_1000291800	SSTP_0000929400.1	32.52	492	296	13	45	518	57	530	2.14e-81	266
295	756	SRAE_1000291800	SSTP_0000963900.1	34.816	517	328	5	46	554	40	555	2.35e-104	325
295	859	SRAE_1000291800	SSTP_0001053900.1	40.161	498	285	10	26	515	4	496	5.01e-119	362
295	860	SRAE_1000291800	SSTP_0001054000.1	38.788	495	294	7	27	515	21	512	1.63e-110	340
295	861	SRAE_1000291800	SSTP_0001054100.1	40.04	497	288	9	26	515	20	513	4.74e-110	339
295	862	SRAE_1000291800	SSTP_0001054200.1	38.632	497	293	9	27	515	21	513	1.97e-120	365
295	863	SRAE_1000291800	SSTP_0001054300.1	41.65	497	280	8	26	515	20	513	2.32e-115	353
295	891	SRAE_1000291800	SSTP_0001097600.1	39.038	520	298	10	4	515	5	513	1.09e-116	356
295	937	SRAE_1000291800	SSTP_0001131800.1	40.763	498	281	8	26	515	20	511	3.73e-120	365
295	951	SRAE_1000291800	SSTP_0001144600.1	34.194	310	195	7	211	515	2	307	2.26e-56	192
295	962	SRAE_1000291800	SSTP_0001151400.1	37.475	507	309	7	27	528	21	524	9.06e-116	353
295	988	SRAE_1000291800	SSTP_0001190200.1	45.779	533	284	5	27	556	22	552	6.06e-158	462
295	1053	SRAE_1000291800	SSTP_0001270700.1	42.435	271	149	3	4	273	5	269	8.58e-69	223
296	227	SRAE_1000026400	SSTP_0000295600.1	59.817	219	88	0	7	225	3	221	1.79e-92	269
297	707	SRAE_1000146200	SSTP_0000921000.1	66.769	325	106	2	20	343	20	343	5.93e-141	402
298	286	SRAE_2000275200	SSTP_0000375300.1	87.281	228	29	0	1	228	1	228	7.41e-152	420
299	230	SRAE_1000016700	SSTP_0000299600.1	100	112	0	0	1	112	1	112	3.41e-81	232
300	99	SRAE_2000341300	SSTP_0000132900.1	99.673	306	1	0	305	610	1	306	0	601
300	99	SRAE_2000341300	SSTP_0000132900.1	100	304	0	0	1	304	1	304	0	599
300	99	SRAE_2000341300	SSTP_0000132900.1	100	304	0	0	77	380	1	304	0	599
300	99	SRAE_2000341300	SSTP_0000132900.1	100	304	0	0	153	456	1	304	0	599
300	99	SRAE_2000341300	SSTP_0000132900.1	100	304	0	0	229	532	1	304	0	599
301	142	SRAE_2000059700	SSTP_0000186400.1	91.993	587	47	0	1	587	1	587	0	1120
301	752	SRAE_2000059700	SSTP_0000961400.1	46.622	592	289	10	15	584	6	592	0	536
302	142	SRAE_0000010400	SSTP_0000186400.1	49.248	532	257	8	65	591	60	583	8.56e-180	520
302	752	SRAE_0000010400	SSTP_0000961400.1	91.906	593	48	0	1	593	1	593	0	1163
303	455	SRAE_1000130700	SSTP_0000589100.1	51.964	331	151	3	5	330	23	350	7.92e-122	353
303	456	SRAE_1000130700	SSTP_0000589200.1	85.591	347	50	0	1	347	1	347	0	630
304	97	SRAE_2000339900	SSTP_0000131300.1	85.217	115	17	0	1	115	1	115	3e-71	207
305	256	SRAE_2000322700	SSTP_0000332500.1	84.348	230	36	0	5	234	1	230	2.58e-148	411
306	63	SRAE_X000168600	SSTP_0000087100.1	30.141	710	459	14	62	748	16	711	2.82e-76	259
306	64	SRAE_X000168600	SSTP_0000087200.2	30.249	724	478	13	38	746	30	741	4.69e-86	286
306	65	SRAE_X000168600	SSTP_0000087300.1	30.014	713	459	17	60	750	1	695	3.86e-77	261
306	220	SRAE_X000168600	SSTP_0000289100.1	27.755	735	490	16	38	749	209	925	1.44e-70	247
306	524	SRAE_X000168600	SSTP_0000668200.1	31.836	779	475	16	3	749	2	756	2.57e-110	351
306	525	SRAE_X000168600	SSTP_0000670700.1	38.845	762	445	4	1	749	1	754	3.58e-161	483
306	531	SRAE_X000168600	SSTP_0000674700.1	28	750	469	18	38	749	139	855	4.76e-71	248
306	606	SRAE_X000168600	SSTP_0000779600.1	26.798	709	480	18	62	750	31	720	6.84e-67	233
306	691	SRAE_X000168600	SSTP_0000894300.1	32.555	728	463	10	38	749	552	1267	2.08e-90	307
306	836	SRAE_X000168600	SSTP_0001019400.1	26.074	698	474	14	38	709	48	729	2.87e-65	230
306	905	SRAE_X000168600	SSTP_0001108500.1	26.667	750	499	16	38	749	66	802	1.97e-74	256
306	906	SRAE_X000168600	SSTP_0001108600.1	28.342	748	468	20	38	749	68	783	6.19e-75	257
306	908	SRAE_X000168600	SSTP_0001108800.1	27.674	748	473	17	38	749	61	776	5.29e-73	251
307	1018	SRAE_X000134600	SSTP_0001231400.1	69.189	370	112	2	1	369	1	369	0	534
307	1019	SRAE_X000134600	SSTP_0001231500.1	53.763	372	161	4	1	368	1	365	2.07e-141	405
308	13	SRAE_1000305900	SSTP_0000023300.1	40.942	276	156	3	62	331	36	310	6.52e-73	233
308	35	SRAE_1000305900	SSTP_0000039700.1	45.329	289	153	1	63	346	27	315	8.73e-94	286
308	66	SRAE_1000305900	SSTP_0000095200.1	67.267	333	109	0	1	333	11	343	3.22e-176	497
308	102	SRAE_1000305900	SSTP_0000134600.1	43.798	258	144	1	75	331	51	308	1.61e-73	234
308	138	SRAE_1000305900	SSTP_0000181400.1	53.754	333	151	2	1	330	1	333	8.47e-133	387
308	144	SRAE_1000305900	SSTP_0000188700.1	49.669	302	150	1	33	332	34	335	3.99e-110	329
308	264	SRAE_1000305900	SSTP_0000344600.1	38.148	270	165	2	62	330	34	302	8.68e-67	216
308	348	SRAE_1000305900	SSTP_0000447300.1	38.966	290	177	0	42	331	33	322	4.96e-77	244
308	403	SRAE_1000305900	SSTP_0000516200.1	39.298	285	164	5	43	321	94	375	2.4e-55	189
308	428	SRAE_1000305900	SSTP_0000543700.1	98.485	132	2	0	359	490	1	132	4.85e-92	275
308	429	SRAE_1000305900	SSTP_0000543800.1	84.776	335	51	0	1	335	1	335	0	614
308	440	SRAE_1000305900	SSTP_0000566300.1	42.857	287	158	2	62	347	39	320	2e-81	254
308	453	SRAE_1000305900	SSTP_0000585100.1	47.771	314	158	2	21	334	28	335	6.22e-109	326
308	473	SRAE_1000305900	SSTP_0000613000.1	38.028	284	170	4	43	324	234	513	7.95e-56	194
308	572	SRAE_1000305900	SSTP_0000734000.1	45.392	293	157	2	43	333	9	300	1.22e-93	286
308	573	SRAE_1000305900	SSTP_0000736000.1	49.097	277	141	0	55	331	32	308	1.17e-95	292
308	613	SRAE_1000305900	SSTP_0000794500.1	40.075	267	143	4	71	321	170	435	1.94e-54	188
308	662	SRAE_1000305900	SSTP_0000840100.1	46.154	273	146	1	60	331	101	373	4.41e-88	274
308	694	SRAE_1000305900	SSTP_0000899100.1	43.2	250	140	2	83	330	77	326	1.92e-65	214
308	702	SRAE_1000305900	SSTP_0000912000.1	41.132	265	156	0	62	326	57	321	3.78e-71	229
308	922	SRAE_1000305900	SSTP_0001125600.3	37.97	266	152	2	65	317	97	362	3.95e-57	198
309	427	SRAE_1000163200	SSTP_0000542000.1	96.818	660	21	0	1	660	1	660	0	1305
309	689	SRAE_1000163200	SSTP_0000886200.1	62.89	609	219	5	34	638	7	612	0	791
309	724	SRAE_1000163200	SSTP_0000940500.1	54.069	553	241	8	31	579	31	574	0	570
309	975	SRAE_1000163200	SSTP_0001169400.1	39.078	412	241	7	4	410	8	414	7.14e-90	285
309	986	SRAE_1000163200	SSTP_0001186300.1	84.592	662	98	3	1	660	3	662	0	1132
309	997	SRAE_1000163200	SSTP_0001198800.1	82.779	662	110	3	1	660	3	662	0	1112
310	412	SRAE_1000059800	SSTP_0000527900.2	35.255	451	265	10	37	470	86	526	2.88e-73	239
310	413	SRAE_1000059800	SSTP_0000528000.1	28.081	495	320	10	1	470	1	484	9.3e-62	207
310	414	SRAE_1000059800	SSTP_0000528200.1	35.747	442	270	6	38	470	228	664	9.98e-77	251
310	415	SRAE_1000059800	SSTP_0000528300.1	57.05	461	192	1	16	470	20	480	0	530
310	416	SRAE_1000059800	SSTP_0000528400.1	38.947	475	258	7	17	470	16	479	1.31e-103	316
310	667	SRAE_1000059800	SSTP_0000861800.1	31.781	494	307	9	1	470	1	488	2.94e-70	230
310	811	SRAE_1000059800	SSTP_0000987900.1	35.73	459	260	9	39	470	27	477	1.76e-75	243
310	877	SRAE_1000059800	SSTP_0001076600.1	35.153	458	266	9	38	470	318	769	3.38e-69	233
311	315	SRAE_2000139800	SSTP_0000394200.1	98.374	123	2	0	1	123	1	123	9.8e-86	244
311	632	SRAE_2000139800	SSTP_0000818700.1	96.748	123	4	0	1	123	1	123	7.3e-85	242
311	1041	SRAE_2000139800	SSTP_0001257900.1	97.561	123	3	0	1	123	1	123	2.6e-85	243
311	1046	SRAE_2000139800	SSTP_0001265000.1	98.374	123	2	0	1	123	1	123	6.18e-86	244
312	315	SRAE_2000119000	SSTP_0000394200.1	91.87	123	10	0	1	123	1	123	3.05e-78	225
312	632	SRAE_2000119000	SSTP_0000818700.1	89.431	123	13	0	1	123	1	123	1.53e-76	221
312	1041	SRAE_2000119000	SSTP_0001257900.1	90.244	123	12	0	1	123	1	123	5.91e-77	222
312	1046	SRAE_2000119000	SSTP_0001265000.1	90.244	123	12	0	1	123	1	123	3.41e-77	223
313	315	SRAE_1000098300	SSTP_0000394200.1	96.748	123	4	0	1	123	1	123	4.22e-85	242
313	632	SRAE_1000098300	SSTP_0000818700.1	96.748	123	4	0	1	123	1	123	3.42e-85	243
313	1041	SRAE_1000098300	SSTP_0001257900.1	97.561	123	3	0	1	123	1	123	1.29e-85	244
313	1046	SRAE_1000098300	SSTP_0001265000.1	98.374	123	2	0	1	123	1	123	1.6e-86	246
314	315	SRAE_2000012000	SSTP_0000394200.1	96.748	123	4	0	1	123	1	123	4.56e-85	242
314	632	SRAE_2000012000	SSTP_0000818700.1	95.935	123	5	0	1	123	1	123	1.74e-84	241
314	1041	SRAE_2000012000	SSTP_0001257900.1	96.748	123	4	0	1	123	1	123	6.76e-85	242
314	1046	SRAE_2000012000	SSTP_0001265000.1	96.748	123	4	0	1	123	1	123	2.52e-85	243
315	1043	SRAE_1000018000	SSTP_0001262000.1	99.138	116	1	0	1	116	1	116	1.59e-83	238
316	896	SRAE_2000457600	SSTP_0001103500.1	73.077	104	28	0	1	104	1	104	6.34e-53	160
317	349	SRAE_1000028500	SSTP_0000448700.1	91.566	249	21	0	1	249	1	249	6.09e-175	480
318	405	SRAE_1000260600	SSTP_0000517400.1	31.266	387	253	7	41	417	3	386	2.91e-58	209
318	427	SRAE_1000260600	SSTP_0000542000.1	84.72	661	99	2	10	669	1	660	0	1129
318	689	SRAE_1000260600	SSTP_0000886200.1	62.787	610	218	6	42	646	7	612	0	779
318	724	SRAE_1000260600	SSTP_0000940500.1	49.349	614	295	8	39	648	31	632	0	570
318	975	SRAE_1000260600	SSTP_0001169400.1	39.844	384	221	7	41	418	35	414	1.95e-90	287
318	986	SRAE_1000260600	SSTP_0001186300.1	96.526	662	23	0	8	669	1	662	0	1303
318	997	SRAE_1000260600	SSTP_0001198800.1	91.541	662	56	0	8	669	1	662	0	1239
319	95	SRAE_2000053300	SSTP_0000128600.1	27.5	520	328	14	36	530	4	499	4.87e-52	184
319	270	SRAE_2000053300	SSTP_0000354600.1	30.309	518	331	11	13	522	1	496	1.6e-68	228
319	557	SRAE_2000053300	SSTP_0000713300.1	96.069	407	16	0	137	543	1	407	0	815
320	733	SRAE_1000050800	SSTP_0000942800.1	37.824	579	353	3	22	595	35	611	1.6e-141	426
320	1047	SRAE_1000050800	SSTP_0001266300.1	75.158	632	154	2	1	629	1	632	0	985
320	1048	SRAE_1000050800	SSTP_0001266400.1	33.428	353	218	8	4	351	1	341	5.38e-52	187
320	1049	SRAE_1000050800	SSTP_0001266500.1	41.794	591	332	7	20	607	573	1154	8.91e-148	457
320	1049	SRAE_1000050800	SSTP_0001266500.1	45.338	547	292	4	29	574	24	564	2.01e-147	456
321	538	SRAE_2000447600	SSTP_0000681400.1	94.737	418	22	0	1	418	1	418	0	817
322	10	SRAE_2000402600	SSTP_0000019700.1	35.844	385	238	5	25	406	35	413	8.15e-74	243
322	16	SRAE_2000402600	SSTP_0000025600.1	36.883	385	233	6	25	406	35	412	1.06e-71	246
322	17	SRAE_2000402600	SSTP_0000026700.1	37.197	371	223	5	25	392	35	398	7.2e-69	238
322	59	SRAE_2000402600	SSTP_0000072000.1	38.182	385	229	5	25	406	18	396	2.1e-77	262
322	60	SRAE_2000402600	SSTP_0000074300.1	37.197	371	224	5	25	393	35	398	1.34e-72	240
322	221	SRAE_2000402600	SSTP_0000290400.1	35.23	369	231	4	26	392	36	398	1.23e-63	211
322	224	SRAE_2000402600	SSTP_0000293200.1	34.688	369	233	3	26	392	36	398	2.88e-60	213
322	233	SRAE_2000402600	SSTP_0000304200.1	34.417	369	234	4	26	392	36	398	1.87e-62	219
322	244	SRAE_2000402600	SSTP_0000320700.1	36.216	370	226	5	26	392	36	398	2.03e-69	239
322	245	SRAE_2000402600	SSTP_0000320800.1	34.959	369	232	4	26	392	36	398	3.69e-69	229
322	257	SRAE_2000402600	SSTP_0000334900.2	37.027	370	225	4	25	392	35	398	2.03e-72	248
322	258	SRAE_2000402600	SSTP_0000337900.1	37.565	386	230	5	25	406	35	413	2.43e-75	256
322	262	SRAE_2000402600	SSTP_0000342200.1	36.623	385	234	6	25	406	35	412	4.2e-71	244
322	271	SRAE_2000402600	SSTP_0000358200.1	38.172	372	216	4	26	392	36	398	4.95e-77	249
322	316	SRAE_2000402600	SSTP_0000395700.2	34.748	377	238	4	27	401	45	415	2.63e-61	216
322	318	SRAE_2000402600	SSTP_0000409200.2	35.129	427	262	8	25	446	35	451	1.05e-73	251
322	350	SRAE_2000402600	SSTP_0000449000.1	35.58	371	229	5	26	393	41	404	3.28e-69	229
322	352	SRAE_2000402600	SSTP_0000458900.1	38.442	385	228	5	25	406	35	413	5.24e-74	252
322	407	SRAE_2000402600	SSTP_0000520700.1	35.772	369	229	4	26	392	36	398	7.47e-76	245
322	430	SRAE_2000402600	SSTP_0000548500.1	37.568	370	223	4	25	392	35	398	1.93e-73	251
322	507	SRAE_2000402600	SSTP_0000655600.1	35.405	370	231	4	25	392	35	398	3.33e-65	227
322	550	SRAE_2000402600	SSTP_0000691500.1	33.592	387	247	4	22	404	32	412	7.97e-59	209
322	797	SRAE_2000402600	SSTP_0000976400.1	32.039	412	266	7	25	430	35	438	7.35e-59	209
322	881	SRAE_2000402600	SSTP_0001084800.1	36.813	364	222	4	25	386	35	392	1.72e-72	248
322	882	SRAE_2000402600	SSTP_0001086600.1	38.378	370	220	4	25	392	35	398	7.41e-77	248
322	894	SRAE_2000402600	SSTP_0001102200.1	36.559	279	170	3	115	392	16	288	4.09e-53	186
322	940	SRAE_2000402600	SSTP_0001134100.1	35.844	385	238	5	25	406	35	413	4.52e-69	238
322	947	SRAE_2000402600	SSTP_0001140100.1	35.751	386	237	5	25	406	35	413	8.25e-71	243
322	952	SRAE_2000402600	SSTP_0001148600.1	33.224	304	195	4	25	326	35	332	1.7e-57	193
323	75	SRAE_2000453300	SSTP_0000113700.1	38.095	357	215	5	22	376	24	376	9.64e-74	233
323	194	SRAE_2000453300	SSTP_0000257600.1	32.741	394	244	7	1	375	1	392	8.33e-60	197
323	278	SRAE_2000453300	SSTP_0000367700.1	44.101	356	198	1	20	375	21	375	1.26e-101	304
323	304	SRAE_2000453300	SSTP_0000383400.1	39.773	352	209	3	28	377	29	379	1.43e-77	243
323	308	SRAE_2000453300	SSTP_0000386300.1	34.561	353	224	7	27	377	16	363	1.06e-52	177
323	365	SRAE_2000453300	SSTP_0000478300.1	33.842	393	236	10	1	377	1	385	8.6e-53	179
323	670	SRAE_2000453300	SSTP_0000866000.1	40.525	343	200	4	39	378	41	382	1.04e-77	243
323	680	SRAE_2000453300	SSTP_0000876500.1	36.148	379	236	4	5	378	3	380	5.03e-71	226
323	731	SRAE_2000453300	SSTP_0000942000.1	34.118	340	222	2	39	377	38	376	4.53e-62	202
324	897	SRAE_2000457510	SSTP_0001103600.1	65.532	235	81	0	1	235	1	235	2.53e-113	323
325	374	SRAE_X000049700	SSTP_0000491000.1	75.697	251	56	3	5	252	1	249	1.51e-124	352
326	232	SRAE_X000221100	SSTP_0000303400.1	56.878	378	158	3	1	374	1	377	7.1e-151	429
326	530	SRAE_X000221100	SSTP_0000674000.1	31.633	392	248	7	1	373	1	391	1.68e-52	178
326	920	SRAE_X000221100	SSTP_0001118700.1	44.092	347	185	4	34	376	56	397	8.57e-94	285
327	237	SRAE_1000126700	SSTP_0000310600.1	33.596	381	242	7	2	375	1	377	4.9e-64	208
327	238	SRAE_1000126700	SSTP_0000310700.1	40.789	380	217	4	5	378	3	380	2.97e-101	303
327	741	SRAE_1000126700	SSTP_0000950100.1	53.562	379	172	2	4	378	1	379	1.04e-144	414
327	871	SRAE_1000126700	SSTP_0001068200.1	79.178	365	76	0	14	378	14	378	0	628
328	982	SRAE_0000039300	SSTP_0001179400.1	96.565	262	9	0	1	262	1	262	0	523
329	534	SRAE_0000047800	SSTP_0000680100.1	80.172	116	23	0	83	198	1	116	2.89e-64	204
329	535	SRAE_0000047800	SSTP_0000680200.1	77.273	198	45	0	1	198	1	198	7.41e-113	331
329	536	SRAE_0000047800	SSTP_0000680400.1	74.747	198	50	0	1	198	1	198	8.18e-107	316
329	935	SRAE_0000047800	SSTP_0001127700.1	75.758	198	48	0	1	198	1	198	8.01e-111	326
329	938	SRAE_0000047800	SSTP_0001132800.1	66.667	198	44	3	1	198	1	176	4.45e-89	263
330	476	SRAE_1000157700	SSTP_0000615400.1	97.297	259	7	0	4	262	21	279	0	525
331	70	SRAE_2000516800	SSTP_0000108300.1	30.1	804	465	24	146	893	388	1150	1.45e-84	295
331	137	SRAE_2000516800	SSTP_0000180800.1	28.45	826	522	17	97	895	140	923	4.05e-93	322
331	148	SRAE_2000516800	SSTP_0000201600.2	81.884	966	158	4	1	964	1	951	0	1651
331	634	SRAE_2000516800	SSTP_0000819000.1	28.739	595	377	16	125	690	191	767	2.78e-59	219
332	660	SRAE_1000323800	SSTP_0000835500.1	75.656	419	102	0	13	431	13	431	0	608
333	73	SRAE_2000357800	SSTP_0000111300.1	37.113	388	216	11	11	393	27	391	2.43e-65	212
333	77	SRAE_2000357800	SSTP_0000114400.1	32.861	353	229	4	47	398	7	352	2.06e-57	191
333	78	SRAE_2000357800	SSTP_0000114570.1	34.561	353	224	4	49	401	9	354	3.42e-58	193
333	79	SRAE_2000357800	SSTP_0000114600.1	31.633	392	261	5	12	401	51	437	5.71e-54	184
333	80	SRAE_2000357800	SSTP_0000114700.1	33.618	351	225	4	49	398	85	428	4.02e-61	202
333	81	SRAE_2000357800	SSTP_0000114800.1	30.636	346	232	4	49	393	76	414	5.58e-54	184
333	82	SRAE_2000357800	SSTP_0000115000.1	36.517	356	217	5	40	393	76	424	2.02e-63	209
333	83	SRAE_2000357800	SSTP_0000115100.1	35.345	348	217	4	49	395	9	349	4.87e-62	203
333	84	SRAE_2000357800	SSTP_0000115200.1	33.526	346	223	4	49	393	9	348	1.12e-58	194
333	86	SRAE_2000357800	SSTP_0000115400.1	31.921	354	233	4	49	401	9	355	2e-55	186
333	87	SRAE_2000357800	SSTP_0000115410.1	33.616	354	227	4	49	401	9	355	3.49e-59	195
333	129	SRAE_2000357800	SSTP_0000165200.1	34.877	367	224	4	34	392	121	480	1.33e-62	207
333	130	SRAE_2000357800	SSTP_0000165300.1	35.127	353	215	7	49	397	52	394	1.25e-52	179
333	173	SRAE_2000357800	SSTP_0000228800.1	62.121	396	147	2	1	395	1	394	4.75e-167	472
333	194	SRAE_2000357800	SSTP_0000257600.1	36.066	366	221	9	33	393	37	394	4.62e-52	177
333	207	SRAE_2000357800	SSTP_0000274400.1	31.897	348	228	5	48	393	140	480	2.21e-53	183
333	251	SRAE_2000357800	SSTP_0000329100.1	31.593	364	242	4	31	393	51	408	9.37e-52	177
333	252	SRAE_2000357800	SSTP_0000329200.1	32.597	362	238	3	31	392	45	400	1.35e-62	205
333	289	SRAE_2000357800	SSTP_0000377800.1	32.533	375	241	5	19	393	26	388	3.98e-62	204
333	290	SRAE_2000357800	SSTP_0000377900.1	36.386	404	229	6	8	393	3	396	1.87e-72	231
333	291	SRAE_2000357800	SSTP_0000378000.1	34.06	367	230	5	27	393	30	384	3.96e-67	217
333	295	SRAE_2000357800	SSTP_0000382100.1	32.603	365	227	5	32	391	112	462	6.16e-56	189
333	296	SRAE_2000357800	SSTP_0000382200.1	32.591	359	233	4	32	390	112	461	2.83e-56	191
333	307	SRAE_2000357800	SSTP_0000386200.1	36.729	373	218	8	25	393	29	387	4.56e-66	214
333	308	SRAE_2000357800	SSTP_0000386300.1	33.957	374	235	6	21	393	1	363	4.28e-55	184
333	327	SRAE_2000357800	SSTP_0000421700.1	32.376	383	243	7	19	396	27	398	3.76e-52	178
333	328	SRAE_2000357800	SSTP_0000421800.1	31.034	377	240	7	31	397	28	394	1.04e-51	177
333	330	SRAE_2000357800	SSTP_0000421910.1	30.89	382	246	8	20	395	23	392	1.39e-52	179
333	331	SRAE_2000357800	SSTP_0000422000.1	37.808	365	211	7	32	391	29	382	1.5e-67	218
333	332	SRAE_2000357800	SSTP_0000422100.1	35.977	353	215	5	40	391	36	378	9.38e-67	216
333	333	SRAE_2000357800	SSTP_0000422200.1	35.912	362	219	5	31	392	35	383	1.29e-70	226
333	334	SRAE_2000357800	SSTP_0000422300.1	35.616	365	225	4	26	390	24	378	1.87e-66	215
333	372	SRAE_2000357800	SSTP_0000483500.1	32.181	376	228	12	39	394	48	416	5.28e-51	175
333	423	SRAE_2000357800	SSTP_0000537100.1	34.521	365	231	5	34	396	36	394	1.12e-64	211
333	424	SRAE_2000357800	SSTP_0000538500.1	31.461	356	228	5	40	390	123	467	6.81e-51	176
333	425	SRAE_2000357800	SSTP_0000538600.1	29.396	364	243	6	29	390	116	467	7.55e-51	176
333	502	SRAE_2000357800	SSTP_0000649300.1	35.493	355	209	6	49	392	403	748	2.88e-51	182
333	504	SRAE_2000357800	SSTP_0000649700.1	34.358	358	223	5	49	401	72	422	2.44e-59	197
333	520	SRAE_2000357800	SSTP_0000667300.1	33.155	374	228	11	39	394	48	417	2.73e-51	176
333	534	SRAE_2000357800	SSTP_0000680100.1	34.358	358	222	7	37	393	48	393	4.08e-68	219
333	535	SRAE_2000357800	SSTP_0000680200.1	34.358	358	222	7	37	393	130	475	2.94e-67	219
333	536	SRAE_2000357800	SSTP_0000680400.1	33.777	376	232	6	26	393	109	475	2.99e-66	217
333	546	SRAE_2000357800	SSTP_0000687500.1	34.971	346	217	4	47	391	62	400	5.25e-62	204
333	547	SRAE_2000357800	SSTP_0000687600.1	34.393	346	219	5	49	393	83	421	1.1e-55	188
333	548	SRAE_2000357800	SSTP_0000687800.1	33.512	373	234	7	22	393	68	427	3.22e-55	187
333	549	SRAE_2000357800	SSTP_0000687810.1	32.754	345	226	3	49	393	88	426	1.05e-54	186
333	575	SRAE_2000357800	SSTP_0000738300.1	39.118	363	211	5	33	393	122	476	1.67e-79	251
333	650	SRAE_2000357800	SSTP_0000833300.1	32.181	376	228	12	40	394	49	418	2.3e-52	179
333	656	SRAE_2000357800	SSTP_0000833720.1	32.658	395	225	13	39	398	40	428	8.18e-53	180
333	677	SRAE_2000357800	SSTP_0000871700.1	36.62	355	212	7	40	393	66	408	7.09e-57	191
333	725	SRAE_2000357800	SSTP_0000940900.1	38.338	373	217	8	9	379	1	362	1.62e-69	223
333	753	SRAE_2000357800	SSTP_0000961700.1	33.995	403	247	8	1	395	1	392	6.67e-63	206
333	755	SRAE_2000357800	SSTP_0000961900.1	34.571	350	216	6	52	396	57	398	1.28e-54	184
333	760	SRAE_2000357800	SSTP_0000964700.1	32.479	351	229	4	49	398	91	434	6.65e-56	189
333	761	SRAE_2000357800	SSTP_0000964800.1	33.898	354	226	4	49	401	90	436	1.51e-64	212
333	762	SRAE_2000357800	SSTP_0000964900.1	35.127	353	223	3	49	401	90	436	9.34e-64	210
333	768	SRAE_2000357800	SSTP_0000965300.1	33.333	351	225	5	43	392	72	414	3e-52	179
333	779	SRAE_2000357800	SSTP_0000966100.1	33.141	347	224	4	47	392	66	405	8.19e-53	180
333	780	SRAE_2000357800	SSTP_0000966210.1	36.031	383	227	6	23	394	96	471	4.23e-72	233
333	782	SRAE_2000357800	SSTP_0000966400.1	33.799	358	228	4	36	393	131	479	6.99e-64	211
333	783	SRAE_2000357800	SSTP_0000966500.1	29.834	362	244	5	33	393	128	480	1.5e-54	186
333	784	SRAE_2000357800	SSTP_0000966600.1	31.398	379	246	7	19	393	110	478	1.39e-61	205
333	785	SRAE_2000357800	SSTP_0000966700.1	32.979	376	244	4	19	393	110	478	1.22e-65	216
333	786	SRAE_2000357800	SSTP_0000966800.1	30.601	366	247	4	28	393	29	387	3.03e-52	178
333	787	SRAE_2000357800	SSTP_0000966900.1	32.055	365	242	3	29	393	29	387	7.27e-54	182
333	788	SRAE_2000357800	SSTP_0000967000.1	32.231	363	235	5	32	393	39	391	2.47e-53	181
333	789	SRAE_2000357800	SSTP_0000967100.1	31.781	365	243	3	29	393	33	391	1.11e-54	184
333	841	SRAE_2000357800	SSTP_0001029200.1	31.492	362	224	10	50	394	60	414	4.53e-52	178
333	903	SRAE_2000357800	SSTP_0001108100.1	33.711	353	226	4	47	398	85	430	8.21e-57	191
333	904	SRAE_2000357800	SSTP_0001108200.1	36.782	348	212	4	49	395	87	427	1.48e-63	209
333	935	SRAE_2000357800	SSTP_0001127700.1	32.123	358	230	7	37	393	130	475	1.8e-63	209
333	936	SRAE_2000357800	SSTP_0001129700.1	32.24	366	238	6	32	395	125	482	1.6e-58	197
333	953	SRAE_2000357800	SSTP_000114900.1	33.978	362	228	5	36	396	76	427	4.62e-61	202
334	749	SRAE_0000011100	SSTP_0000960700.1	86.219	283	39	0	1	283	1	283	0	507
334	1031	SRAE_0000011100	SSTP_0001248600.1	32.74	281	189	0	1	281	1	281	1.71e-52	172
335	44	SRAE_2000212500	SSTP_0000054200.1	92	400	32	0	5	404	1	400	0	774
335	293	SRAE_2000212500	SSTP_0000381200.1	41.158	311	174	7	94	404	56	357	1.65e-75	238
335	294	SRAE_2000212500	SSTP_0000381300.1	37.261	314	181	7	84	394	39	339	1.56e-57	191
336	29	SRAE_X000137100	SSTP_0000034800.1	90.073	413	41	0	1	413	1	413	0	789
337	690	SRAE_1000179300	SSTP_0000887100.1	77.612	268	59	1	1	267	1	268	3.65e-153	426
338	98	SRAE_1000184900	SSTP_0000131700.1	52.549	255	112	5	22	275	14	260	2.44e-87	259
338	450	SRAE_1000184900	SSTP_0000580900.1	89.818	275	28	0	1	275	1	275	0	512
338	574	SRAE_1000184900	SSTP_0000737100.1	62.172	267	98	2	9	275	1	264	1.22e-105	306
339	147	SRAE_2000517200	SSTP_0000201200.1	74.33	261	67	0	1	261	1	261	3e-149	416
340	22	SRAE_1000291900	SSTP_0000031300.1	89.706	272	28	0	1	272	1	272	0	521
341	603	SRAE_2000376300	SSTP_0000778500.1	86.726	113	15	0	18	130	11	123	2.94e-71	208
342	594	SRAE_X000032500	SSTP_0000766800.1	39.831	236	138	4	1	234	2	235	1.37e-55	178
342	884	SRAE_X000032500	SSTP_0001090500.1	90.456	241	23	0	1	241	3	243	9.03e-163	450
343	5	SRAE_X000025700	SSTP_0000002300.1	89.51	286	30	0	1	286	1	286	0	535
344	39	SRAE_2000327400	SSTP_0000048800.1	97.927	579	12	0	1	579	1	579	0	1158
344	472	SRAE_2000327400	SSTP_0000611700.1	65.448	547	186	2	32	578	24	567	0	725
344	890	SRAE_2000327400	SSTP_0001093000.1	48.893	542	273	3	35	576	42	579	0	533
344	1028	SRAE_2000327400	SSTP_0001245200.2	47.368	551	280	6	29	576	974	1517	1.37e-159	493
345	390	SRAE_X000028700	SSTP_0000506200.1	97.133	593	17	0	1	593	1	593	0	1181
345	885	SRAE_X000028700	SSTP_0001091400.1	35.141	461	281	10	13	464	5	456	2.15e-69	236
346	218	SRAE_1000159700	SSTP_0000287600.1	85.512	566	76	2	1	560	1	566	0	1014
347	182	SRAE_2000386200	SSTP_0000236600.1	49.733	561	276	3	32	590	102	658	0	582
347	183	SRAE_2000386200	SSTP_0000236700.1	51.786	560	264	3	34	591	102	657	0	582
347	506	SRAE_2000386200	SSTP_0000655500.1	45.315	587	306	5	8	591	19	593	4.22e-179	518
347	578	SRAE_2000386200	SSTP_0000742000.2	93.909	591	36	0	1	591	1	591	0	1162
347	879	SRAE_2000386200	SSTP_0001079700.1	42.517	588	319	8	7	590	52	624	1.07e-162	477
348	64	SRAE_X000168710	SSTP_0000087200.2	30.876	434	282	6	3	422	266	695	2.47e-56	197
348	65	SRAE_X000168710	SSTP_0000087300.1	32.42	438	266	10	6	423	219	646	1.49e-56	196
348	524	SRAE_X000168710	SSTP_0000668200.1	34.713	435	263	5	3	423	280	707	7.51e-78	255
348	525	SRAE_X000168710	SSTP_0000670700.1	40.732	437	242	3	1	423	271	704	1.19e-94	299
348	691	SRAE_X000168710	SSTP_0000894300.1	38.298	329	186	3	103	418	888	1212	2.18e-53	191
349	7	SRAE_X000147300	SSTP_0000006500.1	56.641	256	108	2	86	340	54	307	7.44e-98	294
349	71	SRAE_X000147300	SSTP_0000109300.1	29.268	410	258	9	3	407	9	391	5.58e-51	175
349	129	SRAE_X000147300	SSTP_0000165200.1	32.703	370	224	6	51	418	134	480	3.56e-54	186
349	130	SRAE_X000147300	SSTP_0000165300.1	35.838	346	198	7	62	405	53	376	3.98e-55	186
349	173	SRAE_X000147300	SSTP_0000228800.1	31.63	411	249	11	15	419	8	392	1.74e-51	176
349	356	SRAE_X000147300	SSTP_0000466300.1	51.02	245	116	3	105	349	9	249	5.76e-78	241
349	357	SRAE_X000147300	SSTP_0000466400.1	55.388	399	174	2	22	420	22	416	2.4e-149	429
349	358	SRAE_X000147300	SSTP_0000466500.1	43.669	387	185	2	33	419	43	396	1.51e-118	350
349	365	SRAE_X000147300	SSTP_0000478300.1	36.313	358	202	7	51	405	37	371	1.81e-53	182
349	370	SRAE_X000147300	SSTP_0000483400.1	55.526	371	147	3	50	420	2	354	6.56e-144	412
349	371	SRAE_X000147300	SSTP_0000483410.1	55.699	386	169	1	35	420	33	416	2.31e-152	436
349	372	SRAE_X000147300	SSTP_0000483500.1	54.657	408	181	2	13	420	13	416	4.88e-164	466
349	385	SRAE_X000147300	SSTP_0000503400.1	54.433	406	181	2	15	420	15	416	9.13e-151	432
349	386	SRAE_X000147300	SSTP_0000503500.1	49.165	419	210	2	1	419	1	416	2.52e-150	431
349	387	SRAE_X000147300	SSTP_0000503600.1	48.5	400	202	2	21	420	21	416	6.88e-143	412
349	388	SRAE_X000147300	SSTP_0000503700.1	44.091	220	123	0	16	235	14	233	3.13e-63	202
349	487	SRAE_X000147300	SSTP_0000633100.1	43.077	195	111	0	45	239	35	229	6.05e-56	183
349	517	SRAE_X000147300	SSTP_0000667100.1	55.425	341	145	3	81	420	5	339	2.24e-132	383
349	518	SRAE_X000147300	SSTP_0000667110.1	49.425	348	125	3	1	330	1	315	2.98e-114	336
349	519	SRAE_X000147300	SSTP_0000667200.1	55.344	421	183	3	1	420	1	417	9.22e-159	453
349	520	SRAE_X000147300	SSTP_0000667300.1	56.892	399	167	3	21	418	21	415	1.75e-165	470
349	575	SRAE_X000147300	SSTP_0000738300.1	34.637	358	211	7	51	407	129	464	1.43e-60	202
349	640	SRAE_X000147300	SSTP_0000829500.1	51.589	409	190	6	16	420	16	420	8.46e-141	407
349	641	SRAE_X000147300	SSTP_0000829510.1	52.13	399	187	2	21	419	21	415	2.08e-154	442
349	646	SRAE_X000147300	SSTP_0000832800.1	49.815	271	129	4	151	417	1	268	1.12e-94	284
349	647	SRAE_X000147300	SSTP_0000833000.1	59.155	426	166	4	1	420	1	424	0	511
349	648	SRAE_X000147300	SSTP_0000833100.1	51	400	179	4	22	420	4	387	1.68e-143	413
349	649	SRAE_X000147300	SSTP_0000833200.2	50.595	336	151	3	86	420	2	323	1.77e-118	347
349	650	SRAE_X000147300	SSTP_0000833300.1	57.82	422	172	4	1	420	1	418	2.21e-172	487
349	651	SRAE_X000147300	SSTP_0000833400.1	50.485	412	191	5	15	416	15	423	2.9e-142	411
349	652	SRAE_X000147300	SSTP_0000833500.1	52.009	423	194	6	1	418	1	419	2.81e-146	421
349	653	SRAE_X000147300	SSTP_0000833600.1	49.633	409	197	6	16	420	16	419	3.66e-137	398
349	654	SRAE_X000147300	SSTP_0000833700.1	49.762	420	202	6	1	416	1	415	1.22e-137	399
349	655	SRAE_X000147300	SSTP_0000833710.1	51.407	391	181	7	35	420	45	431	7.22e-131	382
349	656	SRAE_X000147300	SSTP_0000833720.1	52	400	176	5	36	420	26	424	2.44e-143	414
349	657	SRAE_X000147300	SSTP_0000833730.1	52.463	406	182	7	16	416	16	415	2.61e-144	416
349	658	SRAE_X000147300	SSTP_0000833800.1	50.743	404	190	6	21	420	21	419	4.28e-138	400
349	673	SRAE_X000147300	SSTP_0000868100.1	59.804	408	151	3	22	418	21	426	1.39e-172	488
349	674	SRAE_X000147300	SSTP_0000868200.1	54.374	423	186	5	1	420	1	419	3.43e-161	459
349	675	SRAE_X000147300	SSTP_0000868300.1	51.813	386	140	5	37	420	6	347	1.38e-132	384
349	676	SRAE_X000147300	SSTP_0000868400.1	53.401	397	179	5	27	419	25	419	2.64e-147	424
349	725	SRAE_X000147300	SSTP_0000940900.1	35.411	353	201	9	35	384	14	342	3.28e-55	186
349	734	SRAE_X000147300	SSTP_0000942900.1	50.125	399	196	2	22	420	35	430	4.87e-149	429
349	735	SRAE_X000147300	SSTP_0000943000.1	55.352	327	144	1	83	409	60	384	5.18e-120	353
349	736	SRAE_X000147300	SSTP_0000943010.1	47.987	298	153	1	38	335	35	330	5.4e-103	308
349	737	SRAE_X000147300	SSTP_0000943200.1	57.962	314	130	1	107	420	60	371	1.64e-121	356
349	738	SRAE_X000147300	SSTP_0000943300.1	49.032	310	138	3	35	344	57	346	7.55e-98	295
349	771	SRAE_X000147300	SSTP_0000965600.1	30.976	410	247	8	23	418	23	410	5.08e-51	176
349	818	SRAE_X000147300	SSTP_0000998000.1	52.482	282	128	4	33	311	3	281	3.71e-92	278
349	841	SRAE_X000147300	SSTP_0001029200.1	54.887	399	174	3	22	420	22	414	7.43e-154	440
349	925	SRAE_X000147300	SSTP_0001126000.1	61.25	400	150	3	22	420	22	417	0	512
349	926	SRAE_X000147300	SSTP_0001126100.1	57.212	416	173	3	6	420	6	417	1.15e-169	480
349	927	SRAE_X000147300	SSTP_0001126200.1	56.03	398	171	2	21	418	21	414	4.51e-166	471
349	928	SRAE_X000147300	SSTP_0001126300.1	59.845	386	152	2	34	418	31	414	1.76e-173	490
349	929	SRAE_X000147300	SSTP_0001126400.1	59.887	354	140	1	67	420	3	354	1.98e-155	442
349	930	SRAE_X000147300	SSTP_0001126500.1	57.606	401	162	3	21	420	21	414	9.91e-170	481
349	931	SRAE_X000147300	SSTP_0001126600.1	54.264	387	175	1	32	418	30	414	1.73e-153	439
349	932	SRAE_X000147300	SSTP_0001126700.1	55.743	296	116	2	126	420	2	283	3.6e-113	332
349	933	SRAE_X000147300	SSTP_0001126710.1	53.938	419	187	4	1	418	1	414	1.47e-161	460
349	934	SRAE_X000147300	SSTP_0001127500.1	52.489	221	95	3	197	416	1	212	7.17e-79	242
349	954	SRAE_X000147300	SSTP_0001149800.1	49.867	375	186	1	45	419	35	407	4.21e-139	402
349	955	SRAE_X000147300	SSTP_0001149810.1	56.637	339	141	2	82	420	8	340	2.24e-135	390
349	956	SRAE_X000147300	SSTP_0001149820.1	49.474	380	189	2	41	419	1	378	4.39e-139	401
349	957	SRAE_X000147300	SSTP_0001149900.1	50.413	363	178	1	45	407	35	395	5.16e-136	395
349	958	SRAE_X000147300	SSTP_0001150110.1	56.061	198	85	1	222	419	1	196	2.07e-75	232
349	959	SRAE_X000147300	SSTP_0001150700.1	50.781	384	181	5	43	420	68	449	1.08e-133	390
349	960	SRAE_X000147300	SSTP_0001150800.1	48.341	422	208	7	1	417	1	417	9.06e-134	389
349	961	SRAE_X000147300	SSTP_0001150900.1	51.136	352	159	7	35	382	20	362	2.1e-115	340
350	71	SRAE_0000048100	SSTP_0000109300.1	32.676	355	227	6	75	422	49	398	7.25e-61	202
350	73	SRAE_0000048100	SSTP_0000111300.1	35.26	346	219	3	82	427	51	391	2.78e-72	231
350	74	SRAE_0000048100	SSTP_0000111400.1	31.124	347	233	5	78	424	42	382	1.46e-57	192
350	77	SRAE_0000048100	SSTP_0000114400.1	35.882	340	214	3	91	427	9	347	2.7e-76	241
350	78	SRAE_0000048100	SSTP_0000114570.1	37.059	340	209	4	91	427	9	346	4.57e-73	232
350	79	SRAE_0000048100	SSTP_0000114600.1	33.77	382	239	5	50	427	58	429	4.76e-70	227
350	80	SRAE_0000048100	SSTP_0000114700.1	35.593	354	220	4	79	427	73	423	5.11e-71	229
350	81	SRAE_0000048100	SSTP_0000114800.1	35.854	357	221	4	76	427	61	414	7.15e-75	239
350	82	SRAE_0000048100	SSTP_0000115000.1	37.396	361	222	3	70	427	65	424	1.35e-76	244
350	83	SRAE_0000048100	SSTP_0000115100.1	38.081	344	209	3	87	427	5	347	5.79e-79	248
350	84	SRAE_0000048100	SSTP_0000115200.1	38.261	345	208	4	87	427	5	348	1.5e-78	246
350	85	SRAE_0000048100	SSTP_0000115300.1	38.819	237	129	2	87	322	5	226	1.44e-51	172
350	86	SRAE_0000048100	SSTP_0000115400.1	37.572	346	208	4	87	427	5	347	8.79e-73	232
350	87	SRAE_0000048100	SSTP_0000115410.1	36.337	344	215	3	87	427	5	347	1.4e-71	228
350	129	SRAE_0000048100	SSTP_0000165200.1	40.838	382	213	6	35	411	92	465	5.16e-93	287
350	173	SRAE_0000048100	SSTP_0000228800.1	34.097	349	222	5	86	427	45	392	2.32e-66	216
350	207	SRAE_0000048100	SSTP_0000274400.1	35.8	419	260	5	12	427	68	480	6.57e-86	269
350	251	SRAE_0000048100	SSTP_0000329100.1	37.571	354	214	6	79	427	57	408	2.58e-66	216
350	252	SRAE_0000048100	SSTP_0000329200.1	35.694	353	217	4	79	425	51	399	1.49e-69	224
350	275	SRAE_0000048100	SSTP_0000364800.1	29.73	333	231	3	95	427	40	369	2.15e-56	189
350	289	SRAE_0000048100	SSTP_0000377800.1	33.592	387	255	2	41	427	4	388	5.14e-80	251
350	290	SRAE_0000048100	SSTP_0000377900.1	35.31	371	238	2	57	427	28	396	3.78e-76	241
350	291	SRAE_0000048100	SSTP_0000378000.1	35.549	346	222	1	82	427	40	384	7.82e-77	243
350	295	SRAE_0000048100	SSTP_0000382100.1	39.753	405	229	8	29	427	69	464	1.77e-90	280
350	296	SRAE_0000048100	SSTP_0000382200.1	37.656	401	237	7	29	424	69	461	5.84e-87	271
350	297	SRAE_0000048100	SSTP_0000382300.1	38.817	389	222	10	29	410	75	454	9.47e-78	248
350	307	SRAE_0000048100	SSTP_0000386200.1	35.092	379	239	5	50	427	15	387	4.05e-78	246
350	308	SRAE_0000048100	SSTP_0000386300.1	31.25	352	240	2	76	427	14	363	2.32e-68	220
350	327	SRAE_0000048100	SSTP_0000421700.1	35.294	357	221	6	79	427	41	395	2.41e-67	218
350	328	SRAE_0000048100	SSTP_0000421800.1	33.058	363	236	4	71	427	29	390	7.05e-65	212
350	329	SRAE_0000048100	SSTP_0000421900.1	33.333	285	184	3	148	427	26	309	5.57e-53	178
350	330	SRAE_0000048100	SSTP_0000421910.1	32.773	357	230	6	79	427	36	390	7.04e-65	212
350	331	SRAE_0000048100	SSTP_0000422000.1	36.639	363	227	3	64	426	24	383	4.2e-80	251
350	332	SRAE_0000048100	SSTP_0000422100.1	37.798	336	207	2	91	426	46	379	3.16e-82	256
350	333	SRAE_0000048100	SSTP_0000422200.1	37.293	362	220	5	65	425	27	382	5.69e-81	253
350	334	SRAE_0000048100	SSTP_0000422300.1	38.482	369	222	4	58	426	17	380	1.8e-84	262
350	365	SRAE_0000048100	SSTP_0000478300.1	42.029	345	196	4	82	423	38	381	2.02e-83	259
350	423	SRAE_0000048100	SSTP_0000537100.1	36.939	379	233	5	50	425	14	389	7.81e-76	240
350	424	SRAE_0000048100	SSTP_0000538500.1	37.376	404	235	9	29	424	74	467	1.57e-83	263
350	425	SRAE_0000048100	SSTP_0000538600.1	36	425	249	10	6	424	60	467	1.54e-80	255
350	502	SRAE_0000048100	SSTP_0000649300.1	35.574	357	215	5	82	425	393	747	8.55e-61	209
350	504	SRAE_0000048100	SSTP_0000649700.1	35.294	357	221	5	79	427	60	414	1.59e-70	228
350	521	SRAE_0000048100	SSTP_0000667600.1	35.84	399	250	4	32	427	83	478	3.29e-79	251
350	534	SRAE_0000048100	SSTP_0000680100.1	74.3	393	101	0	35	427	1	393	0	629
350	535	SRAE_0000048100	SSTP_0000680200.1	74.707	427	108	0	1	427	49	475	0	684
350	536	SRAE_0000048100	SSTP_0000680400.1	71.897	427	120	0	1	427	49	475	0	653
350	546	SRAE_0000048100	SSTP_0000687500.1	36.022	372	228	6	63	427	34	402	3.31e-77	244
350	547	SRAE_0000048100	SSTP_0000687600.1	38.348	339	205	3	76	411	68	405	5.72e-71	229
350	548	SRAE_0000048100	SSTP_0000687800.1	38.348	339	205	3	76	411	74	411	1.72e-70	228
350	549	SRAE_0000048100	SSTP_0000687810.1	37.705	366	224	3	65	427	62	426	1.33e-78	249
350	575	SRAE_0000048100	SSTP_0000738300.1	42.26	407	231	3	20	424	69	473	5.45e-122	362
350	622	SRAE_0000048100	SSTP_0000809200.1	35.025	394	250	4	36	426	87	477	7.77e-71	230
350	673	SRAE_0000048100	SSTP_0000868100.1	30.343	379	231	8	82	427	49	427	6.87e-51	176
350	677	SRAE_0000048100	SSTP_0000871700.1	40.223	358	206	4	72	427	57	408	2.62e-88	273
350	725	SRAE_0000048100	SSTP_0000940900.1	38.636	352	214	2	77	427	26	376	4.92e-84	261
350	753	SRAE_0000048100	SSTP_0000961700.1	32.213	357	234	5	78	427	35	390	1.12e-61	203
350	754	SRAE_0000048100	SSTP_0000961800.1	34.324	370	229	7	70	427	23	390	1.55e-64	211
350	755	SRAE_0000048100	SSTP_0000961900.1	34.795	342	214	5	93	427	56	395	6.15e-67	218
350	758	SRAE_0000048100	SSTP_0000964500.1	36.544	353	218	4	79	427	78	428	1.22e-70	228
350	759	SRAE_0000048100	SSTP_0000964600.1	33.333	324	212	3	91	411	90	412	1.49e-62	207
350	760	SRAE_0000048100	SSTP_0000964700.1	38.938	339	203	3	79	414	79	416	9.36e-77	244
350	761	SRAE_0000048100	SSTP_0000964800.1	32.113	355	237	3	76	427	75	428	1.16e-65	215
350	762	SRAE_0000048100	SSTP_0000964900.1	33.417	398	246	5	48	427	32	428	4.61e-65	214
350	763	SRAE_0000048100	SSTP_0000965000.1	34.118	340	219	4	92	427	52	390	1.71e-58	196
350	764	SRAE_0000048100	SSTP_0000965100.1	36.685	368	218	9	68	427	47	407	9.29e-59	196
350	765	SRAE_0000048100	SSTP_0000965110.1	31.781	365	236	5	68	425	47	405	3.69e-54	184
350	766	SRAE_0000048100	SSTP_0000965120.1	35.501	369	221	10	68	427	47	407	3.33e-59	197
350	767	SRAE_0000048100	SSTP_0000965200.1	35.476	389	227	13	53	427	29	407	2.38e-56	190
350	768	SRAE_0000048100	SSTP_0000965300.1	33.425	365	228	9	68	423	55	413	1.32e-55	188
350	769	SRAE_0000048100	SSTP_0000965400.1	33.422	374	228	10	65	427	20	383	3.57e-53	181
350	770	SRAE_0000048100	SSTP_0000965500.1	33.967	368	226	10	69	427	43	402	4.71e-54	184
350	771	SRAE_0000048100	SSTP_0000965600.1	33.854	384	240	8	53	427	33	411	8.34e-56	189
350	772	SRAE_0000048100	SSTP_0000965610.1	32.481	391	256	5	43	427	19	407	8.22e-57	191
350	773	SRAE_0000048100	SSTP_0000965700.1	33.521	355	226	6	79	427	12	362	8.5e-58	192
350	774	SRAE_0000048100	SSTP_0000965800.1	32.234	394	251	9	41	423	50	438	7.89e-53	181
350	775	SRAE_0000048100	SSTP_0000965810.1	34.16	363	232	6	69	427	21	380	3.28e-56	189
350	776	SRAE_0000048100	SSTP_0000965900.1	34.561	353	221	6	79	425	57	405	7.56e-54	183
350	777	SRAE_0000048100	SSTP_0000966000.1	32.055	365	239	5	68	427	35	395	2.06e-59	198
350	778	SRAE_0000048100	SSTP_0000966010.1	32.791	369	231	9	68	427	55	415	4.2e-55	187
350	779	SRAE_0000048100	SSTP_0000966100.1	35.714	364	221	8	69	425	47	404	1.33e-63	209
350	780	SRAE_0000048100	SSTP_0000966210.1	35.075	402	250	5	30	427	76	470	8.29e-83	261
350	781	SRAE_0000048100	SSTP_0000966220.1	31.006	358	241	4	71	425	56	410	4.76e-55	186
350	782	SRAE_0000048100	SSTP_0000966400.1	36.341	399	246	4	32	427	86	479	3.57e-88	275
350	783	SRAE_0000048100	SSTP_0000966500.1	38.904	365	214	6	32	392	86	445	5.14e-84	264
350	784	SRAE_0000048100	SSTP_0000966600.1	34.586	399	253	4	32	427	85	478	4.05e-83	262
350	785	SRAE_0000048100	SSTP_0000966700.1	34.586	399	253	4	32	427	85	478	1.91e-81	257
350	786	SRAE_0000048100	SSTP_0000966800.1	33.828	337	219	3	78	411	36	371	1.09e-68	221
350	787	SRAE_0000048100	SSTP_0000966900.1	36.176	340	213	3	91	427	49	387	3.82e-73	233
350	788	SRAE_0000048100	SSTP_0000967000.1	33.422	374	235	5	59	427	27	391	3.28e-68	220
350	789	SRAE_0000048100	SSTP_0000967100.1	34.366	355	225	4	78	427	40	391	6.33e-72	230
350	790	SRAE_0000048100	SSTP_0000967200.1	35.115	393	202	10	59	425	382	747	1.8e-60	208
350	809	SRAE_0000048100	SSTP_0000984600.1	40.574	244	143	2	79	321	60	302	3.16e-61	199
350	834	SRAE_0000048100	SSTP_0001018300.1	31.657	338	225	6	91	424	230	565	3.13e-53	185
350	873	SRAE_0000048100	SSTP_0001070000.1	31.951	410	249	10	11	413	70	456	5.2e-56	195
350	903	SRAE_0000048100	SSTP_0001108100.1	36.436	376	231	4	55	427	55	425	3.45e-79	251
350	904	SRAE_0000048100	SSTP_0001108200.1	35.775	355	224	3	76	427	72	425	3.65e-71	229
350	935	SRAE_0000048100	SSTP_0001127700.1	74.473	427	109	0	1	427	49	475	0	686
350	936	SRAE_0000048100	SSTP_0001129700.1	35.927	437	260	7	4	427	51	480	1.24e-87	274
350	938	SRAE_0000048100	SSTP_0001132800.1	82.71	214	37	0	25	238	51	264	1.22e-132	381
350	953	SRAE_0000048100	SSTP_000114900.1	36.364	341	211	4	91	427	86	424	3.14e-75	240
350	1022	SRAE_0000048100	SSTP_0001236400.1	34.414	401	251	8	29	425	83	475	1.33e-72	238
351	615	SRAE_2000228800	SSTP_0000798300.1	92.754	138	10	0	1	138	14	151	1.87e-90	258
352	113	SRAE_2000147800	SSTP_0000150800.1	91.724	435	35	1	1	434	1	435	0	830
352	114	SRAE_2000147800	SSTP_0000151800.1	94.47	434	24	0	1	434	1	434	0	853
353	83	SRAE_2000450700	SSTP_0000115100.1	34.311	341	212	6	72	404	10	346	1.2e-55	186
353	84	SRAE_2000450700	SSTP_0000115200.1	34.604	341	212	5	72	404	10	347	3.35e-55	185
353	86	SRAE_2000450700	SSTP_0000115400.1	33.728	338	216	3	72	403	10	345	4.92e-56	187
353	129	SRAE_2000450700	SSTP_0000165200.1	32.768	354	229	5	58	405	131	481	4.45e-55	187
353	207	SRAE_2000450700	SSTP_0000274400.1	32.544	338	221	4	72	403	142	478	1.63e-53	184
353	251	SRAE_2000450700	SSTP_0000329100.1	33.518	361	235	2	50	405	48	408	1.4e-56	190
353	252	SRAE_2000450700	SSTP_0000329200.1	34.031	382	248	1	26	403	18	399	2.17e-59	197
353	276	SRAE_2000450700	SSTP_0000364910.2	50.37	405	184	3	3	405	6	395	1.53e-143	412
353	295	SRAE_2000450700	SSTP_0000382100.1	31.796	412	261	8	11	403	52	462	1.58e-52	181
353	296	SRAE_2000450700	SSTP_0000382200.1	34.615	338	216	4	69	402	125	461	3.49e-52	179
353	334	SRAE_2000450700	SSTP_0000422300.1	30.239	377	239	7	41	405	17	381	4.52e-54	182
353	347	SRAE_2000450700	SSTP_0000440700.1	50.773	388	189	2	17	403	1	387	3.43e-143	412
353	423	SRAE_2000450700	SSTP_0000537100.1	33.803	355	224	4	55	403	40	389	6.63e-64	209
353	424	SRAE_2000450700	SSTP_0000538500.1	34.67	349	221	5	59	402	121	467	2.63e-54	185
353	502	SRAE_2000450700	SSTP_0000649300.1	35.246	366	211	6	59	405	391	749	3.49e-56	196
353	521	SRAE_2000450700	SSTP_0000667600.1	33.138	341	219	3	72	405	140	478	5.41e-53	182
353	546	SRAE_2000450700	SSTP_0000687500.1	33.708	356	224	4	58	405	51	402	1.15e-56	190
353	547	SRAE_2000450700	SSTP_0000687600.1	36.571	350	218	1	59	404	71	420	3.66e-65	213
353	548	SRAE_2000450700	SSTP_0000687800.1	33.097	423	264	4	1	404	4	426	1.48e-61	204
353	760	SRAE_2000450700	SSTP_0000964700.1	30.334	389	254	6	25	404	48	428	1.79e-52	180
353	761	SRAE_2000450700	SSTP_0000964800.1	32.99	388	247	6	24	405	48	428	4.46e-57	192
353	762	SRAE_2000450700	SSTP_0000964900.1	32.905	389	241	6	25	403	48	426	4.18e-58	195
353	765	SRAE_2000450700	SSTP_0000965110.1	33.787	367	238	2	44	405	41	407	2.69e-51	176
353	767	SRAE_2000450700	SSTP_0000965200.1	32.683	410	263	6	3	404	2	406	2.57e-51	176
353	768	SRAE_2000450700	SSTP_0000965300.1	33.738	412	257	7	4	404	8	414	1.28e-54	185
353	769	SRAE_2000450700	SSTP_0000965400.1	33.784	370	234	4	44	405	17	383	9.87e-52	176
353	770	SRAE_2000450700	SSTP_0000965500.1	30.788	406	266	3	5	405	7	402	1.25e-51	177
353	772	SRAE_2000450700	SSTP_0000965610.1	33.088	408	259	5	5	405	7	407	2.58e-54	184
353	773	SRAE_2000450700	SSTP_0000965700.1	35.674	356	219	3	56	404	9	361	4.88e-55	184
353	774	SRAE_2000450700	SSTP_0000965800.1	33.92	398	244	7	17	404	51	439	2.27e-53	182
353	777	SRAE_2000450700	SSTP_0000966000.1	33.807	352	227	3	58	404	44	394	4.75e-52	178
353	778	SRAE_2000450700	SSTP_0000966010.1	32.338	402	253	6	17	405	20	415	2e-51	176
353	779	SRAE_2000450700	SSTP_0000966100.1	30.562	409	265	3	5	404	7	405	2.62e-53	181
353	780	SRAE_2000450700	SSTP_0000966210.1	32.676	355	235	2	53	403	114	468	1.46e-55	189
353	781	SRAE_2000450700	SSTP_0000966220.1	35.539	408	242	6	5	403	15	410	2.48e-65	213
353	786	SRAE_2000450700	SSTP_0000966800.1	34.911	338	216	1	72	405	50	387	1.52e-60	199
353	787	SRAE_2000450700	SSTP_0000966900.1	34.677	372	239	1	38	405	16	387	7.53e-61	200
353	788	SRAE_2000450700	SSTP_0000967000.1	34.181	354	225	3	58	405	40	391	1.36e-60	200
353	789	SRAE_2000450700	SSTP_0000967100.1	36.461	373	228	4	41	405	20	391	3.44e-67	217
353	790	SRAE_2000450700	SSTP_0000967200.1	33.702	362	220	6	58	405	394	749	2.44e-54	191
353	904	SRAE_2000450700	SSTP_0001108200.1	34.188	351	227	2	59	405	75	425	1.29e-61	204
353	913	SRAE_2000450700	SSTP_0001115000.1	51.1	409	190	4	2	405	5	408	7.96e-149	427
353	914	SRAE_2000450700	SSTP_0001115100.1	47.407	405	205	3	2	405	5	402	1.22e-134	390
353	915	SRAE_2000450700	SSTP_0001115200.1	48.889	405	205	2	2	405	5	408	8.97e-143	411
353	916	SRAE_2000450700	SSTP_0001115210.1	48.03	406	209	2	1	405	4	408	1.69e-143	413
353	917	SRAE_2000450700	SSTP_0001115300.1	36.154	390	244	2	18	403	19	407	6.62e-84	261
353	918	SRAE_2000450700	SSTP_0001115400.1	34.689	418	250	5	1	403	4	413	2.14e-79	249
353	936	SRAE_2000450700	SSTP_0001129700.1	32.62	374	241	3	41	403	105	478	1.28e-56	192
353	1005	SRAE_2000450700	SSTP_0001212100.1	35.437	412	242	9	4	404	16	414	3.13e-59	197
354	793	SRAE_2000049200	SSTP_0000974500.1	84.848	132	20	0	1	132	1	132	2.96e-86	246
355	1024	SRAE_X000123400	SSTP_0001241700.1	87.726	277	34	0	2	278	1	277	0	513
356	1009	SRAE_1000299900	SSTP_0001218100.2	96.739	276	9	0	1	276	343	618	0	572
357	63	SRAE_2000526700	SSTP_0000087100.1	38.231	701	421	5	63	755	15	711	2.12e-153	462
357	64	SRAE_2000526700	SSTP_0000087200.2	43.054	727	407	4	34	757	23	745	0	600
357	65	SRAE_2000526700	SSTP_0000087300.1	43.165	695	392	3	63	756	2	694	0	583
357	220	SRAE_2000526700	SSTP_0000289100.1	39.448	725	436	3	34	756	202	925	2.14e-171	516
357	524	SRAE_2000526700	SSTP_0000668200.1	35.286	751	475	5	11	756	12	756	5.12e-147	447
357	525	SRAE_2000526700	SSTP_0000670700.1	30.988	739	482	13	30	756	32	754	3.62e-105	338
357	531	SRAE_2000526700	SSTP_0000674700.1	40.138	725	431	3	34	756	132	855	1.19e-177	530
357	606	SRAE_2000526700	SSTP_0000779600.1	34.258	721	468	5	37	756	4	719	4.52e-155	467
357	691	SRAE_2000526700	SSTP_0000894300.1	34.043	752	470	15	15	756	532	1267	1.77e-109	360
357	836	SRAE_2000526700	SSTP_0001019400.1	63.494	767	272	2	1	759	1	767	0	1024
357	905	SRAE_2000526700	SSTP_0001108500.1	44.37	746	392	3	33	756	58	802	0	662
357	906	SRAE_2000526700	SSTP_0001108600.1	43.365	731	400	4	33	756	60	783	0	630
357	907	SRAE_2000526700	SSTP_0001108700.1	42.297	688	355	1	33	720	60	705	0	573
357	908	SRAE_2000526700	SSTP_0001108800.1	44.414	725	401	2	33	756	53	776	0	627
358	699	SRAE_1000249100	SSTP_0000906000.1	86.411	287	39	0	1	287	1	287	0	522
359	558	SRAE_2000057200	SSTP_0000717500.1	85.135	296	44	0	1	296	1	296	0	530
360	25	SRAE_X000139100	SSTP_0000033400.1	93.151	146	10	0	1	146	1	146	3.59e-101	285
361	255	SRAE_2000206500	SSTP_0000330700.1	72.039	726	201	2	1	724	1	726	0	1122
362	4	SRAE_2000456300	SSTP_0000001900.1	29.151	542	324	19	33	538	10	527	3.38e-53	190
362	21	SRAE_2000456300	SSTP_0000031200.1	30.081	492	333	5	65	548	46	534	2.38e-78	256
362	54	SRAE_2000456300	SSTP_0000063600.1	34.99	503	289	15	48	529	3	488	6.76e-77	252
362	76	SRAE_2000456300	SSTP_0000113800.1	32.703	529	328	11	64	575	39	556	4.88e-76	250
362	131	SRAE_2000456300	SSTP_0000166400.1	30.989	526	316	14	60	556	37	544	2.05e-62	214
362	208	SRAE_2000456300	SSTP_0000274600.1	28.621	573	343	13	51	573	28	584	4.97e-64	219
362	209	SRAE_2000456300	SSTP_0000274700.1	30.812	542	317	11	66	560	41	571	2.4e-66	226
362	303	SRAE_2000456300	SSTP_0000383300.1	33.803	497	283	8	65	535	42	518	1.83e-81	265
362	305	SRAE_2000456300	SSTP_0000383600.2	54.77	566	250	3	9	573	1	561	0	656
362	378	SRAE_2000456300	SSTP_0000496000.1	31.429	490	313	9	66	538	40	523	8.56e-72	240
362	391	SRAE_2000456300	SSTP_0000509400.1	32.617	512	322	11	32	529	9	511	1.83e-75	249
362	491	SRAE_2000456300	SSTP_0000638700.1	28.729	543	330	11	66	560	41	574	4.06e-62	214
362	501	SRAE_2000456300	SSTP_0000649200.1	30.966	507	320	11	66	552	41	537	5.12e-72	240
362	526	SRAE_2000456300	SSTP_0000670800.1	29.326	549	344	10	66	573	41	586	3.58e-60	209
362	527	SRAE_2000456300	SSTP_0000670900.1	31.25	560	313	15	66	574	1	539	1.77e-67	228
362	618	SRAE_2000456300	SSTP_0000805000.1	32.29	511	312	8	66	556	41	537	3.67e-76	251
362	693	SRAE_2000456300	SSTP_0000898300.1	30.018	543	316	15	55	554	26	547	6.46e-72	241
362	714	SRAE_2000456300	SSTP_0000929400.1	28.988	583	343	20	36	573	25	581	7.63e-61	211
362	859	SRAE_2000456300	SSTP_0001053900.1	31.677	483	304	12	65	529	22	496	4.66e-64	218
362	860	SRAE_2000456300	SSTP_0001054000.1	31.098	492	293	15	66	529	39	512	2.55e-61	211
362	861	SRAE_2000456300	SSTP_0001054100.1	31.213	503	279	16	66	529	39	513	1.58e-60	209
362	862	SRAE_2000456300	SSTP_0001054200.1	31.237	493	302	12	61	529	34	513	1.85e-67	228
362	863	SRAE_2000456300	SSTP_0001054300.1	30.966	507	285	17	61	529	34	513	9.58e-53	188
362	891	SRAE_2000456300	SSTP_0001097600.1	32.427	515	301	17	47	529	14	513	8.67e-60	207
362	937	SRAE_2000456300	SSTP_0001131800.1	31.762	488	296	11	65	529	38	511	7.21e-62	213
362	962	SRAE_2000456300	SSTP_0001151400.1	32.617	512	322	11	32	529	9	511	1.83e-75	249
362	988	SRAE_2000456300	SSTP_0001190200.1	32.072	502	322	9	66	554	41	536	3.34e-71	238
362	1053	SRAE_2000456300	SSTP_0001270700.1	41.558	231	134	1	66	295	41	271	1.26e-52	181
363	57	SRAE_1000356700	SSTP_0000070200.2	82.944	428	55	1	1	428	1	410	0	728
364	118	SRAE_2000142700	SSTP_0000156500.1	91.519	283	24	0	1	283	1	283	0	541
365	56	SRAE_1000355900	SSTP_0000069200.1	75.779	289	70	0	1	289	1	289	4.69e-172	476
366	627	SRAE_1000004700	SSTP_0000815800.1	86.288	299	41	0	1	299	1	299	0	545
367	713	SRAE_1000153400	SSTP_0000928300.1	92.027	301	24	0	1	301	1	301	0	588
368	814	SRAE_1000045600	SSTP_0000990400.1	94.667	150	8	0	1	150	1	150	4.89e-96	272
369	837	SRAE_1000216500	SSTP_0001021400.1	69.767	430	128	2	3	430	17	446	0	617
369	950	SRAE_1000216500	SSTP_0001142700.1	82.299	435	77	0	1	435	1	435	0	734
370	317	SRAE_2000078000	SSTP_0000406300.2	99.315	146	1	0	1	146	1	146	7.72e-104	301
371	94	SRAE_2000174400	SSTP_0000127500.1	100	151	0	0	1	151	1	151	6.54e-110	307
372	698	SRAE_1000249500	SSTP_0000905600.1	94.137	307	18	0	2	308	1	307	0	597
373	73	SRAE_2000460300	SSTP_0000111300.1	32.873	362	230	7	107	465	37	388	6.59e-60	200
373	77	SRAE_2000460300	SSTP_0000114400.1	42.342	333	184	4	129	457	8	336	8.77e-82	256
373	78	SRAE_2000460300	SSTP_0000114570.1	38.532	327	198	3	129	454	8	332	1.82e-72	232
373	79	SRAE_2000460300	SSTP_0000114600.1	39.058	361	210	4	112	466	71	427	1.65e-80	255
373	80	SRAE_2000460300	SSTP_0000114700.1	37.968	374	220	6	83	450	38	405	9.83e-80	253
373	81	SRAE_2000460300	SSTP_0000114800.1	41.547	349	193	5	112	454	57	400	1.85e-84	265
373	82	SRAE_2000460300	SSTP_0000115000.1	39.402	368	210	5	104	466	63	422	7.06e-77	246
373	83	SRAE_2000460300	SSTP_0000115100.1	39.349	338	203	2	130	466	9	345	4.33e-77	244
373	84	SRAE_2000460300	SSTP_0000115200.1	41.739	345	190	5	128	466	7	346	2.54e-84	263
373	86	SRAE_2000460300	SSTP_0000115400.1	39.181	342	198	4	130	466	9	345	1.57e-77	245
373	87	SRAE_2000460300	SSTP_0000115410.1	39.359	343	205	3	126	466	4	345	4.42e-75	239
373	129	SRAE_2000460300	SSTP_0000165200.1	44.643	392	206	6	68	454	82	467	2.03e-108	328
373	173	SRAE_2000460300	SSTP_0000228800.1	35.143	350	223	2	121	466	41	390	3.43e-60	201
373	207	SRAE_2000460300	SSTP_0000274400.1	37.838	481	280	6	1	466	2	478	5.24e-118	353
373	251	SRAE_2000460300	SSTP_0000329100.1	37.436	390	227	8	85	468	26	404	1.2e-76	244
373	252	SRAE_2000460300	SSTP_0000329200.1	36.842	380	226	7	93	466	28	399	3.15e-74	238
373	277	SRAE_2000460300	SSTP_0000366000.1	32.865	356	234	5	115	466	74	428	3.2e-54	186
373	289	SRAE_2000460300	SSTP_0000377800.1	33.705	359	232	5	96	452	18	372	3.15e-62	206
373	290	SRAE_2000460300	SSTP_0000377900.1	34.795	342	213	5	116	452	44	380	3.22e-63	209
373	291	SRAE_2000460300	SSTP_0000378000.1	31.609	348	230	7	108	452	26	368	8.88e-60	199
373	295	SRAE_2000460300	SSTP_0000382100.1	54.681	470	203	3	1	467	1	463	9.16e-179	507
373	296	SRAE_2000460300	SSTP_0000382200.1	54.405	454	197	3	18	468	18	464	2.55e-177	504
373	297	SRAE_2000460300	SSTP_0000382300.1	51.907	472	222	3	1	468	1	471	1.28e-170	487
373	307	SRAE_2000460300	SSTP_0000386200.1	33.867	375	239	6	93	466	19	385	5.33e-69	224
373	308	SRAE_2000460300	SSTP_0000386300.1	36.648	352	216	5	103	452	1	347	1.41e-66	216
373	331	SRAE_2000460300	SSTP_0000422000.1	36.765	340	209	4	130	468	50	384	1.86e-69	224
373	332	SRAE_2000460300	SSTP_0000422100.1	36.066	366	225	6	107	468	20	380	8.33e-72	231
373	333	SRAE_2000460300	SSTP_0000422200.1	35.87	368	224	6	103	468	27	384	4.66e-72	231
373	334	SRAE_2000460300	SSTP_0000422300.1	37.798	336	202	5	119	452	35	365	8.8e-74	236
373	365	SRAE_2000460300	SSTP_0000478300.1	38.053	339	205	4	121	456	37	373	7.2e-69	223
373	423	SRAE_2000460300	SSTP_0000537100.1	41.274	361	206	4	112	467	31	390	2.72e-89	276
373	424	SRAE_2000460300	SSTP_0000538500.1	55.408	453	196	4	20	468	20	470	8.66e-177	503
373	425	SRAE_2000460300	SSTP_0000538600.1	57.111	450	189	3	22	468	22	470	0	542
373	502	SRAE_2000460300	SSTP_0000649300.1	36.127	346	210	4	119	454	391	735	3.87e-60	208
373	503	SRAE_2000460300	SSTP_0000649600.1	37.121	264	164	2	196	459	8	269	3.01e-55	185
373	504	SRAE_2000460300	SSTP_0000649700.1	38	350	208	5	112	454	53	400	4.71e-72	233
373	521	SRAE_2000460300	SSTP_0000667600.1	38.362	464	265	7	7	454	6	464	2.76e-107	325
373	534	SRAE_2000460300	SSTP_0000680100.1	38.734	395	232	8	78	466	1	391	1.34e-83	261
373	535	SRAE_2000460300	SSTP_0000680200.1	38.614	404	234	8	71	466	76	473	5.73e-85	268
373	536	SRAE_2000460300	SSTP_0000680400.1	38.851	435	243	12	42	466	52	473	9.49e-82	259
373	546	SRAE_2000460300	SSTP_0000687500.1	39.323	384	214	6	99	468	24	402	2e-84	265
373	547	SRAE_2000460300	SSTP_0000687600.1	39.326	356	214	2	112	466	65	419	4.05e-75	241
373	548	SRAE_2000460300	SSTP_0000687800.1	39.496	357	212	4	112	466	71	425	3.53e-73	236
373	549	SRAE_2000460300	SSTP_0000687810.1	40.367	327	191	4	130	454	88	412	1.94e-76	245
373	575	SRAE_2000460300	SSTP_0000738300.1	38.596	399	236	8	72	465	79	473	1.67e-87	274
373	622	SRAE_2000460300	SSTP_0000809200.1	37.712	472	281	6	7	466	6	476	9.66e-110	332
373	677	SRAE_2000460300	SSTP_0000871700.1	38.028	355	211	7	114	466	59	406	3.72e-70	227
373	725	SRAE_2000460300	SSTP_0000940900.1	38.462	338	204	4	130	466	40	374	9.3e-79	248
373	758	SRAE_2000460300	SSTP_0000964500.1	40.87	345	201	3	112	454	71	414	2.57e-84	265
373	759	SRAE_2000460300	SSTP_0000964600.1	39.255	349	201	5	112	454	71	414	3.02e-77	247
373	760	SRAE_2000460300	SSTP_0000964700.1	42.12	349	191	5	112	454	72	415	7.43e-81	256
373	761	SRAE_2000460300	SSTP_0000964800.1	38.227	361	218	4	110	466	67	426	2.72e-81	257
373	762	SRAE_2000460300	SSTP_0000964900.1	36.842	361	223	4	110	466	67	426	1.01e-71	233
373	763	SRAE_2000460300	SSTP_0000965000.1	36.111	360	226	4	110	466	30	388	1.9e-61	205
373	764	SRAE_2000460300	SSTP_0000965100.1	38.424	406	232	4	63	466	16	405	1.2e-81	257
373	765	SRAE_2000460300	SSTP_0000965110.1	39.779	362	215	3	107	466	45	405	1.69e-77	246
373	766	SRAE_2000460300	SSTP_0000965120.1	41.643	353	193	6	109	454	47	393	1.7e-76	244
373	767	SRAE_2000460300	SSTP_0000965200.1	41.003	339	197	3	119	455	57	394	2.8e-76	243
373	768	SRAE_2000460300	SSTP_0000965300.1	39.429	350	209	3	107	454	53	401	1.31e-75	242
373	769	SRAE_2000460300	SSTP_0000965400.1	40.055	362	214	3	107	466	21	381	5.05e-79	249
373	770	SRAE_2000460300	SSTP_0000965500.1	39.394	363	214	4	106	466	42	400	3.8e-74	238
373	771	SRAE_2000460300	SSTP_0000965600.1	40.057	352	208	3	117	466	59	409	5.76e-76	243
373	772	SRAE_2000460300	SSTP_0000965610.1	38.315	368	209	7	107	466	48	405	2.39e-71	230
373	773	SRAE_2000460300	SSTP_0000965700.1	40.828	338	197	3	119	454	12	348	3.92e-78	246
373	774	SRAE_2000460300	SSTP_0000965800.1	37.845	362	222	3	107	466	78	438	8.85e-75	240
373	775	SRAE_2000460300	SSTP_0000965810.1	39.316	351	207	4	106	454	20	366	1.46e-73	235
373	776	SRAE_2000460300	SSTP_0000965900.1	39.665	358	209	4	111	466	53	405	1.37e-70	228
373	777	SRAE_2000460300	SSTP_0000966000.1	40.336	357	206	4	111	465	41	392	4.31e-80	253
373	778	SRAE_2000460300	SSTP_0000966010.1	38.674	362	219	3	107	466	53	413	3.79e-74	238
373	779	SRAE_2000460300	SSTP_0000966100.1	40.571	350	205	3	119	466	56	404	7.07e-80	253
373	780	SRAE_2000460300	SSTP_0000966210.1	38.554	415	241	6	60	466	60	468	1.03e-87	275
373	781	SRAE_2000460300	SSTP_0000966220.1	32.884	371	244	4	100	466	41	410	7.44e-65	213
373	782	SRAE_2000460300	SSTP_0000966400.1	35.101	396	253	4	73	466	84	477	3.64e-88	276
373	783	SRAE_2000460300	SSTP_0000966500.1	35.264	397	252	5	73	466	84	478	3.54e-87	274
373	784	SRAE_2000460300	SSTP_0000966600.1	35.354	396	252	4	73	466	83	476	2.98e-89	279
373	785	SRAE_2000460300	SSTP_0000966700.1	33.586	396	259	4	73	466	83	476	2.5e-78	251
373	786	SRAE_2000460300	SSTP_0000966800.1	40.23	348	203	4	111	454	27	373	5.13e-86	268
373	787	SRAE_2000460300	SSTP_0000966900.1	42.265	362	205	4	107	466	26	385	4.24e-91	281
373	788	SRAE_2000460300	SSTP_0000967000.1	42.458	358	199	4	99	454	25	377	5.94e-90	278
373	789	SRAE_2000460300	SSTP_0000967100.1	40.845	355	207	3	114	466	36	389	6.27e-89	275
373	790	SRAE_2000460300	SSTP_0000967200.1	35.519	366	216	6	97	452	378	733	6.89e-59	205
373	808	SRAE_2000460300	SSTP_0000984500.1	37.121	264	164	2	196	459	8	269	3.01e-55	185
[truncated: 955 more rows]
