# Supplementary material for: A comparative ‘omics’ approach for prediction of candidate Strongyloides stercoralis diagnostic coproantigens
Source: PLoS Negl Trop Dis. 2023 Apr 17;17(4):e0010777. doi: 10.1371/journal.pntd.0010777 (PMC10138266; doi:10.1371/journal.pntd.0010777)
Supplement: S4 File — S. ratti E/S proteins (from Hunt et al., 2016) were searched against a custom blast+ database consisting of the S. stercoralis genome-derived proteome (from WBPS v8) to obtain homologues. E-value -50 and word size 2 were used to perform the search. Protein identities are given for the original S. ratti proteins (from Hunt et al., 2016) and the BLAST KOALA results from this study along with corresponding KEGG orthology. Gene expression in normalised read count is from analysis of data from different life stages of S. stercoralis (obtained from Stoltzfus et al., (2012)). Overlap is indicated with proteins which were also differentially expressed (DE) with 100% certainty between gut-dwelling and non-gut-dwelling life stages, as determined for this study. Proteins containing predicted epitopes according to two tools: BepiPred 1.0 and bcepred are indicated as well as proteins predicted by SignalP to contain a signal peptide. Accession numbers starting ERR refer to RNA-seq data in NCBI SRA and those starting SSTP are S. stercoralis gene transcripts which may be found in UniProt or WormBase ParaSite. Life-stage abbreviations are explained in the manuscript text. (XLSX) [file pntd.0010777.s004.xlsx]

## Sheet: ES orthologues
S. stercoralis gene ID - orthologues of S. ratti E/S proteins	ID of original S. ratti E/S protein (from Hunt 2016)	blastKOALA ID of S. stercoralis orthologues	KEGG orthology (goes with blast KOALA IDs)	Contains BepiPred predicted epitope (n= 320)	Contains bcepred predicted epitope (n= 44)	Also present in DE proteins (Yes 'Y' = 77)	Signal peptide prediction (SignalP 4.1) (Yes 'Y' = 325)	PF (ERR146959)	PF (ERR146960)	PF (ERR146961)	PPL1 (ERR146953)	PPL1 (ERR146954)	PPL1 (ERR146955)	PPL3 (ERR146956)	PPL3 (ERR146957)	PPL3 (ERR146958)	FLF (ERR146941)	FLF (ERR146942)	FLF (ERR146943)	PFL1 (ERR146950)	PFL1 (ERR146951)	PFL1 (ERR146952)	iL3 (ERR146947)	iL3 (ERR146948)	iL3 (ERR146949)	L3+ (ERR146944)	L3+ (ERR146945)	L3+ (ERR146946)
SSTP_0000902300.1	1,2-dihydroxy-3-keto-5-methylthiopentene dioxygenase	mtnD; 1,2-dihydroxy-3-keto-5-methylthiopentene dioxygenase [EC:1.13.11.53 1.13.11.54]	K08967				N	6186.71	6820.28	6728.91	16482.5	12228	9338.71	14102.5	13903	15635.6	8500.28	8853.93	9039.27	24906.9	23862.6	19173.7	31486.4	27110.1	26910.1	16607.4	14980.1	14968.6
SSTP_0000235500.1	14-3-3 protein zeta	YWHAB_Q_Z; 14-3-3 protein beta/theta/zeta	K16197	yes			N	54311.9	56930.7	60460.5	55568.2	53083.2	50458.7	42940.1	46025	46260	82667.6	78841.6	75357.2	55374.5	62187.8	62421.7	29395.4	31676.2	27742.1	38990.2	40184	40168.2
SSTP_0000235700.2	14-3-3 protein zeta	YWHAB_Q_Z; 14-3-3 protein beta/theta/zeta	K16197	yes			N	9588.04	9967.06	10213.8	22914.4	21567.9	19659.2	15121	16835.1	15899.5	7870	9921.66	8336.69	24691.6	29400.2	27479.5	39353.5	54624.6	49648	23530.6	25839.9	25633.2
SSTP_0000815800.1	2-phosphoglycolate phosphatase, eukaryotic family; HAD-superfamily hydrolase, subfamily IIA; HAD-like domain; Nitrophenylphosphatase-like domain-containing protein	PGP; phosphoglycolate phosphatase [EC:3.1.3.18 3.1.3.48]	K19269				N	1039.4	1052.22	1097.94	2201.53	2548.23	2376.1	3397.47	4129.22	3507.59	2162.62	2300.33	2046.93	3275.88	2521.93	2274.8	828.995	2440.74	1727.12	1762.69	1725.91	1824.81
SSTP_0000038600.1	39 kDa FK506-binding nuclear protein	FKBP1; FK506-binding protein 1 [EC:5.2.1.8]	K09568	yes			N	15968.5	15382.3	14911.9	13100.2	11532.6	12290.3	13667.1	14418.2	14536	22134	18957.2	16984.6	4165.12	9061.6	8324.06	2479.3	2607.33	2886.55	4018.81	3939.01	3948.21
SSTP_0001157900.1	3-hydroxyacyl-CoA dehydrogenase type-2	HSD17B10; 3-hydroxyacyl-CoA dehydrogenase / 3-hydroxy-2-methylbutyryl-CoA dehydrogenase [EC:1.1.1.35 1.1.1.178]	K08683				N	5311.23	5365.93	5324.73	4582.09	3815.74	4358.24	4094.47	4616.64	4663.53	8276.78	6442.51	5796.1	2088.42	3167.65	3429.6	1611.86	2063.87	1513.86	2394.28	2364.38	2406.09
SSTP_0000127500.1	40S ribosomal protein S14	RP-S14e; small subunit ribosomal protein S14e	K02955	yes			N	38050.4	37876.1	36813.8	92266.3	87859.7	88196.9	76323.8	86589.8	81197.8	59802.4	55093.3	49725.7	58670.2	61843.5	62938.2	10940.9	7689.37	7615.85	18061.1	17571.4	17899.5
SSTP_0001179400.1	40S ribosomal protein S4	RP-S4e; small subunit ribosomal protein S4e	K02987				N	56031.8	54373.5	53341.1	152906	160431	148646	123748	143099	130318	99429.5	98347.2	89555.2	94388.6	102479	103028	13301.1	6481.13	6881.45	24248.7	23691	25053.5
SSTP_0000694000.1	40S ribosomal protein SA	RP-SAe; small subunit ribosomal protein SAe	K02998				N	61207.7	62020.3	60808.3	158413	160571	152281	139179	158211	144875	105140	105568	92903.3	96936.5	107529	105047	14050.6	10531.2	9282.9	26575.4	26575.9	27211.8
SSTP_0000660200.1	4-aminobutyrate aminotransferase, mitochondrial	ABAT; 4-aminobutyrate aminotransferase / (S)-3-amino-2-methylpropionate transaminase [EC:2.6.1.19 2.6.1.22]	K13524	yes			N	3207.6	2906.24	2800.05	13211.6	11130.3	12209.2	13405.5	18667.3	15790.2	7052.87	6752.86	6094.94	14479.3	19370.9	20657.5	2562.58	873.425	994.221	7953.35	11224.1	11191.9
SSTP_0000022500.1	4-hydroxyphenylpyruvate dioxygenase	HPD; 4-hydroxyphenylpyruvate dioxygenase [EC:1.13.11.27]	K00457				N	7222.38	8969.12	6515.26	3677.44	5017.23	26753.2	6890.55	9415.12	4599.5	7516.87	5697.48	5690.31	29631.5	25102.5	29027.4	31319.9	10686.5	5678.47	9238.55	9079.33	8657.94
SSTP_0000269500.1	4-hydroxyphenylpyruvate dioxygenase	HPD; 4-hydroxyphenylpyruvate dioxygenase [EC:1.13.11.27]	K00457				N	343.982	307.153	334.725	790.865	679.527	588.737	982.719	912.974	914.159	3208.61	2764.1	2687.8	535.168	619.964	530.734	1007.09	915.478	792.974	967.884	1040.26	1109.34
SSTP_0001210700.1	60S acidic ribosomal protein P0	RP-LP0; large subunit ribosomal protein LP0	K02941	yes			N	53195.5	53156	54531.6	163645	160908	149824	142242	165977	151843	115591	111219	101354	102740	118131	115967	14073.7	20468.9	22176.2	33195	32316.5	33819.4
SSTP_0000552200.1	60S ribosomal protein L10	RP-L10e; large subunit ribosomal protein L10e	K02866				N	61385.3	61716.9	61379.2	158942	155779	152437	132615	152770	143617	106188	103210	91648	102452	112049	111905	21040.1	16828	18242.9	29140.5	29105.4	29507.5
SSTP_0000251100.1	60S ribosomal protein L10a	RP-L10Ae; large subunit ribosomal protein L10Ae	K02865				N	42899.7	42667.2	41897.5	118006	116005	108384	87836.4	98969.9	91963.5	67145.8	66272.2	60751	64185.9	74065	74131.9	8564.14	4564.45	5589.87	17043.9	16908.6	17673.2
SSTP_0001003100.1	60S ribosomal protein L13	RP-L13e; large subunit ribosomal protein L13e	K02873	yes			N	56897.4	58313.5	58562.5	165235	163909	161289	128578	145712	137573	94173.6	101479	85855.4	104987	113218	107459	20788.9	19357.7	19394.8	31821.7	30670.3	31694.4
SSTP_0000798300.1	60S ribosomal protein L14	RP-L14e; large subunit ribosomal protein L14e	K02875				N	31652.6	31615.8	30248.7	79983.2	80608.5	75733	69326.1	77136.8	70743.5	51826.9	48810.4	43919.9	52217.6	54707.9	54555.6	11104.9	11543.8	11478.6	17335.4	15948.8	17030
SSTP_0000208100.1	60S ribosomal protein L15	RP-L15e; large subunit ribosomal protein L15e	K02877				N	61394	61982.1	60292	178671	182458	175180	158165	176527	163797	106507	114219	98586.6	118132	131004	125567	20428.9	15095.7	15746.8	32094.3	30273.4	31956.5
SSTP_0000299600.1	60S ribosomal protein L30	RP-L30e; large subunit ribosomal protein L30e	K02908				N	21900.6	23426.3	21767.8	52708.7	54782.9	51731.3	44290.3	53905.8	48183.2	35361.8	35850.4	32005.9	35087.7	39816.8	38871.7	6420.55	6144.7	6896.47	11099.2	11194.8	11311
SSTP_0000339800.1	60S ribosomal protein L4	RP-L4e; large subunit ribosomal protein L4e	K02930				N	87814.8	85825.3	88975	222938	220305	208833	180213	204528	190349	141253	138781	120103	129672	145523	144942	15553.6	14377.5	12812.2	32682.6	32067.6	33780.5
SSTP_0000063500.1	Acetylcholinesterase	BCHE; cholinesterase [EC:3.1.1.8]	K01050			Y	Y	9393.68	9301.65	9206.78	1.59128	1.76043	0	5.76037	6.31379	6.62434	1.78803	0.88169	2.64461	0	0	0	0	0	0	1.51825	1.62668	2.04875
SSTP_0000166400.1	Acetylcholinesterase	BCHE; cholinesterase [EC:3.1.1.8]	K01050			Y	Y	21687	22087.9	20646.1	27.8474	28.1669	27.3216	40.3226	36.62	34.2257	7.15211	12.3437	26.4461	67.5717	72.9874	63.2768	25.6258	40.4363	25.5314	327.942	197.642	275.549
SSTP_0000274700.1	Acetylcholinesterase	BCHE; cholinesterase [EC:3.1.1.8]	K01050			Y	Y	6971.54	7153.34	6520.01	3.9782	5.2813	1.76269	76.0369	71.9772	41.9541	4.47007	2.64507	3.52614	7.20765	1.71735	1.58192	0	0	0	6.83212	6.50673	3.97044
SSTP_0000383300.1	Acetylcholinesterase	BCHE; cholinesterase [EC:3.1.1.8]	K01050			Y	Y	60760.7	62146.1	56840.3	1.59128	1.76043	0	34.5622	5.05103	19.873	4.47007	5.29014	7.05229	0	0.858675	1.58192	1.28129	4.85236	0	224.701	90.2809	164.376
SSTP_0000496000.1	Acetylcholinesterase	BCHE; cholinesterase [EC:3.1.1.8]	K01050			Y	Y	38477.6	40619.5	36635.7	0.795639	3.52087	0	4.6083	1.26276	4.41623	1.78803	4.40845	6.17075	0	0.858675	4.74576	0	0	0	214.832	79.7075	212.816
SSTP_0000509400.1	Acetylcholinesterase	BCHE; cholinesterase [EC:3.1.1.8]	K01050			Y	Y	3947.72	3018.49	3389.98	2.78474	3.96097	1.76269	9.79263	14.5217	14.3527	1.34102	1.32253	0.881536	0.900956	0.858675	1.18644	0.640645	0	0	3.0365	3.66004	2.77931
SSTP_0000638700.1	Acetylcholinesterase	BCHE; cholinesterase [EC:3.1.1.8]	K01050	yes		Y	Y	12044.9	11971.1	11144.4	1.59128	0.880216	0.881343	5.76037	10.1021	20.9771	5.36408	5.29014	8.81536	0	0.858675	0	0	0	0	0	0.813342	0.794088
SSTP_0000649200.1	Acetylcholinesterase	BCHE; cholinesterase [EC:3.1.1.8]	K01050	yes		Y	Y	0	6.16774	4.74787	3.18256	2.64065	6.1694	10.3687	8.8393	7.72839	4.47007	6.17183	7.05229	2.70287	4.29338	53.7853	14728.4	30131.5	28575.6	78837.4	82712	79449.3
SSTP_0000670800.1	Acetylcholinesterase	BCHE; cholinesterase [EC:3.1.1.8]	K01050	yes		Y	Y	5230.79	5342.04	5668.6	6.36511	0.880216	3.52537	6.91244	7.57654	7.72839	2.68204	5.29014	1.76307	7.20765	0.858675	0.79096	0	0	0	91.095	54.4939	84.1734
SSTP_0000671000.1	Acetylcholinesterase	BCHE; cholinesterase [EC:3.1.1.8]	K01050			Y	Y	734.073	875.412	735.16	0.795639	3.52087	0	6.91244	3.15689	0	3.16481	12.4759	6.21483	0	0	0	0	0	0	2.46716	0	0
SSTP_0001053900.1	Acetylcholinesterase	BCHE; cholinesterase [EC:3.1.1.8]	K01050			Y	N	14121.2	14422.1	13384.2	3.38942	3.52087	2.64403	35.4148	32.0993	42.9036	1.07282	6.17183	2.77684	8.1086	6.01073	7.11864	0	0	1.50184	9.41315	5.04272	4.61365
SSTP_0001054000.1	Acetylcholinesterase	BCHE; cholinesterase [EC:3.1.1.8]	K01050			Y	Y	9159.56	8947.23	7689.71	1.59128	2.64065	4.40672	21.8894	30.3062	29.8095	3.57605	6.17183	3.52614	0	0	1.58192	0	0	0	13.6642	15.4535	17.4699
SSTP_0001054100.1	Acetylcholinesterase	BCHE; cholinesterase [EC:3.1.1.8]	K01050			Y	Y	3365.31	3213.39	2796.49	7.95639	2.64065	4.40672	27.6498	18.9414	24.2892	5.36408	13.2253	10.5784	0.900956	0.858675	0	1.28129	0	0	16.7007	3.25337	10.3231
SSTP_0001054200.1	Acetylcholinesterase	BCHE; cholinesterase [EC:3.1.1.8]	K01050			Y	Y	12851.5	12640.2	11486.3	1.59128	3.52087	0	8.06452	6.31379	22.0811	10.7282	3.52676	11.46	0	0	0.79096	0	0	0	33.4015	36.6004	49.2335
SSTP_0001054300.1	Acetylcholinesterase	BCHE; cholinesterase [EC:3.1.1.8]	K01050			Y	Y	29028.6	29807.4	27486.6	9.54767	7.92195	7.05075	54.1475	46.722	54.0988	8.94014	14.9887	10.5784	2.70287	0	1.58192	1.28129	4.85236	0	253.548	178.935	202.492
SSTP_0001144600.1	Acetylcholinesterase	BCHE; cholinesterase [EC:3.1.1.8]	K01050			Y	N	14470.4	13906.3	14446.1	0.986592	2.16533	0.881343	12.6728	14.004	19.7516	1.78803	2.26594	3.32339	0	0	0	1.28129	0	0	1.55621	0.97601	2.07257
SSTP_0001151400.1	Acetylcholinesterase	BCHE; cholinesterase [EC:3.1.1.8]	K01050			Y	Y	3947.72	3018.49	3389.98	2.78474	3.96097	1.76269	9.79263	14.5217	14.3527	1.34102	1.32253	0.881536	0.900956	0.858675	1.18644	0.640645	0	0	3.0365	3.66004	2.77931
SSTP_0000001900.1	Acetylcholinesterase	BCHE; cholinesterase [EC:3.1.1.8]	K01050	yes			Y	29.8035	32.0722	24.9263	816.326	962.957	992.393	176.267	284.12	204.25	50.0648	84.6422	68.7598	1061.33	1072.49	1089.15	925.092	659.921	612.753	650.57	562.019	594.772
SSTP_0000031200.1	Acetylcholinesterase	BCHE; cholinesterase [EC:3.1.1.8]	K01050				Y	32100.9	32977.7	30097.9	35.0081	21.1252	13.2201	200.461	68.1889	157.88	20.5623	15.8704	18.5123	28.8306	18.0322	22.9378	30.751	90.5774	81.0996	837.314	513.218	902.084
SSTP_0000063600.1	Acetylcholinesterase	BCHE; cholinesterase [EC:3.1.1.8]	K01050				N	8370.78	8884.18	8031.95	9.3408	6.16151	2.64403	59.0553	44.1081	48.1148	15.0194	20.2789	15.7354	0	1.71735	0	1.28129	0	0	312.418	260.904	282.338
SSTP_0000070600.1	Acetylcholinesterase	BCHE; cholinesterase [EC:3.1.1.8]	K01050				N	68.2997	67.8451	72.4049	301.547	150.517	255.59	243.088	233.61	314.656	87.6133	96.1042	78.4567	145.054	190.626	178.757	1112.16	986.646	973.195	838.074	792.195	825.058
SSTP_0000113800.1	Acetylcholinesterase	BCHE; cholinesterase [EC:3.1.1.8]	K01050				N	2754.34	2736.01	2549.6	3.18256	5.2813	4.40672	14.977	11.3648	16.5608	5.36408	6.17183	11.46	4.50478	4.29338	3.9548	2631.77	3264.02	2830.98	1299.62	958.93	1367.42
SSTP_0000274600.1	Acetylcholinesterase	BCHE; cholinesterase [EC:3.1.1.8]	K01050				Y	165.161	234.374	221.963	3.18256	2.64065	1.76269	11.5207	8.8393	15.4568	7.15211	7.93521	22.9199	14.4153	10.3041	11.0734	28.1884	25.8792	16.5203	1.51825	4.06671	12.7054
SSTP_0000383600.2	Acetylcholinesterase	BCHE; cholinesterase [EC:3.1.1.8]	K01050	yes			N	52906.2	54123.1	50117.3	13.5259	22.0054	23.7963	23.0415	20.2041	27.6014	19.6683	24.6873	16.7492	28.8306	34.347	34.0113	30.751	29.1142	39.048	1285.96	614.886	1114.11
SSTP_0000670900.1	Acetylcholinesterase	BCHE; cholinesterase [EC:3.1.1.8]	K01050	yes			N	684.351	618.439	538.301	0.795639	0	0	6.91244	1.74261	2.20811	0	0.88169	0.881536	0	0	0	0	0	0	41.1977	24.4002	54.7921
SSTP_0000671100.1	Acetylcholinesterase	BCHE; cholinesterase [EC:3.1.1.8]	K01050				Y	4982.07	5263.19	5141.15	0	0	0	2.30415	5.05103	4.41623	11.6222	14.107	18.5123	0.900956	0	0	0	0	0	3879.13	2715.75	4176.11
SSTP_0000805000.1	Acetylcholinesterase	BCHE; cholinesterase [EC:3.1.1.8]	K01050				Y	37807	39038.1	36864.8	7.16075	5.2813	0.881343	21.8894	8.8393	13.2487	4.47007	9.69859	5.28922	0.900956	2.57603	0.79096	11.5316	21.0269	30.0369	1153.11	499.392	948.935
SSTP_0000898300.1	Acetylcholinesterase						N	42.2216	45.6413	27.3002	143.215	218.294	204.472	132.489	152.794	147.944	71.5211	81.9972	86.3905	418.944	253.309	263.39	3896.4	7103.85	8079.92	491.154	451.405	558.244
SSTP_0000929400.1	Acetylcholinesterase	ACHE; acetylcholinesterase [EC:3.1.1.7]	K01049	yes			N	132.874	118.421	125.818	984.206	1238.46	1277.07	812.212	1061.98	878.829	253.006	251.282	239.778	1521.71	1604.01	1543.16	1399.17	1400.71	2077.05	1295.07	1542.91	1475.42
SSTP_0000963900.1	Acetylcholinesterase	BCHE; cholinesterase [EC:3.1.1.8]	K01050				Y	24514.6	24573.5	23411.7	4.77383	4.40108	4.40672	35.7143	17.6786	22.0811	0.894014	9.69859	5.28922	2.70287	3.4347	2.37288	41.0013	249.088	678.834	423.592	200.895	348.605
SSTP_0001097600.1	Acetylcholinesterase	BCHE; cholinesterase [EC:3.1.1.8]	K01050				Y	1931.02	1950.24	1712.79	4.77383	1.76043	0.881343	24.1936	12.6276	14.3527	2.68204	0.88169	0.881536	2.70287	6.01073	6.32768	0	11.3222	7.50922	25.8102	14.6401	20.6463
SSTP_0001131800.1	Acetylcholinesterase	BCHE; cholinesterase [EC:3.1.1.8]	K01050				Y	5028.1	5256.15	4959.15	0.795639	0.880216	0	3.45622	5.05103	4.41623	0	3.52676	0.881536	0	0	0	0	0	0	324.905	159.415	243.785
SSTP_0001190200.1	Acetylcholinesterase	BCHE; cholinesterase [EC:3.1.1.8]	K01050				Y	20676.2	21349	19442.5	40.5776	36.9691	26.4403	51.8433	32.8317	51.8906	25.9264	27.3324	21.1569	31.5335	35.2057	22.1469	14.0942	12.9396	12.0148	529.11	237.496	520.922
SSTP_0001270700.1	Acetylcholinesterase	BCHE; cholinesterase [EC:3.1.1.8]	K01050				Y	0.285617	0	25.0687	0	0	0.881343	0	1.41429	1.10406	14.7155	1.63113	11.4159	0.900956	0	0	0	0	0	2.64175	0	0
SSTP_0000364600.2	Acetyl-CoA acetyltransferase, mitochondrial	E2.3.1.9; acetyl-CoA C-acetyltransferase [EC:2.3.1.9]	K00626				N	9376.93	9062.87	9029.25	11079.3	8754.63	8586.05	7971.2	10363.4	9754.34	8808.72	7959.9	7184.52	9551.93	9795.77	10478.6	1650.3	1712.88	1201.48	4396.09	4557.97	4469.13
SSTP_0000876200.1	Acetyl-CoA acetyltransferase, mitochondrial	ACAA2; acetyl-CoA acyltransferase 2 [EC:2.3.1.16]	K07508				N	13708.4	13844.1	13042.4	19874.3	13349.4	15449.1	22760.4	29272	40952.8	19617.3	29333.8	25424.4	17126.3	16023.7	26840.4	157424	83719.4	30425.9	11793.8	13140.3	12154.3
SSTP_0001250300.1	Acetyl-CoA acetyltransferase, mitochondrial	E2.3.1.9; acetyl-CoA C-acetyltransferase [EC:2.3.1.9]	K00626				N	2976.63	2769.31	2859.4	4262.24	3708.35	3056.5	3051.84	3247.81	3811.2	5004.69	5693.95	5653.29	3021.81	4034.06	4076.61	2201.26	2131.8	2371.41	2272.82	2143.15	2130.54
SSTP_0000024600.1	Actin, alpha cardiac muscle 1	ACTR3; actin-related protein 3	K18584				N	6930.56	6699.4	7026.84	4469.9	4511.99	5191.11	4046.08	4198.67	4049.68	9459.56	8682	8668.14	3785.82	4471.98	4340	1933.47	2406.77	2940.61	3295.36	3298.1	3254.17
SSTP_0000208900.1	Actin, alpha cardiac muscle 1	ACTB_G1; actin beta/gamma 1	K05692				N	69210	72771.7	78563.1	178372	174897	160369	370903	425667	429883	214100	248342	221793	393693	362994	392183	359059	76353.5	45903.9	82660.3	106346	105316
SSTP_0000920600.1	Actin, alpha cardiac muscle 1	ACTB_G1; actin beta/gamma 1	K05692				N	88156.3	94108.5	99962.6	89866.4	89525.1	92534.1	70763.2	73353.9	75029.1	123010	136367	122872	85501.8	86966.6	86898.3	22855.4	27268.6	29269.4	41641	39836.6	39891.8
SSTP_0000953800.1	Actin, alpha cardiac muscle 1	ACTR2; actin-related protein 2	K17260				N	7529.11	8418.96	8192.44	5077.77	4858.79	5233.42	4739.63	4686.09	5081.97	7701.03	7324.2	7343.19	4872.37	5273.12	4990.16	2853.43	5502.58	4945.57	4160.76	3821.08	4109.41
SSTP_0001078600.1	Actin, alpha cardiac muscle 1	ACTR1; centractin	K16575				N	5883.71	5623.74	5790.02	4279.74	4277.85	4375.87	3641.71	3766.81	3805.68	6637.16	6007.84	6007.67	3333.54	4229.83	4064.74	2203.82	2723.79	2775.41	5267.57	4984.97	5416.48
SSTP_0001106200.1	Actin, alpha cardiac muscle 1	DNAJC19; DnaJ homolog subfamily C member 19	K09539				N	1528.67	1460.52	1478.96	564.904	578.302	512.06	876.728	984.951	893.182	1042.42	801.456	857.734	530.663	493.738	561.581	1423.51	2639.68	2405.96	1285.96	1331.44	1291.19
SSTP_0001106300.1	Actin, alpha cardiac muscle 1	ACTB_G1; actin beta/gamma 1	K05692	yes	yes		N	34205.7	34051.1	36930.1	95432.9	80041.5	68286.4	187812	209430	229548	140748	152839	142457	166008	125114	141942	259322	29597.8	11550.7	37824.1	49783.6	50160.5
SSTP_0000213800.1	Actin-depolymerising factor homology domain-containing protein	CFL; cofilin	K05765	yes			N	8675.31	8597.83	8717.08	7090.74	6779.43	7271.96	5845.62	5732.92	6038.08	13209.9	12387.7	11686.5	3650.67	4860.96	5251.18	1515.77	1048.11	1078.32	3428.97	3155.77	3289.11
SSTP_0000479300.1	Actin-depolymerising factor homology domain-containing protein	CFL; cofilin	K05765				N	367.577	418.173	547.192	2106.06	2454.92	2461.59	4035.72	4682.3	4404.08	1909.61	1919.44	1810.67	4735.42	4344.04	4766.32	11354.8	4011.28	3012.7	1906.16	2190.33	2194.07
SSTP_0001171200.1	Actin-interacting protein 1						N	8074.27	8439.93	9055.37	11352.2	11545.8	11531.5	11572.6	14440.9	13037.8	12924.8	13441.4	13241.6	13597.2	14317.6	14363.8	20988.8	15564.8	12277.6	8665.41	9912.19	10096.8
SSTP_0000682900.1	Acylpyruvase FAHD1, mitochondrial	FAHD1; acylpyruvate hydrolase [EC:3.7.1.5]	K01557				N	88.1687	54.2761	66.4701	43.7601	148.757	265.284	38.0184	126.276	34.2257	74.2031	37.9127	83.7459	297.315	158.855	245.988	777.743	604.927	450.553	500.263	434.324	478.835
SSTP_0001119400.1	Acylpyruvase FAHD1, mitochondrial	FAHD1; acylpyruvate hydrolase [EC:3.7.1.5]	K01557				N	663.128	603.205	600.605	1409.87	1198.85	1146.63	1190.09	1296.85	1210.05	1442.94	1395.72	1434.26	1407.29	1795.49	1913.33	612.457	643.746	747.919	762.92	784.875	772.648
SSTP_0000616900.1	Adenosine deaminase	add; adenosine deaminase [EC:3.5.4.4]	K01488				N	3752.76	3923.91	3224.99	10266.1	8181.61	6526.35	5496.55	7577.81	4975.98	7269.22	10662.3	7559.17	11321.4	10681.1	11582.8	1546.52	986.646	1180.45	2180.97	2153.73	2190.1
SSTP_0000150800.1	Adenosylhomocysteinase	E3.3.1.1; adenosylhomocysteinase [EC:3.3.1.1]	K01251				N	9034.97	8990.23	8271.96	67933.7	64083.7	72876.4	43496.8	53045.2	43411.5	23969.2	24191.4	23856.7	68337.1	74727.7	60857.7	7738.26	2991.03	2267.76	10217.1	10016.8	10058.5
SSTP_0000151800.1	Adenosylhomocysteinase	E3.3.1.1; adenosylhomocysteinase [EC:3.3.1.1]	K01251				N	14826.5	13561.5	13885.1	11145.6	7984.94	6639.23	9891.43	9765.57	10508.4	17110.7	13438.3	13207.5	2507.8	3439.23	3134.05	545.279	1518.43	1240.55	3521.57	3600.16	3696.7
SSTP_0000646200.1	Adenylate kinase 2, mitochondrial	adk; adenylate kinase [EC:2.7.4.3]	K00939	yes			N	3566.49	3444.06	3540.72	3437.96	2494.53	2629.05	3435.48	3317.26	3752.69	5614.4	5268.98	4798.2	1281.16	2226.54	2319.88	289.572	205.417	259.819	731.037	736.074	719.444
SSTP_0000312000.1	Adenylate kinase/UMP-CMP kinase family; P-loop containing nucleoside triphosphate hydrolase domain-containing protein	adk; adenylate kinase [EC:2.7.4.3]	K00939	yes			N	24.8363	44.4077	41.5438	533.078	602.068	654.838	282.258	260.128	262.765	67.051	104.921	96.0874	916.272	864.686	802.824	1099.35	2041.23	2216.72	825.928	714.927	725.797
SSTP_0000828900.1	Adenylosuccinate synthetase family; P-loop containing nucleoside triphosphate hydrolase domain-containing protein	purA; adenylosuccinate synthase [EC:6.3.4.4]	K01939				N	27.9905	31.5418	29.9472	117.985	165.824	117.166	477.281	331.688	447.883	398.515	371.615	432.922	389.15	247.599	233.57	278.091	529.392	353.144	13.224	17.4624	19.3202
SSTP_0001193900.1	Adenylosuccinate synthetase family; P-loop containing nucleoside triphosphate hydrolase domain-containing protein	purA; adenylosuccinate synthase [EC:6.3.4.4]	K01939				N	2491.65	2398.55	2397.4	8165.41	5255.43	5497.87	9566.5	9084.69	10414.9	6514	6560.23	6992.25	4693.14	5466.88	4993.88	893.008	471.811	412.797	1315.24	1376.6	1363.19
SSTP_0000624400.1	ADP/ATP translocase 4	SLC25A4S; solute carrier family 25 (mitochondrial adenine nucleotide translocator), member 4/5/6/31	K05863		yes		N	6.20906	12.3355	9.49573	38.9863	31.6878	39.6604	2490.78	1317.06	2273.25	7.15211	8.8169	190.412	44.1468	50.6618	36.3841	32.0323	50.141	30.0369	18.219	30.907	18.264
SSTP_0000746900.1	ADP/ATP translocase 4	SLC25A4S; solute carrier family 25 (mitochondrial adenine nucleotide translocator), member 4/5/6/31	K05863				N	71355.6	66950.1	68462.9	138178	111508	103506	89015	108661	98898.4	88525.4	84141.1	76245	158890	132405	127811	129027	131029	75924	45922	45857.2	46549.8
SSTP_0000753500.1	ADP/ATP translocase 4	SLC25A4S; solute carrier family 25 (mitochondrial adenine nucleotide translocator), member 4/5/6/31	K05863				N	26614.7	25459.9	26023.2	167057	145871	144391	115563	140272	131911	88818.3	81853.8	72171.3	125125	123095	132174	13981.9	10598	8042.59	29314.1	30813.2	31029.4
SSTP_0001050200.1	ADP/ATP translocase 4	SLC25A4S; solute carrier family 25 (mitochondrial adenine nucleotide translocator), member 4/5/6/31	K05863				N	552.607	514.389	631.466	717.666	648.719	421.282	567.973	618.751	538.779	1300.79	1381.61	1259.71	545.078	645.724	630.395	861.027	1051.34	1175.94	877.548	910.129	890.173
SSTP_0000360600.1	ADP-ribosylation factor 1	ARF1; ADP-ribosylation factor 1	K07937				N	11485.5	11691.6	11561.1	16507.1	14945.2	15877.4	11506.9	12332.1	12904.2	17605.8	15955.9	15541.5	11185.4	14230	15387.3	14064.7	14406.7	15472	12061.7	11899.2	12005.8
SSTP_0000583400.1	ADP-ribosylation factor 1	ARL1; ADP-ribosylation factor-like protein 1	K07942				N	1632.98	1704.76	1592.91	1195.05	1052.74	1284.12	1141.71	1054.4	1237.65	2186.76	1872.71	1785.11	804.554	990.053	1038.53	502.266	677.713	723.889	875.271	829.608	867.938
SSTP_0000631000.1	ADP-ribosylation factor 1	ARF6; ADP-ribosylation factor 6	K07941				N	1363.51	1339.63	1444.54	620.598	705.053	621.347	552.996	551.825	501.242	1029.9	986.611	978.505	529.762	657.745	633.559	424.107	553.169	521.14	582.249	529.485	553.479
SSTP_0000632300.1	ADP-ribosylation factor 1	ARF4; ADP-ribosylation factor 4	K07939				N	4378.63	4305.08	4470.12	3397.38	3088.68	3147.28	2587.56	2627.8	3215.01	3390.99	3078.86	3103.89	2070.4	2946.11	3299.09	2832.93	3585.89	4044.47	5080.82	4707.62	5079.78
SSTP_0000720400.1	ADP-ribosylation factor 1	ARL5B; ADP-ribosylation factor-like protein 5B	K07950				N	778.617	753.698	719.302	393.046	346.805	405.418	433.18	393.98	429.478	989.673	772.36	780.159	291.91	380.393	385.197	171.693	231.296	346.926	360.584	379.83	347.017
SSTP_0001118500.1	ADP-ribosylation factor 1	ARL3; ADP-ribosylation factor-like protein 3	K07944				N	36.0126	38.24	27.3002	178.223	197.168	224.743	93.318	97.2323	78.388	21.4563	35.2676	22.9199	319.839	273.059	272.09	626.551	1234.12	956.675	220.146	262.709	259.667
SSTP_0000151900.1	Alcohol dehydrogenase [NADP(+)]						N	1445.47	1453.12	1634.45	631.737	660.162	639.855	861.751	972.323	878.829	1869.38	1498.87	1480.1	1146.02	1105.12	1254.46	775.181	760.203	804.989	1430.95	1494.11	1597.71
SSTP_0000432300.1	Alcohol dehydrogenase [NADP(+)]	AKR1B; aldehyde reductase [EC:1.1.1.21]	K00011	yes			N	4954.83	4886.08	5234.52	4268.6	3763.81	3585.3	1964.29	2270.44	2462.05	2635.55	2565.72	2479.76	2240.68	3305.9	3601.24	1044.25	1120.89	1480.82	2711.59	2410.74	2689.58
SSTP_0000664300.1	Alcohol dehydrogenase [NADP(+)]						N	497.619	602.822	622.932	1866.59	1233.17	1044.59	783.641	972.26	915.991	2078.99	1639.14	1341.34	634.579	847.641	1019.93	32.1476	5.58021	8.24513	11.2958	9.5649	13.6583
SSTP_0000664400.1	Alcohol dehydrogenase [NADP(+)]	AKR1A1; alcohol dehydrogenase (NADP+) [EC:1.1.1.2]	K00002				N	746.491	1106.1	1404.92	4.55901	0	0	13.4447	30.3188	19.0008	23.5304	30.3037	18.3448	0	24.0601	0	0	6.56686	1.69708	549.864	777.066	1063.23
SSTP_0000664500.1	Alcohol dehydrogenase [NADP(+)]						N	36.708	18.1825	0	102.677	104.543	42.5953	73.1913	88.9865	101.253	121.344	128.683	42.3314	72.572	21.4841	67.9909	10.4169	0	4.94107	5.20759	5.88046	10.8075
SSTP_0000884500.1	Alcohol dehydrogenase [NADP(+)]						N	497.619	602.822	622.932	1866.59	1233.17	1044.59	783.641	972.26	915.991	2078.99	1639.14	1341.34	634.579	847.641	1019.93	32.1476	5.58021	8.24513	11.2958	9.5649	13.6583
SSTP_0000884600.1	Alcohol dehydrogenase [NADP(+)]						N	3848.11	3389.33	3384.36	1031.87	1331.52	813.401	2183.02	2524.71	2508.1	2322.99	2283.15	1973.04	447.829	380.127	420.601	1036.76	1986.31	1633.29	2765.48	2615.1	2404.58
SSTP_0000884700.1	Alcohol dehydrogenase [NADP(+)]						N	56.2417	92.4791	102.863	462.481	430.039	232.93	364.689	545.675	472.591	279.54	377.372	293.781	63.6976	151.917	131.544	19.9241	59.8458	69.205	26.1139	21.1957	22.3615
SSTP_0001017200.1	Alcohol dehydrogenase [NADP(+)]						N	4060.48	4168.89	4339.35	325.416	468.275	382.503	1397.44	1323.53	1444.11	1870.25	1659.32	1410.04	292.811	236.17	258.644	711.116	1449.24	1205.98	2568.62	2557.58	2677.51
SSTP_0000051100.1	Aldehyde dehydrogenase family 8 member A1	ALDH9A1; aldehyde dehydrogenase family 9 member A1 [EC:1.2.1.47 1.2.1.3]	K00149				N	3157.93	3098.67	3284.34	1494.21	1291.28	1219.78	2032.26	2078.5	1799.61	3340.93	2651.24	2716.01	1189.26	1392.77	1415.82	973.781	876.66	994.221	1563.04	1632.38	1661.23
SSTP_0000060700.1	Aldehyde dehydrogenase family 8 member A1	ALDH; aldehyde dehydrogenase (NAD+) [EC:1.2.1.3]	K00128				N	13339.6	12536.5	12791.9	4843.85	3764.69	3732.49	4064.52	4903.29	4971.57	9523.03	9746.2	8747.48	3790.32	4398.13	5051.86	1951.41	486.853	500.114	1030.89	1071.98	1053.76
SSTP_0000128600.1	Aldehyde dehydrogenase family 8 member A1						N	216.075	263.979	244.515	676.293	1462.92	807.31	989.632	1695.88	828.042	581.109	705.352	630.298	1253.23	869.838	916.722	663.708	415.685	695.354	924.614	1066.29	977.523
SSTP_0000478200.1	Aldehyde dehydrogenase family 8 member A1	ALDH; aldehyde dehydrogenase (NAD+) [EC:1.2.1.3]	K00128	yes			N	30943.5	32927.1	33411.9	7277.71	6335.8	7519.62	12521.9	13111.2	14619.9	21843.4	23866.5	21282.9	17844.3	14903.2	15340.7	17079.6	12088.8	11274.3	4513.76	4697.05	4344.46
SSTP_0001009600.1	Aldehyde dehydrogenase family 8 member A1	ALDH9A1; aldehyde dehydrogenase family 9 member A1 [EC:1.2.1.47 1.2.1.3]	K00149				N	3329.3	3204.76	3509.86	2067.87	1778.04	1840.24	1952.77	2108.8	2248.96	1983.82	1481.24	1415.75	1688.39	1820.39	1960.79	1215.94	1248.67	1501.84	2938.57	2992.28	3014.36
SSTP_0000375500.1	Aldehyde dehydrogenase/Probable methylmalonate-semialdehyde dehydrogenase [acylating], mitochondrial	mmsA; malonate-semialdehyde dehydrogenase (acetylating) / methylmalonate-semialdehyde dehydrogenase [EC:1.2.1.18 1.2.1.27]	K00140	yes			N	896.589	620.474	781.024	11380.8	9162.17	8859.26	7726.96	11977.3	7451.28	1879.22	1870.06	1762.19	11574.6	14024.7	14191.4	131.973	11.3222	7.50922	951.183	1436.36	1226.07
SSTP_0000432900.1	Aldo/keto reductase subgroup family; NADP-dependent oxidoreductase domain-containing protein			yes			N	1831.67	2493	3032.7	5045.15	3039.39	1617.27	1233.87	1219.82	1439.69	526.574	387.062	481.319	1532.53	2362.22	2885.42	1122.41	1450.86	964.184	3743.24	3792.61	3719.51
SSTP_0000864300.1	Alkyl hydroperoxide reductase subunit C/ Thiol specific antioxidant domain; Thioredoxin-like fold domain; Peroxiredoxin, C-terminal domain; Peroxiredoxin, AhpC-type family-containing protein	PRDX3; peroxiredoxin 3 [EC:1.11.1.15]	K20011	yes			N	6130.83	5605.24	5670.14	4133.35	3821.02	3793.3	4193.55	4489.1	4481.36	5552.72	4849.29	4493.19	3663.29	3961.07	4359.77	3189.13	3744.4	2963.14	4575.24	4736.9	4913.02
SSTP_0001247000.1	Alkyl hydroperoxide reductase subunit C/ Thiol specific antioxidant domain; Thioredoxin-like fold domain; Peroxiredoxin, C-terminal domain; Peroxiredoxin, AhpC-type family-containing protein						N	18016.2	19127.4	19382	11761.9	13544.8	12701.9	7614.06	10895.1	9174.71	12412.5	9886.39	9986.92	15256.8	15477.6	19156.3	10764.1	10544.2	9921.19	16526.1	16214.8	17813.8
SSTP_0000041300.1	Alpha crystallin/Hsp20 domain; HSP20-like chaperone domain-containing protein			yes			N	122.939	119.654	144.81	60.4686	13.2032	14.9828	59674	14523	43356.3	13478.1	21834.2	14939.4	23.4249	39.4991	215.141	24.3445	8.08726	18.0221	30.365	36.6004	36.5281
SSTP_0001192800.1	Alpha-2-macroglobulin domain-containing protein						N	514.111	412.005	466.478	1806.9	1493.73	1124.59	768.433	896.558	882.141	112.646	108.448	88.1536	1200.97	1342.11	1425.31	625.27	203.799	333.41	1582.77	2409.93	2491.85
SSTP_0000713300.1	Alpha-aminoadipic semialdehyde dehydrogenase	ALDH7A1; aldehyde dehydrogenase family 7 member A1 [EC:1.2.1.31 1.2.1.8 1.2.1.3]	K14085	yes			N	8928.64	8822.33	8967.53	9575.52	7702.77	4211.06	5868.67	7422.49	7187.41	8629.02	7602.81	6822.21	5093.1	8062.96	8445.08	893.059	632.424	645.793	8006.49	7773.92	7491.43
SSTP_0000354600.1	Alpha-aminoadipic semialdehyde dehydrogenase/Aldehyde dehydrogenase	ALDH5A1; succinate-semialdehyde dehydrogenase [EC:1.2.1.24]	K00139				N	6417.69	6317	6482.02	4811.23	4155.5	4324.75	4701.61	5092.7	5155.94	6436.9	6029	6096.7	3410.12	4456.52	4729.94	2725.3	2583.07	2724.35	4329.29	4866.22	4828.06
SSTP_0000212200.1	Alpha-mannosidase 2x	MAN2; alpha-mannosidase II [EC:3.2.1.114]	K01231				N	5430.45	4882.38	5118.2	3756.21	3412.6	3254.8	2807.6	2778.07	2696.11	4873.27	4323.81	4309.83	2163.19	2530.52	2689.26	2028.28	2596.01	2824.97	3523.1	3512.01	3632.16
SSTP_0000538700.1	Alpha-mannosidase 2x	MAN2; alpha-mannosidase II [EC:3.2.1.114]	K01231	yes			N	2147.09	2138.97	1916.95	9.54767	5.2813	2.64403	34.5622	30.3062	48.5785	10.7282	14.107	8.81536	0.900956	1.71735	0	2.56258	3.23491	4.50553	2833.05	2583.99	3153.32
SSTP_0000945600.1	Alpha-mannosidase 2x	MAN2; alpha-mannosidase II [EC:3.2.1.114]	K01231				Y	23.5944	43.1742	41.5438	381.907	580.063	601.076	565.668	647.794	596.19	126.95	122.555	100.495	654.995	643.148	809.152	29.4697	46.9061	40.5498	1.51825	5.69339	11.1172
SSTP_0001043000.1	Alpha-mannosidase 2x	MAN2; alpha-mannosidase II [EC:3.2.1.114]	K01231	yes			N	76.9924	40.7071	54.6005	478.179	448.03	579.924	475.807	479.848	425.062	181.485	193.09	148.098	405.43	340.894	436.61	383.106	76.0203	249.306	59.2117	56.9339	50.0276
SSTP_0001189800.1	Aminotransferase, class I/classII domain; Pyridoxal phosphate-dependent transferase, major region, subdomain 1; Pyridoxal phosphate-dependent transferase, major region, subdomain 2; Pyridoxal phosphate-dependent transferase domain-containing protein	CCBL; kynurenine---oxoglutarate transaminase / cysteine-S-conjugate beta-lyase / glutamine---phenylpyruvate transaminase [EC:2.6.1.7 4.4.1.13 2.6.1.64]	K00816				N	4743.73	5068.65	5027.99	887.138	1047.46	849.615	2332.95	2144.16	2439.96	6205.35	5373.9	5638.3	947.805	983.183	1137.4	2460.08	2388.98	2315.84	2430.72	2521.36	2571.26
SSTP_0001156200.1	AMMECR1 domain; AMMECR1 family; AMMECR1, N-terminal domain-containing protein						N	3744.07	3434.2	3336.56	1076.5	1293.04	1103.44	1168.2	1243.82	1250.9	2249.34	1849.79	1759.55	1099.17	1209.01	1337.51	1265.91	1141.92	1141.4	1175.88	1256.61	1253.87
SSTP_0000133100.4	AMP deaminase 2	AMPD; AMP deaminase [EC:3.5.4.6]	K01490	yes			N	3745.31	3632.8	3177.51	8717.82	9927.96	8616.01	6932.03	10909	6662.98	3155.87	2624.79	2207.37	9686.18	8437.34	8728.24	8102.88	5787.25	5728.04	5130.92	5623.44	5658.67
SSTP_0000326700.1	AMP deaminase 2	AMPD; AMP deaminase [EC:3.5.4.6]	K01490	yes			N	298.035	361.429	388.138	381.111	349.446	359.588	423.963	308.113	396.356	193.107	258.335	327.05	570.305	525.509	454.802	272.915	386.571	313.886	195.095	204.962	216.786
SSTP_0000922900.1	AMP deaminase 2	AMPD; AMP deaminase [EC:3.5.4.6]	K01490	yes			N	89.4105	109.786	124.631	31.0299	12.323	11.4575	175.115	106.072	200.938	28.6084	34.3859	48.4845	14.4153	5.15205	2.37288	21.7819	59.8458	36.0443	127.533	124.441	136.583
SSTP_0000241700.1	Anamorsin homolog			yes			N	4803.33	4720.79	4700.39	3921.71	3808.7	4107.94	4222.35	4117.85	4256.14	7684.05	7304.8	6697.03	3247.95	4055.52	3821.13	1522.17	1410.42	1916.35	2117.2	2167.56	2082.1
SSTP_0000057000.1	Anillin-like protein 1	ANLN; actin-binding protein anillin	K18621	yes			N	5522.34	5296.85	5578.74	381.907	342.404	362.232	1677.42	1207.2	1535.74	4207.23	3350.42	3373.64	213.527	182.898	165.311	108.91	137.484	93.1144	292.263	331.03	335.105
SSTP_0000057700.1	Anillin-like protein 1	ANLN; actin-binding protein anillin	K18621	yes			N	10998.7	11344.9	12172.3	9845.24	7767.03	9023.19	2232.72	2521.73	2072.31	9451.51	8297.58	9819.43	5499.43	8061.24	7334.57	1994.97	2128.57	1937.38	1097.69	1189.92	1152.22
SSTP_0000084300.1	Aspartate aminotransferase, cytoplasmic	GOT1; aspartate aminotransferase, cytoplasmic [EC:2.6.1.1]	K14454				N	9835.16	9726.52	9860.13	8959.69	7678.13	8515.54	9505.76	10478.4	10375.9	11497.9	10873	9647.53	15904.6	14509.9	14915.9	24629	13727.3	12409.7	15424.7	13439.7	14785.9
SSTP_0000757100.1	Aspartate aminotransferase, cytoplasmic	GOT2; aspartate aminotransferase, mitochondrial [EC:2.6.1.1]	K14455				N	8680.27	8538.62	8695.72	12014.9	9708.79	11217.7	11069.1	13536.8	12631.5	15409.2	14674.8	13379.1	13667.5	16405.8	17662.1	11421.4	5255.1	6126.02	15018.5	14638.5	15758.7
SSTP_0000332500.1	Aspartic peptidase domain-containing protein						Y	3396.36	2912.41	2231.5	16398.9	16691.5	13392	16970.1	20803.9	17128.3	8561.07	9144.89	7733.71	25949.3	28882.4	32741	757.243	42.0538	67.583	141.197	126.881	135.789
SSTP_0000164500.1	Aspartic peptidase family; Aspartic peptidase domain-containing protein					Y	Y	47088.5	43484.5	31453.5	18.2997	22.8856	7.05075	788.019	770.282	787.192	30.3965	37.9127	50.2475	10.8115	15.4562	22.1469	0	0	0	189.781	155.348	154.053
SSTP_0000164700.1	Aspartic peptidase family; Aspartic peptidase domain-containing protein	CTSD; cathepsin D [EC:3.4.23.5]	K01379			Y	Y	35767.8	38709.9	39368.6	0.795639	7.92195	0	3.45622	8.8393	4.41623	3.57605	2.64507	3.52614	0	0	0	0	0	1.50184	362.862	300.44	319.223
SSTP_0000164600.1	Aspartic peptidase family; Aspartic peptidase domain-containing protein	CTSD; cathepsin D [EC:3.4.23.5]	K01379				Y	32799.9	32114.7	27141.1	26.2561	45.7713	21.1522	278.802	214.669	252.829	54.5348	53.7831	52.0106	0.900956	4.29338	9.49152	28.1884	0	0	656.643	659.62	643.211
SSTP_0000164800.1	Aspartic peptidase family; Aspartic peptidase domain-containing protein	CTSD; cathepsin D [EC:3.4.23.5]	K01379				Y	7047.47	7110.21	6445.9	16.7084	4.40108	7.05075	21.8894	18.9414	23.1852	75.0971	23.8056	25.5645	9.00956	25.7603	23.7288	74.3148	59.8458	58.5719	447.124	463.287	549.509
SSTP_0000341900.1	Aspartic peptidase family; Aspartic peptidase domain-containing protein	CTSD; cathepsin D [EC:3.4.23.5]	K01379				Y	1112.66	1916.93	1031.47	295010	267339	223059	456538	561919	543504	230508	243488	202848	512799	536150	525687	19173.2	131.014	235.79	467.621	512.405	496.305
SSTP_0000614100.1	Aspartic peptidase family; Aspartic peptidase domain-containing protein	PGC; gastricsin [EC:3.4.23.3]	K01377	yes			N	619.665	1016.44	875.981	274186	220025	185051	350898	444361	394678	140226	151731	130135	421182	446465	439341	19807.5	972.089	962.682	157.139	144.775	131.819
SSTP_0000659000.1	Aspartic peptidase family; Aspartic peptidase domain-containing protein	CTSD; cathepsin D [EC:3.4.23.5]	K01379	yes			Y	26312.8	26628.6	30322.2	23908.2	27014.7	27019.3	22414.8	29316.2	22992	27057.3	23699.8	24629.2	28440.5	23878	25962.5	35869.7	22286.9	18050.7	27000.5	35842.3	35558.5
SSTP_0000681200.1	Aspartic peptidase family; Aspartic peptidase domain-containing protein	PGC; gastricsin [EC:3.4.23.3]	K01377				Y	16.1436	29.6051	21.3654	42.1689	40.49	63.4567	28.8019	41.671	22.0811	9.83415	15.8704	14.9861	55.8593	32.6297	50.6214	15319.1	412.451	219.269	37.1971	23.5869	48.4394
SSTP_0001137200.1	Aspartic peptidase family; Aspartic peptidase domain-containing protein	CTSD; cathepsin D [EC:3.4.23.5]	K01379				Y	39.738	34.5393	46.2917	38.9863	61.6151	55.5246	52.9954	49.2475	77.2839	85.8253	84.6422	64.3521	27.0287	59.2486	68.8135	11745.6	972.089	1609.98	274.044	295.243	318.429
SSTP_0001166500.1	Aspartic peptidase family; Aspartic peptidase domain-containing protein	CTSD; cathepsin D [EC:3.4.23.5]	K01379				N	206.141	329.357	309.798	490.909	451.551	609.008	72.5807	97.2323	78.388	24.1384	22.0422	15.8676	228.843	293.667	330.621	92.2529	14.5571	3.00369	39.4745	44.7338	52.4098
SSTP_0001106900.1	Aspartic protease 3	CTSD; cathepsin D [EC:3.4.23.5]	K01379				Y	134364	128315	101727	85704.7	60456.8	55016.1	89409	121673	122938	67706.3	59519.4	61730.4	105286	102816	110734	5118.75	108.369	384.472	146.511	102.481	148.494
SSTP_0000111400.1	Astacin-like metalloendopeptidase					Y	Y	4.96725	4.93419	2.37393	1.59128	0	0	4.6083	6.31379	8.83245	0.894014	1.76338	6.17075	0.900956	1.71735	0.79096	88.409	270.115	222.273	33141.1	27047.7	34141.8
SSTP_0000364910.2	Astacin-like metalloendopeptidase					Y	Y	2278.73	2280.83	2238.62	0.795639	2.64065	0	3.45622	5.05103	6.62434	2.68204	0	0.881536	0.900956	0.858675	0	2.56258	0	1.50184	15.1825	4.06671	11.9113
SSTP_0000367900.1	Astacin-like metalloendopeptidase				yes	Y	Y	4447.52	4662.81	4410.77	13.5259	18.4845	5.28806	116.359	56.8241	108.198	18.7743	22.0422	26.4461	24.3258	24.9016	22.1469	12.8129	12.9396	9.01107	45.5475	21.1469	37.3063
SSTP_0000368200.1	Astacin-like metalloendopeptidase					Y	Y	57535.7	58729.2	53893	2.38692	1.76043	2.64403	23.0415	6.31379	22.0811	1.78803	7.93521	2.64461	0	0.858675	1.58192	1.28129	4.85236	0	784.935	244.816	512.187
SSTP_0000377900.1	Astacin-like metalloendopeptidase					Y	N	3.72544	1.23355	0	0	0	0.881343	2.30415	1.26276	4.41623	0.894014	4.40845	0	0	0	3.16384	1176.22	3670	2861.01	5410.28	4701.93	5443.47
SSTP_0000382200.1	Astacin-like metalloendopeptidase					Y	Y	5675.4	5883.16	5220.33	2.38692	1.76043	2.01828	72.4655	24.99	70.5934	17.8803	18.5155	18.5123	2.09923	0	0	0	0	3.12384	36.8175	39.3983	32.7482
SSTP_0000382300.1	Astacin-like metalloendopeptidase					Y	Y	20727.1	21589.6	19950.5	7.95639	7.92195	6.1694	27.6498	16.4158	23.1852	16.0922	33.5042	33.4984	20.722	6.8694	11.0734	25.6258	40.4363	39.048	40.2336	40.6671	45.263
SSTP_0000386200.1	Astacin-like metalloendopeptidase					Y	Y	1.24181	3.70064	1.18697	4.77383	3.52087	5.28806	16.129	11.3648	11.0406	1.78803	2.64507	5.28922	1.80191	2.57603	15.8192	10282.4	15331.8	14614.5	6.83212	7.32007	13.4995
SSTP_0000421800.1	Astacin-like metalloendopeptidase					Y	Y	2.48363	7.40129	5.93483	2.38692	1.76043	1.76269	4.6083	6.31379	5.52028	8.94014	7.93521	8.81536	2.70287	4.29338	14.2373	4620.38	10502.9	10675.4	37340.2	35009.2	34400.1
SSTP_0000421910.1	Astacin-like metalloendopeptidase					Y	Y	1.24181	0	0	3.18256	0	0	5.76037	5.05103	9.93651	3.57605	3.52676	5.28922	1.80191	1.71735	11.0734	6757.5	25431.7	15387.9	52448.8	47362.6	47847.8
SSTP_0000422100.1	Astacin-like metalloendopeptidase					Y	Y	0	0	1.18697	0	1.76043	0.881343	2.30415	3.78827	4.41623	1.78803	0.88169	3.52614	10.8115	40.3577	282.373	105386	302576	249920	2445.9	2542.96	2024.92
SSTP_0000422200.1	Astacin-like metalloendopeptidase					Y	Y	0	0	1.18697	0.795639	3.52087	0	3.45622	5.05103	12.1446	3.57605	1.76338	3.52614	2.70287	14.5975	79.8869	30804.8	68717.5	58872.5	78194.4	68835.9	80896.1
SSTP_0000422300.1	Astacin-like metalloendopeptidase					Y	Y	0	1.23355	2.37393	2.38692	0.880216	0.881343	5.76037	2.52551	2.20811	0	2.64507	2.64461	0.900956	2.57603	9.49152	12602.8	13973.2	9216.82	47.8249	44.7338	38.1162
SSTP_0000440700.1	Astacin-like metalloendopeptidase					Y	N	3218.87	3190.55	3145.7	7.95639	12.4199	12.9205	42.8572	20.2041	22.324	8.94014	8.02338	14.7217	40.3989	28.7914	37.0881	6.40645	0	4.50553	3.0365	5.69339	1.58818
SSTP_0000538500.1	Astacin-like metalloendopeptidase			yes		Y	Y	7301.86	7570.28	6864.23	3.18256	1.76043	0	6.91244	10.1021	11.0406	0.894014	5.29014	7.05229	0	0.858675	0	1.28129	0	0	0	1.62668	0
SSTP_0000538600.1	Astacin-like metalloendopeptidase			yes		Y	Y	44972.3	47882.6	43072.6	6.36511	2.64065	2.64403	31.106	39.1455	23.1852	35.7605	67.8901	52.0106	0	0.858675	0.79096	156.317	208.651	271.834	6.073	7.32007	4.76453
SSTP_0000649700.1	Astacin-like metalloendopeptidase					Y	N	859.806	835.79	777.748	0	0	0	2.30415	1.26276	1.33591	2.66416	0.88169	0	0	0	0	5.47111	0	0	0	0	1.85817
SSTP_0000667600.1	Astacin-like metalloendopeptidase					Y	Y	39691.5	41842.8	37962.7	9.54767	3.52087	4.40672	31.106	7.57654	16.5608	18.7743	50.2563	42.3137	0.900956	0	1.58192	14.0942	1.61745	1.50184	8.35037	2.44002	11.1172
SSTP_0000674000.1	Astacin-like metalloendopeptidase					Y	Y	10793.8	10924.3	9622.74	25.4605	17.6043	12.3388	17.2811	12.6276	8.83245	8.94014	12.3437	12.3415	24.3258	30.9123	45.0847	37.1574	25.8792	25.5314	12.9051	23.5869	12.7054
SSTP_0000809200.1	Astacin-like metalloendopeptidase					Y	Y	16788.6	17439	15736.8	1.59128	0.880216	2.64403	13.8249	5.05103	11.0406	1.78803	4.40845	0.881536	2.70287	0.858675	0.79096	0	0	0	2.27737	0	3.97044
SSTP_0000871700.1	Astacin-like metalloendopeptidase					Y	Y	1.24181	3.70064	2.37393	8.75203	0.880216	0.881343	1.15207	2.52551	4.41623	7.15211	7.05352	6.17075	0.900956	0.858675	0	3.84387	90.5774	4.50553	10842.6	8122.03	9101.84
SSTP_0000876500.1	Astacin-like metalloendopeptidase					Y	Y	6774.09	6812.88	5622.66	11.9346	11.4428	11.4575	13.8249	18.9414	14.3527	6.25809	7.93521	1.76307	1.80191	7.72808	7.9096	6.40645	22.6443	4.50553	55.4161	34.9737	26.2049
SSTP_0000964800.1	Astacin-like metalloendopeptidase					Y	N	2934.4	2970.38	2849.91	2.38692	5.2813	5.28806	19.5853	10.1021	20.9771	4.47007	4.40845	7.05229	5.40573	3.4347	1.58192	0	1.61745	0	4.55475	3.25337	0.794088
SSTP_0000965000.1	Astacin-like metalloendopeptidase					Y	N	1092.8	1142.27	957.882	0	0.880216	0	20.7373	8.8393	9.93651	1.78803	0.88169	0.881536	2.70287	1.71735	1.58192	1.28129	4.85236	1.50184	15.1825	6.50673	8.73497
SSTP_0000966700.1	Astacin-like metalloendopeptidase					Y	N	6187.95	6224.48	5837.5	1.59128	0	1.76269	14.977	15.1531	19.873	1.78803	1.76338	4.40768	1.80191	0.858675	1.58192	1.28129	0	7.50922	107.037	37.4137	46.8512
SSTP_0000984600.1	Astacin-like metalloendopeptidase					Y	N	1092.05	1035.69	953.015	0	0	0.881343	0	0	1.10406	0.0178803	0	0.881536	0	0	0.79096	27.4196	3.23491	1.50184	0	0.813342	0
SSTP_0001108100.1	Astacin-like metalloendopeptidase					Y	Y	600.951	634.636	540.556	3.9782	2.64065	2.64403	9.21659	6.31379	9.93651	2.68204	3.52676	1.76307	0	0	0.79096	0	0	0	1.82949	8.13342	3.17635
SSTP_0001115100.1	Astacin-like metalloendopeptidase					Y	N	2265.63	2295.67	2165.87	1.59128	4.62114	2.89962	10.3687	5.59401	7.72839	5.36408	7.05352	6.43521	7.20765	7.89123	4.83276	12.8129	24.2618	24.0295	0	2.44002	0.794088
SSTP_0001115200.1	Astacin-like metalloendopeptidase					Y	N	3432.97	3500.17	3324.8	1.59128	5.84464	7.09481	11.2903	20.9239	29.5666	3.57605	6.96535	5.28922	8.25276	4.52522	8.70056	26.9071	45.2887	52.5646	2.27737	3.25337	3.17635
SSTP_0001115210.1	Astacin-like metalloendopeptidase					Y	Y	11486.8	11769.3	10863.1	1.59128	1.76043	0.881343	10.3687	5.05103	8.83245	23.2444	17.6338	20.2753	3.60382	2.57603	1.58192	1.28129	0	1.50184	3.79562	3.25337	3.17635
SSTP_0001126000.1	Astacin-like metalloendopeptidase					Y	N	871.753	910.358	915.151	0.795639	1.76043	1.76269	2.30415	1.26276	6.62434	10.7282	3.52676	3.52614	0	3.4347	1.58192	3.84387	6.46981	21.0258	1.51825	0	1.58818
SSTP_0001126200.1	Astacin-like metalloendopeptidase					Y	N	1600.68	1619.65	1561.83	2.98365	1.76043	1.76269	3.45622	1.26276	4.41623	10.7282	7.93521	12.3415	4.50478	1.58855	4.74576	0	0	0	0	0.813342	0
SSTP_0001126300.1	Astacin-like metalloendopeptidase					Y	N	1039.4	906.657	792.894	0	0	0.881343	4.6083	0	0	0	0	0.881536	0.900956	0	0	0	1.61745	0	0.759125	0	0
SSTP_0001126500.1	Astacin-like metalloendopeptidase					Y	N	891.572	949.955	778.65	0.795639	0.880216	0.881343	1.15207	3.78827	6.62434	0	0.88169	0	4.50478	8.58675	4.74576	0	0	0	0	0.813342	0
SSTP_0001127700.1	Astacin-like metalloendopeptidase					Y	N	95.1353	106.529	107.955	33.9977	48.632	45.7417	262.35	164.487	228.65	386.196	643.025	553.596	22.2356	117.724	600.149	291866	1.00483e+06	596982	332.405	309.558	391.231
SSTP_0001132800.1	Astacin-like metalloendopeptidase					Y	N	0	0	0	0	0	1.41015	3.46774	0	1.96522	0	0	0	0	0	8.02824	2650.96	6540.27	3401.39	1.89022	2.48883	1.46906
SSTP_0000004000.1	Astacin-like metalloendopeptidase						Y	7743.95	7525.87	6896.27	3.18256	1.76043	2.64403	5.76037	0	4.41623	1.78803	0.88169	0.881536	3.60382	4.29338	1.58192	15.3755	8.08726	4.50553	1405.9	864.582	1480.18
SSTP_0000006500.1	Astacin-like metalloendopeptidase						N	22.3526	23.4374	15.4306	6.36511	11.3196	7.93209	10.3687	10.1021	7.72839	8.94014	5.29014	5.28922	13.5143	6.01073	3.9548	3.84387	0	0	2.27737	2.44002	4.76453
SSTP_0000109300.1	Astacin-like metalloendopeptidase						Y	16723.5	17589.2	16682.8	32.6212	37.8493	22.9149	41.4747	45.4593	43.0582	68.839	89.0507	80.2198	10.8115	6.8694	15.8192	87.1277	85.725	103.627	1498.51	1217.57	1678.7
SSTP_0000111300.1	Astacin-like metalloendopeptidase						Y	24.8363	32.0722	34.422	6.36511	2.64065	2.64403	10.3687	10.1021	4.41623	14.3042	14.107	13.223	2.70287	3.4347	7.9096	1368.42	3107.13	3451.24	1081.75	996.343	1126.81
SSTP_0000113700.1	Astacin-like metalloendopeptidase						Y	52635.5	52767.5	50359.4	11.1389	7.92195	5.28806	9.21659	11.3648	14.3527	14.3042	22.9239	13.223	1.80191	3.4347	7.9096	6.40645	1.61745	4.50553	1845.43	807.648	1760.49
SSTP_0000114400.1	Astacin-like metalloendopeptidase						N	152.743	145.559	94.9573	2.38692	2.64065	3.52537	3.45622	8.8393	1.10406	3.57605	1.76338	3.52614	5.40573	6.8694	2.37288	51.2516	17.792	16.5203	12.146	10.5734	11.1172
SSTP_0000114570.1	Astacin-like metalloendopeptidase						N	87.3367	77.9232	80.4645	0.795639	0	0.881343	2.30415	0	4.18437	1.78803	5.29014	0.881536	0	0	0	46.1264	6.46981	4.50553	2.27737	4.06671	7.67089
SSTP_0000114600.1	Astacin-like metalloendopeptidase						Y	603.521	630.343	524.639	3.9782	8.80216	7.05075	10.3687	6.31379	11.0406	2.68204	6.17183	6.17075	35.1373	24.0429	34.0113	74.3148	50.141	52.5646	138.161	106.548	169.141
SSTP_0000114700.1	Astacin-like metalloendopeptidase						Y	314.179	284.949	277.75	7.95639	4.40108	7.05075	2.30415	2.52551	9.93651	6.25809	3.52676	1.76307	10.8115	17.1735	6.32768	5.12516	8.08726	9.01107	9.86862	7.32007	6.35271
SSTP_0000114800.1	Astacin-like metalloendopeptidase						Y	113.005	146.792	116.323	0	4.40108	0.881343	2.30415	0	6.62434	1.78803	1.76338	3.52614	7.20765	5.15205	3.16384	2.56258	0	0	11.3869	8.94676	10.3231
SSTP_0000115000.1	Astacin-like metalloendopeptidase						N	26.0781	27.138	15.4306	4.77383	10.5626	3.52537	17.2811	16.4158	9.93651	6.25809	9.69859	7.93382	3.60382	4.29338	3.9548	12.8129	4.85236	6.00738	12.9051	13.0135	14.2936
SSTP_0000115100.1	Astacin-like metalloendopeptidase						N	39.738	38.24	32.0481	7.95639	5.2813	1.76269	19.5853	22.7296	17.6649	6.25809	9.69859	7.05229	3.60382	5.15205	0.79096	24.3445	14.5571	16.5203	13.6642	13.0135	18.264
SSTP_0000115200.1	Astacin-like metalloendopeptidase						N	57.1234	44.4077	36.796	5.56947	10.5626	3.52537	28.8019	39.1455	45.2663	39.3366	52.0197	52.0106	4.50478	6.01073	5.53672	3.84387	6.46981	4.50553	8.35037	7.32007	13.4995
SSTP_0000115300.1	Astacin-like metalloendopeptidase						N	0	1.23355	1.18697	0	0	0	2.30415	3.78827	2.20811	3.57605	0.88169	0	0	0.858675	0.79096	0	0	0	0	3.25337	3.17635
SSTP_0000115400.1	Astacin-like metalloendopeptidase						N	622.148	615.54	529.387	0.795639	0	0.881343	10.3687	3.78827	4.41623	2.68204	0.88169	0	0	1.71735	0.79096	0	1.61745	7.50922	33.4015	26.0269	26.2049
SSTP_0000115410.1	Astacin-like metalloendopeptidase						N	81.9597	88.8154	78.3398	0.795639	0.880216	0.881343	3.45622	1.26276	4.41623	5.36408	3.52676	2.64461	0.900956	0	0	0	0	13.5166	14.4234	9.7601	17.4699
SSTP_0000164300.1	Astacin-like metalloendopeptidase						Y	861.818	773.434	694.375	1.59128	0	1.76269	0	1.26276	0	7.15211	7.05352	10.5784	2.70287	0.858675	0	28.1884	66.3156	12.0148	854.015	531.112	847.292
SSTP_0000165200.1	Astacin-like metalloendopeptidase			yes			Y	1122.6	1261.92	1027.91	3.9782	1.76043	2.64403	4.6083	8.8393	17.6649	3.57605	3.52676	2.64461	0	1.71735	2.37288	10.2503	4.85236	0	271.767	198.455	278.725
SSTP_0000165300.1	Astacin-like metalloendopeptidase						Y	111.763	112.253	93.7703	0.795639	0	0.881343	39.1705	35.3572	17.6649	0	0.88169	3.52614	9.91051	4.29338	1.58192	23.0632	33.9665	13.5166	277.84	258.643	319.223
SSTP_0000217100.1	Astacin-like metalloendopeptidase						N	136.599	97.4503	108.014	350.081	325.68	251.183	281.106	299.273	324.593	60.7929	52.0197	60.826	229.744	356.35	397.062	153.755	84.1076	94.6162	343.124	267.589	318.429
SSTP_0000228800.1	Astacin-like metalloendopeptidase						N	3855.83	3699.41	3490.87	124.915	18.4845	19.3896	26.4977	32.8317	13.2487	11.6222	38.7944	25.5645	12.6134	9.44543	8.70056	41.0013	173.067	165.203	1771.04	1320.87	1664.41
SSTP_0000257600.1	Astacin-like metalloendopeptidase						Y	2188.07	2237.66	1984.61	6.36511	7.04173	6.1694	5.76037	3.78827	13.2487	1.78803	6.17183	0.881536	5.40573	4.29338	3.16384	7.68774	1.61745	3.00369	82.7446	33.347	54.7921
SSTP_0000274400.1	Astacin-like metalloendopeptidase						Y	6844.87	7028.75	6143.74	0	0	0	1.15207	0	1.10406	0	0	0	0	0	0	0	0	0	0	0	0
SSTP_0000303400.1	Astacin-like metalloendopeptidase						N	5599.33	6051.78	5286.75	5.56947	0	4.40672	1.15207	2.52551	2.20811	23.2444	26.4507	29.0907	2.70287	1.71735	2.37288	0	0	0	161.694	40.6671	100.055
SSTP_0000329100.1	Astacin-like metalloendopeptidase						N	217.317	214.637	216.028	18.2997	7.04173	2.64403	8.06452	3.78827	8.83245	0.894014	1.76338	0.881536	7.20765	3.4347	1.58192	3.84387	6.46981	3.00369	3.0365	5.69339	4.76453
SSTP_0000329200.1	Astacin-like metalloendopeptidase						N	330.322	317.022	288.433	83.5421	22.0054	33.491	41.4747	66.9261	45.2663	34.8665	34.3859	35.2614	25.2268	18.8909	21.3559	26.9071	33.9665	22.5277	17.4599	25.2136	17.4699
SSTP_0000364800.1	Astacin-like metalloendopeptidase						N	2.48363	4.93419	4.74787	3.9782	5.2813	1.76269	13.8249	11.3648	9.93651	2.68204	3.52676	6.17075	0.900956	1.71735	0	73.0335	40.4363	25.5314	91.095	122.815	80.2029
SSTP_0000366000.1	Astacin-like metalloendopeptidase						Y	868.027	906.657	827.316	7.95639	5.2813	3.52537	5.76037	6.31379	2.20811	15.1982	20.2789	36.143	13.5143	8.58675	3.9548	17.9381	37.2014	12.0148	2.27737	1.62668	0
SSTP_0000367700.1	Astacin-like metalloendopeptidase						Y	76174.1	79921.6	73908.8	0.795639	0	1.76269	6.91244	8.8393	4.41623	3.57605	2.64507	7.05229	1.80191	0	0	0	0	0	10765.1	6470.95	11566.7
SSTP_0000368000.1	Astacin-like metalloendopeptidase						Y	259.539	239.308	224.337	3.18256	5.2813	0	19.5853	12.6276	12.1446	5.36408	22.9239	10.5784	10.8115	6.8694	11.8644	5.12516	6.46981	7.50922	40.2336	11.3868	25.4108
SSTP_0000368100.1	Astacin-like metalloendopeptidase						Y	6.86723	3.70064	3.5609	2.38692	1.76043	3.52537	11.5207	8.8393	9.93651	3.57605	3.52676	4.40768	0.900956	2.57603	2.37288	0	6.46981	0	557.197	248.069	497.909
SSTP_0000368300.1	Astacin-like metalloendopeptidase						N	152.743	150.493	118.697	3.9782	3.52087	6.1694	5.76037	12.6276	7.72839	16.0922	38.7944	22.9199	4.50478	3.4347	6.32768	5.12516	1.61745	3.00369	24.292	13.8268	24.6167
SSTP_0000377800.1	Astacin-like metalloendopeptidase						Y	0	4.93419	1.18697	0	0	0	16.129	11.3648	15.4568	3.57605	2.64507	2.64461	0	0	0	0	0	1.50184	267.212	178.122	282.695
SSTP_0000378000.1	Astacin-like metalloendopeptidase						Y	2296.11	2468.33	2222	7.16075	7.04173	2.64403	10.3687	10.1021	20.9771	4.47007	4.40845	5.28922	1.80191	5.15205	6.32768	21.7819	6.46981	15.0184	100.964	82.9608	114.349
SSTP_0000382100.1	Astacin-like metalloendopeptidase						Y	3862.97	3639.83	3386.37	1.59128	0	5.03247	1.26728	6.57897	2.27436	4.47007	3.52676	0.881536	4.20746	2.57603	2.37288	151.192	169.833	181.603	36.8175	42.7492	46.6606
SSTP_0000382500.1	Astacin-like metalloendopeptidase			yes			Y	15805.8	16144.7	14979.5	15.1171	14.9637	5.28806	19.5853	21.4669	16.5608	7.15211	7.05352	6.17075	7.20765	6.01073	11.0734	0	0	0	816.059	493.698	694.033
SSTP_0000382600.1	Astacin-like metalloendopeptidase			yes			Y	5816.65	5982.71	5596.77	2.38692	7.92195	4.40672	5.76037	11.3648	7.72839	0.894014	1.76338	2.64461	5.40573	9.44543	7.11864	2.56258	6.46981	4.50553	404.613	237.496	313.665
SSTP_0000382700.1	Astacin-like metalloendopeptidase						Y	8715.04	9053.01	7998.74	5.56947	12.323	12.3388	16.129	18.9414	17.6649	6.25809	7.05352	10.5784	7.20765	2.57603	3.9548	38.4387	50.141	51.0627	394.745	248.883	397.044
SSTP_0000383400.1	Astacin-like metalloendopeptidase						Y	2266.31	2035.35	1737.72	1.59128	0.880216	2.64403	2.30415	8.8393	12.1446	0.894014	3.52676	3.52614	1.80191	1.71735	0	2.56258	3.23491	0	63.0073	83.7742	75.4384
SSTP_0000386300.1	Astacin-like metalloendopeptidase						N	125.423	157.894	138.875	1.59128	0	0	1.15207	1.26276	3.31217	0.894014	0.88169	0	0	0	0	3.84387	3.23491	10.5129	28.8467	25.2136	33.3517
SSTP_0000421700.1	Astacin-like metalloendopeptidase						N	7.45088	6.16774	3.5609	3.18256	1.76043	0	14.977	11.3648	15.4568	14.3042	13.2253	13.223	0	0	0	11.5316	116.457	76.5941	2061.78	2267.6	2161.51
SSTP_0000421900.1	Astacin-like metalloendopeptidase						N	1.24181	1.23355	0	0.795639	0	0	3.45622	5.05103	4.41623	4.47007	3.52676	0.881536	0.900956	0.858675	0	20.7441	176.998	131.862	206.907	196.601	178.36
SSTP_0000422000.1	Astacin-like metalloendopeptidase						Y	7.45088	12.3355	18.9915	1.59128	6.16151	2.64403	11.5207	8.8393	11.0406	383.532	623.355	460.162	0.900956	1.71735	2.37288	1956.53	2603.81	2086.06	1516.73	1598.22	1441.27
SSTP_0000466300.1	Astacin-like metalloendopeptidase						N	4.96725	8.63483	2.37393	0.795639	0	0	3.45622	0	1.10406	2.68204	4.40845	7.93382	0.900956	0	1.58192	2.56258	1.61745	0	0.759125	0	0.794088
SSTP_0000466400.1	Astacin-like metalloendopeptidase						N	298.706	286.134	311.591	2.38692	8.77576	0	9.40092	10.0894	9.93651	5.36408	1.76338	0	14.6225	9.44543	4.74576	7.68774	1.61745	1.50184	0	2.44002	3.16841
SSTP_0000466500.1	Astacin-like metalloendopeptidase						N	49.1758	37.3025	39.7159	1.59128	0	0	5.96774	11.4027	10.6983	3.00389	3.22699	0.881536	6.30669	0	1.03616	0	0	0	0.918541	2.44002	2.14404
SSTP_0000478300.1	Astacin-like metalloendopeptidase						Y	248.363	266.446	237.393	2.38692	1.76043	2.64403	11.5207	12.6276	13.2487	50.9588	62.6	59.9444	8.1086	4.29338	5.53672	101.222	84.1076	52.5646	34.1606	31.7203	33.3517
SSTP_0000483400.1	Astacin-like metalloendopeptidase			yes			N	22.5265	27.3971	15.5137	1.59128	1.76043	1.76269	32.2581	21.4669	19.873	26.8204	44.9662	45.8399	7.20765	4.29338	4.74576	23.0632	27.4967	31.5387	28.0876	16.2668	14.2936
SSTP_0000483410.1	Astacin-like metalloendopeptidase						N	1474.47	1650.57	1523.33	3.18256	2.64065	2.64403	5.77189	2.52551	13.2487	4.47007	4.40845	10.5784	2.70287	3.4347	1.58192	7.68774	1.61745	7.50922	27.3285	13.0135	23.8226
SSTP_0000483500.1	Astacin-like metalloendopeptidase						N	139.307	125.427	127.231	2.38692	0	1.76269	14.0668	9.23076	8.83245	7.15211	10.977	5.42145	6.30669	2.57603	3.82033	5.12516	8.08726	16.5353	14.4158	15.1607	15.048
SSTP_0000503400.1	Astacin-like metalloendopeptidase						N	419.807	395.031	359.247	3.18256	2.64065	6.1694	18.0415	8.85193	13.2487	56.3229	26.4507	40.5507	19.6138	9.44543	14.2373	64.0645	87.3425	52.5646	3.0365	4.88005	3.18429
SSTP_0000503500.1	Astacin-like metalloendopeptidase						N	550.123	638.978	485.469	23.0735	32.568	34.3724	9.21659	11.3648	6.62434	20.5623	17.6338	21.1569	59.4631	69.5527	64.0677	6.40645	1.61745	1.50184	12.9051	7.32007	7.14679
SSTP_0000503600.1	Astacin-like metalloendopeptidase						N	343.982	383.633	350.155	5.56947	8.80216	14.9828	31.106	18.9414	15.4568	7.15211	25.04	17.6307	43.2459	13.6787	11.0734	3.84387	0	0	0	0	0
SSTP_0000503700.1	Astacin-like metalloendopeptidase						N	1.45292	1.36924	1.79232	3.9782	1.76043	1.76269	5.76037	0	3.31217	2.68204	2.64507	3.52614	2.70287	4.29338	1.58192	0	0	4.50553	0.759125	0	0.794088
SSTP_0000537100.1	Astacin-like metalloendopeptidase						Y	1385.86	1434.62	1394.69	35.8038	8.80216	7.93209	14.977	6.31379	15.4568	0.894014	7.05352	0.881536	6.30669	11.1628	5.53672	0	0	0	298.336	178.935	302.548
SSTP_0000633100.1	Astacin-like metalloendopeptidase						N	23.8056	13.5073	11.2643	0	0	0	1.25576	0	1.10406	0	0	0	0	1.71735	1.70056	0	0	0	0	0	0
SSTP_0000649300.1	Astacin-like metalloendopeptidase			yes	yes		N	68.2997	92.5161	68.8441	3.9782	5.2813	3.52537	20.7373	15.1531	19.873	9.83415	7.93521	7.05229	0	0	0	8.96903	19.4094	30.0369	532.905	442.458	584.449
SSTP_0000649600.1	Astacin-like metalloendopeptidase						N	179.442	178.864	156.68	1.9891	1.76043	2.64403	0.576037	1.89414	4.41623	1.34102	0.440845	0.440768	3.60382	4.29338	3.9548	29.4697	9.70472	15.7694	1.89781	1.62668	1.19113
SSTP_0000667100.1	Astacin-like metalloendopeptidase						N	7.45088	3.70064	8.30876	0.795639	7.04173	0.881343	3.45622	1.26276	5.52028	1.78803	3.52676	3.52614	2.70287	2.57603	2.37288	8.96903	11.3222	3.00369	8.35037	10.5734	12.7054
SSTP_0000667110.1	Astacin-like metalloendopeptidase						N	8.69269	2.4671	7.1218	0	1.76043	0.881343	5.76037	1.26276	2.20811	0.894014	2.64507	0	1.80191	1.71735	0	0	3.23491	1.50184	0	2.44002	0.794088
SSTP_0000667200.1	Astacin-like metalloendopeptidase						N	24.8363	38.24	36.796	3.18256	1.76043	1.76269	10.3687	3.78827	9.93651	4.47007	4.40845	2.64461	2.70287	2.57603	1.58192	1.28129	4.85236	4.50553	1.51825	3.25337	3.17635
SSTP_0000667300.1	Astacin-like metalloendopeptidase						N	514.111	500.82	428.495	6.36511	6.16151	7.93209	9.21659	10.1021	22.0811	2.68204	6.17183	3.52614	14.4153	11.1628	7.9096	2.56258	8.08726	10.5129	27.3285	15.4535	11.9113
SSTP_0000680100.1	Astacin-like metalloendopeptidase						N	97.1967	51.809	85.9601	47.4599	37.6116	51.4352	218.122	168.906	226.309	327.531	272.407	258.299	1.36945	1.28801	5.07005	21322.3	7604.34	2439.88	5.35942	11.7365	4.28014
SSTP_0000680200.1	Astacin-like metalloendopeptidase						N	99.4816	111.809	98.079	39.4796	51.9504	68.8594	274.124	215.906	273.961	438.657	467.939	398.454	8.82937	24.3864	104.952	88186.3	141252	71920.8	47.506	60.9193	62.7965
SSTP_0000680400.1	Astacin-like metalloendopeptidase						Y	12.4181	24.671	21.3654	11.1389	16.7241	22.0336	14.977	7.57654	25.3933	11.6222	14.9887	17.6307	8.1086	6.01073	6.32768	5472.39	904.156	669.823	0	0.813342	7.14679
SSTP_0000684500.1	Astacin-like metalloendopeptidase						Y	584.894	556.33	500.9	9.54767	6.16151	9.69478	17.2811	11.3648	8.83245	4.47007	7.05352	5.28922	18.9201	10.3041	18.1921	30.751	30.7316	19.524	920.059	542.499	861.586
SSTP_0000687500.1	Astacin-like metalloendopeptidase						N	55.8816	61.6774	71.218	7.16075	2.64065	3.52537	20.7373	13.8903	8.83245	0.894014	5.29014	2.64461	7.20765	3.4347	7.11864	8.96903	4.85236	6.00738	79.7081	39.8537	82.5852
SSTP_0000687600.1	Astacin-like metalloendopeptidase						N	160.194	166.529	148.371	4.77383	8.80216	12.3564	2.30415	10.1021	3.31217	0.894014	0.88169	0	9.91051	2.86798	7.8305	0	0	0	0	0	0.794088
SSTP_0000687800.1	Astacin-like metalloendopeptidase						Y	0	0	0	1.59128	0.880216	2.6264	3.45622	2.52551	0	1.78803	0	2.64461	0.900956	1.4254	0.870056	0	0	0	0	0	0
SSTP_0000687810.1	Astacin-like metalloendopeptidase						N	52.1561	37.0064	35.609	2.38692	0	2.64403	8.06452	6.31379	6.62434	5.36408	9.69859	6.17075	2.70287	0	0	0	0	1.50184	2.27737	3.25337	3.97044
SSTP_0000738300.1	Astacin-like metalloendopeptidase						Y	62.0906	64.1445	53.4135	15180.8	13552.7	11940.4	13078.3	11012.5	12960.5	6168.69	7131.11	6744.63	29143.2	28594.7	22110.5	1426.08	14.5571	12.0148	37.1971	43.9204	38.1162
SSTP_0000763800.1	Astacin-like metalloendopeptidase						N	40.9798	55.5096	67.6571	411.345	804.518	1491.23	300.691	584.657	295.887	35.7605	44.9662	47.6029	615.353	352.916	507.796	129.41	43.6712	54.0664	13.6642	17.0802	11.1172
SSTP_0000829500.1	Astacin-like metalloendopeptidase						N	46.6673	55.8674	42.7783	5.7286	2.55263	13.6432	6.25576	14.5596	13.2045	12.9185	13.4634	6.86716	3.60382	0.858675	1.92994	2.56258	0	0	1.51825	1.62668	5.37598
SSTP_0000829510.1	Astacin-like metalloendopeptidase						N	1568.75	1729.43	1479.49	1.59128	3.52087	4.40672	5.76037	11.3648	6.62434	13.4102	18.1628	15.8676	4.50478	0.970303	3.9548	0	1.61745	0	15.9416	9.7601	11.9113
SSTP_0000832800.1	Astacin-like metalloendopeptidase						N	18.056	37.5492	20.855	1.17755	7.64908	17.2743	7.54608	4.72271	6.62434	5.90943	5.90732	0	26.1277	10.2354	7.92542	40.5272	1.61745	16.5203	14.1045	14.6401	15.5085
SSTP_0000833000.1	Astacin-like metalloendopeptidase						N	309.211	278.769	216.028	5.49787	5.2813	6.1694	32.2581	25.2551	38.642	21.4563	16.7521	9.6969	1.80191	6.01073	6.32768	2.56258	4.85236	3.00369	161.694	125.19	146.168
SSTP_0000833100.1	Astacin-like metalloendopeptidase						N	5.72476	4.84784	5.51939	2.94386	2.78148	2.32675	6.80876	0	2.58349	4.54159	2.64507	0.881536	3.83807	1.21932	3.30621	0	0	0	2.27737	4.06671	1.11966
SSTP_0000833200.2	Astacin-like metalloendopeptidase						N	2.96793	6.25409	6.35027	1.03433	1.6196	3.84266	5.86406	1.26276	4.04085	3.50453	0	0.881536	4.27053	1.35671	2.23051	0	0	0	0	0	1.2626
SSTP_0000833300.1	Astacin-like metalloendopeptidase						N	44.7053	59.2103	47.4787	3.9782	0.880216	0.881343	3.45622	1.26276	5.52028	0	1.76338	2.64461	4.50478	6.01073	0.79096	0	0	0	3.79562	1.62668	1.58818
SSTP_0000833400.1	Astacin-like metalloendopeptidase						N	104.312	93.7496	81.9007	2.38692	1.76043	0.881343	4.6083	2.52551	3.31217	0	2.64507	1.76307	5.40573	6.8694	5.53672	0	0	0	0	0.813342	0
SSTP_0000833500.1	Astacin-like metalloendopeptidase						N	141.567	151.726	155.493	2.38692	2.64065	1.76269	4.6083	5.05103	3.31217	1.78803	2.64507	4.40768	4.50478	3.4347	3.16384	0	1.61745	1.50184	0	1.62668	0
SSTP_0000833600.1	Astacin-like metalloendopeptidase						N	801.243	814.82	799.647	3.18256	2.54383	7.05075	9.22811	1.26276	7.72839	0.894014	2.13369	1.76307	11.5683	8.26046	9.4757	0	0	0	1.53343	4.88005	5.55862
SSTP_0000833700.1	Astacin-like metalloendopeptidase						N	294.546	227.639	251.696	1.59128	2.64065	2.64403	3.45622	2.52551	3.31217	2.68204	0.88169	0	1.80191	6.8694	1.58192	0	0	0	0	1.62668	0.794088
SSTP_0000833710.1	Astacin-like metalloendopeptidase						N	61.9913	53.832	69.1527	3.70768	3.16878	7.93209	20.023	5.88445	23.1189	9.63747	7.07997	8.81536	0	2.97102	1.59774	2.56258	0	0	5.93635	1.62668	1.71523
SSTP_0000833720.1	Astacin-like metalloendopeptidase						N	34.7708	27.1134	18.9915	2.38692	2.64065	2.64403	5.76037	6.31379	9.93651	0.894014	0.88169	1.76307	0.900956	2.57603	2.37288	0	0	0	8.35037	4.88005	7.14679
SSTP_0000833730.1	Astacin-like metalloendopeptidase						N	132.638	80.2053	97.2719	11.1389	7.92195	10.5761	6.91244	5.05103	8.83245	7.15211	5.29014	4.40768	24.3258	28.3363	14.2373	2.56258	3.23491	3.00369	9.1095	10.5734	10.3231
SSTP_0000833800.1	Astacin-like metalloendopeptidase						N	106.895	118.322	98.1384	3.18256	12.323	14.1015	48.0184	19.2949	38.642	99.9775	112.742	90.7982	17.1182	9.43684	16.6102	3.84387	1.61745	1.50184	13.0342	12.2001	9.52906
SSTP_0000866000.1	Astacin-like metalloendopeptidase						Y	6462.39	6666.09	6046.41	11.1389	40.49	32.6097	46.083	41.671	25.3933	41.1246	52.0197	43.1953	42.3449	39.4991	38.757	121.723	103.517	96.1181	20875.2	15407.1	21054.5
SSTP_0000868100.1	Astacin-like metalloendopeptidase						N	202.416	217.117	187.541	79.6355	101.225	99.5918	305.3	190.676	251.725	299.495	372.955	344.681	178.389	234.418	208.813	205.006	257.175	289.856	488.876	455.536	435.899
SSTP_0000868200.1	Astacin-like metalloendopeptidase						N	229.735	247.943	218.402	0	1.76043	0.881343	2.30415	3.78827	3.31217	7.15211	4.40845	5.28922	1.80191	3.4347	0.79096	0	1.61745	1.50184	1.51825	2.44002	3.97044
SSTP_0000868300.1	Astacin-like metalloendopeptidase						N	0	1.23355	0	0	0	0	1.15207	0	0	1.78803	0	0.881536	1.80191	0.858675	0	0	0	0	0	0	0
SSTP_0000868400.1	Astacin-like metalloendopeptidase						N	74.5088	106.085	81.9007	0.795639	0	0.881343	4.6083	7.57654	11.0406	5.36408	3.52676	5.28922	2.70287	2.57603	0	0	0	0	0	1.62668	3.97044
SSTP_0000940900.1	Astacin-like metalloendopeptidase						Y	602.279	563.731	589.922	23.8692	64.2558	145.422	84.1014	49.2475	57.4109	217.245	779.414	690.243	138.747	99.6063	95.7061	372.855	76.0203	46.5572	12.9051	13.8268	8.73497
SSTP_0000942000.1	Astacin-like metalloendopeptidase						Y	116.73	94.9832	121.071	7.95639	4.40108	5.28806	9.21659	13.8903	2.20811	1.78803	2.64507	4.40768	6.30669	6.01073	4.74576	76.8774	35.584	52.5646	332.497	257.829	305.724
SSTP_0000942900.1	Astacin-like metalloendopeptidase						N	16.1436	25.8675	8.30876	14.3215	7.04173	3.52537	29.9539	21.4669	25.3933	12.5162	9.69859	7.93382	3.60382	4.29338	2.37288	1.28129	0	0	4.55475	8.94676	3.17635
SSTP_0000943000.1	Astacin-like metalloendopeptidase						N	3.72544	4.93419	11.8697	11.1389	8.80216	8.81343	25.3456	11.3648	28.7055	13.4102	15.8704	12.3415	0.900956	0	0	0	1.61745	0	2.27737	8.94676	7.94088
SSTP_0000943010.1	Astacin-like metalloendopeptidase						N	21.1108	20.9703	13.0566	3.9782	0.880216	6.1694	44.5622	22.7296	38.5868	13.4102	13.2253	16.7492	0.900956	1.71735	0	1.28129	4.85236	3.00369	0	1.62668	3.20018
SSTP_0000943200.1	Astacin-like metalloendopeptidase						N	46.3693	28.68	31.4309	3.9782	7.92195	6.1694	45.841	38.754	56.3069	23.2444	25.1722	26.3138	1.80191	1.71735	2.38079	0	1.61745	1.48683	6.83971	7.61288	8.77467
SSTP_0000943300.1	Astacin-like metalloendopeptidase						N	13.6599	11.1019	11.8697	3.9782	1.76043	1.76269	14.977	10.1021	24.2892	8.04612	14.107	9.6969	2.70287	3.4347	0	6.40645	11.3222	1.50184	6.073	4.06671	8.73497
SSTP_0000961700.1	Astacin-like metalloendopeptidase						Y	1264.17	1296.46	1172.72	0.795639	0	0.881343	2.30415	3.78827	4.41623	4.47007	5.29014	2.64461	0	0	0.79096	942.761	2602.21	1500.31	4088.51	3756.46	4088.95
SSTP_0000961800.1	Astacin-like metalloendopeptidase						N	21.1108	23.4374	18.9915	7.16075	2.64065	0.881343	9.21659	5.05103	5.52028	8.04612	5.29014	1.76307	4.50478	0	0.79096	5.12516	1.61745	0	1884.91	1210.25	2082.1
SSTP_0000961900.1	Astacin-like metalloendopeptidase						N	57.1234	69.0787	45.1047	3.18256	2.64065	0.881343	9.21659	6.31379	8.83245	8.94014	4.40845	5.28922	0	0.858675	0	12.8129	1.61745	6.00738	4960.12	4209.86	4628.74
SSTP_0000964500.1	Astacin-like metalloendopeptidase						N	244.637	217.104	193.476	18.2997	13.2032	22.0336	23.0415	22.7296	22.0811	4.47007	14.107	15.8676	37.8401	21.4669	18.983	8.96903	58.2283	19.524	6.073	6.50673	3.97044
SSTP_0000964600.1	Astacin-like metalloendopeptidase						Y	370.06	360.196	331.164	1.59128	1.76043	6.1694	14.977	1.26276	7.72839	0.894014	12.3437	21.1569	11.7124	13.7388	5.53672	1.28129	16.1745	7.50922	3.0365	4.06671	2.38226
SSTP_0000964700.1	Astacin-like metalloendopeptidase						Y	103.07	99.9174	121.071	3.9782	5.2813	9.69478	17.2811	2.52551	13.2487	2.68204	6.17183	9.6969	18.0191	14.5975	6.32768	5.12516	3.23491	1.50184	0	2.44002	2.38226
SSTP_0000964900.1	Astacin-like metalloendopeptidase						Y	124.181	125.822	129.379	0.795639	0.880216	3.52537	18.4332	15.1531	14.3527	4.47007	7.05352	10.5784	7.20765	3.4347	6.32768	3.84387	0	1.50184	0.759125	0.813342	4.76453
SSTP_0000965100.1	Astacin-like metalloendopeptidase						Y	108.038	139.391	106.827	0.795639	2.64065	2.64403	5.76037	1.26276	9.93651	0.894014	0.88169	2.64461	2.70287	0.858675	1.58192	6.40645	8.08726	16.5203	22.7737	26.0269	18.264
SSTP_0000965110.1	Astacin-like metalloendopeptidase						N	24.8363	16.0361	14.2436	2.38692	1.76043	2.64403	14.977	8.8393	13.2487	2.68204	2.64507	2.64461	4.50478	0.858675	0	1.28129	12.9396	7.50922	38.7154	34.9737	34.1458
SSTP_0000965120.1	Astacin-like metalloendopeptidase						Y	43.4635	24.671	39.1699	0.795639	4.40108	9.69478	10.3687	8.8393	16.5608	1.78803	0.88169	4.40768	6.30669	2.57603	3.16384	5.12516	1.61745	7.50922	16.7007	14.6401	15.8818
SSTP_0000965200.1	Astacin-like metalloendopeptidase						Y	79.476	61.6774	55.7874	9.54767	17.6043	14.9828	17.2811	32.8317	35.3298	8.94014	12.3437	7.93382	17.1182	20.6082	12.6554	106.347	155.275	214.764	10.6277	7.32007	3.97044
SSTP_0000965300.1	Astacin-like metalloendopeptidase						N	76.9924	49.3419	45.1047	2.38692	3.52087	5.28806	19.5853	12.6276	11.0406	8.04612	9.69859	8.81536	16.2172	9.44543	11.8644	24.3445	37.2014	57.0701	3.79562	4.88005	7.14679
SSTP_0000965400.1	Astacin-like metalloendopeptidase						N	284.375	233.14	229.085	3.9782	2.64065	2.64403	46.083	30.3062	27.6014	1.78803	1.76338	0.881536	5.40573	2.57603	1.58192	0	0	0	0	3.25337	0.794088
SSTP_0000965500.1	Astacin-like metalloendopeptidase						Y	53.398	54.2761	34.8612	0.795639	0	2.64403	5.76037	3.78827	4.41623	0.894014	2.64507	0.881536	3.60382	0.858675	1.58192	0	1.61745	1.50184	0.759125	3.25337	3.97044
SSTP_0000965600.1	Astacin-like metalloendopeptidase						N	12.4926	12.3355	16.6175	11.9346	11.4428	14.1015	8.73272	8.8393	1.10406	0.894014	0	0.881536	15.3162	9.44543	13.4463	15.1705	52.4055	42.0516	9.1095	7.39327	6.35271
SSTP_0000965610.1	Astacin-like metalloendopeptidase						Y	23.5944	24.671	32.0481	9.54767	9.68238	11.4575	5.76037	6.31379	6.62434	3.57605	7.05352	0.881536	10.8115	13.7388	12.6554	6.40645	11.3222	13.5166	9.1095	7.32007	8.73497
SSTP_0000965700.1	Astacin-like metalloendopeptidase						N	50.9143	40.7071	35.609	72.4032	87.1414	73.1515	65.6682	45.4593	49.6825	9.83415	14.9887	9.6969	80.1851	94.4543	71.1864	3.84387	0	9.01107	8.35037	18.7069	11.9113
SSTP_0000965800.1	Astacin-like metalloendopeptidase						N	28.5617	23.4374	23.7393	5.56947	2.64065	5.28806	20.7373	16.4158	17.6649	4.47007	1.76338	2.64461	2.70287	3.4347	2.37288	14.0942	29.1142	19.524	4.55475	4.88005	0.794088
SSTP_0000965810.1	Astacin-like metalloendopeptidase						Y	85.6851	49.3419	56.5352	4.77383	7.92195	1.76269	3.45622	3.78827	4.41623	3.57605	6.17183	1.76307	5.40573	10.3041	3.9548	2.56258	3.23491	1.50184	12.9051	9.7601	14.2936
SSTP_0000965900.1	Astacin-like metalloendopeptidase						Y	203.583	212.17	170.923	3.9782	6.16151	3.52537	6.24424	5.05103	9.93651	1.78803	1.76338	3.52614	6.30669	2.57603	2.37288	2.76759	21.9974	12.0148	73.6351	77.1942	68.2916
SSTP_0000966000.1	Astacin-like metalloendopeptidase						N	68.2997	72.0392	61.7223	4.77383	4.40108	5.28806	4.6083	6.31379	7.72839	5.36408	2.64507	0.881536	3.60382	6.01073	1.58192	1.28129	0	3.00369	4.55475	4.88005	1.58818
SSTP_0000966010.1	Astacin-like metalloendopeptidase						N	234.703	209.703	167.362	3.9782	3.52087	7.93209	12.6728	21.4669	17.6649	6.25809	4.40845	5.28922	9.00956	12.8801	5.53672	1.28129	0	0	2.27737	1.62668	1.58818
SSTP_0000966100.1	Astacin-like metalloendopeptidase						Y	326.597	295.558	230.271	6.36511	10.5626	7.05075	3.45622	2.52551	13.2487	2.68204	5.29014	2.64461	14.4153	14.5975	6.32768	2.56258	4.85236	3.00369	1.51825	0.813342	4.76453
SSTP_0000966210.1	Astacin-like metalloendopeptidase						Y	858.093	917.759	881.916	7.95639	6.16151	10.5761	19.5853	21.4669	13.2487	0.894014	4.40845	5.28922	15.3162	7.72808	8.70056	10.2503	24.2618	4.50553	15.1825	17.8935	21.4404
SSTP_0000966220.1	Astacin-like metalloendopeptidase						N	648.226	647.612	625.531	42.9645	24.6461	34.3724	40.3226	17.6786	18.769	11.6222	18.5155	24.683	88.2937	72.1287	64.0677	25.6258	69.5505	54.0664	39.4745	39.0404	36.5281
SSTP_0000966400.1	Astacin-like metalloendopeptidase						N	5539.7	6056.84	4808.44	51.7165	50.1723	34.3724	94.4701	87.1303	120.342	16.9863	16.7521	20.2753	22.5239	33.4883	26.1017	78.1587	42.0538	123.151	24.292	47.1738	30.1754
SSTP_0000966500.1	Astacin-like metalloendopeptidase						N	1465.34	2129.1	1476.59	45.3514	37.8493	35.2537	87.5576	84.6047	121.446	17.8803	37.9127	36.143	36.9392	41.2164	48.2485	8.96903	8.08726	3.00369	161.694	87.8409	115.937
SSTP_0000966600.1	Astacin-like metalloendopeptidase						N	6690.91	7670.08	6270.71	31.0299	36.0889	26.4403	44.9309	37.8827	25.3933	10.7282	8.8169	10.5784	39.6421	51.5205	45.0847	5.12516	11.3222	3.00369	151.066	69.134	89.732
SSTP_0000966800.1	Astacin-like metalloendopeptidase						Y	129.149	133.223	138.875	0	1.76043	1.76269	6.91244	2.52551	5.52028	2.68204	7.93521	3.52614	0	0.858675	0	0	0	0	5.31387	1.62668	6.35271
SSTP_0000966900.1	Astacin-like metalloendopeptidase						N	80.7178	138.157	78.3398	0	0.880216	0	14.977	8.8393	13.2487	4.47007	1.76338	0.881536	0	0	0	0	3.23491	0	25.8102	20.3335	26.2049
SSTP_0000967000.1	Astacin-like metalloendopeptidase						N	541.43	520.557	479.534	0.795639	0	1.76269	5.76037	2.52551	0	0	4.40845	0.881536	0	0	0.79096	0	0	1.50184	141.956	120.375	159.612
SSTP_0000967100.1	Astacin-like metalloendopeptidase						Y	409.798	383.633	357.277	11.9346	10.5626	2.64403	17.2811	15.1531	25.3933	15.1982	9.69859	16.7492	0	0	3.9548	0	9.70472	6.00738	173.84	156.162	142.936
SSTP_0000967200.1	Astacin-like metalloendopeptidase			yes	yes		N	699.141	705.589	690.814	19.891	15.8439	14.1015	28.8019	25.2551	37.5379	28.6084	34.3859	28.2091	8.1086	6.01073	7.11864	41.0013	71.1679	51.0627	459.27	440.831	498.687
SSTP_0000984500.1	Astacin-like metalloendopeptidase						N	179.442	178.864	156.68	1.9891	1.76043	2.64403	0.576037	1.89414	4.41623	1.34102	0.440845	0.440768	3.60382	4.29338	3.9548	29.4697	9.70472	15.7694	1.89781	1.62668	1.19113
SSTP_0000998000.1	Astacin-like metalloendopeptidase						N	9.52471	0	3.06237	0	0	0	0	5.84657	1.41319	0	2.23949	0	0.900956	0	0.79096	0	0	0	2.26978	0	0
SSTP_0001018300.1	Astacin-like metalloendopeptidase						N	43.4635	38.24	23.7393	32.6212	30.8076	34.3724	47.235	25.2551	34.2257	28.6084	25.569	26.4461	37.8401	20.6082	25.3107	538.142	663.156	578.21	195.095	195.202	241.403
SSTP_0001029200.1	Astacin-like metalloendopeptidase			yes			N	537.705	611.84	553.126	3.9782	7.92195	5.28806	38.0184	17.6786	24.2892	8.04612	13.2253	18.5123	7.20765	4.29338	3.16384	2.56258	1.61745	0	3.0365	7.32007	10.3231
SSTP_0001070000.1	Astacin-like metalloendopeptidase						Y	69.5415	78.947	78.3398	6874.32	8260.83	11453.1	4397.47	3768.07	4666.85	60.7929	77.5887	99.6136	3426.33	3212.3	4114.57	754.68	173.067	186.229	891.212	941.036	967.994
SSTP_0001108200.1	Astacin-like metalloendopeptidase						Y	406.16	381.808	319.994	3.18256	3.52087	4.40672	6.91244	3.78827	3.31217	1.78803	1.76338	3.52614	0	0	0.79096	6.40645	0	0	32.3311	20.3335	23.0286
SSTP_0001115000.1	Astacin-like metalloendopeptidase						Y	429.667	432.975	424.934	7.16075	6.16151	10.5761	25.3456	26.5179	25.3933	5.36408	4.40845	4.40768	13.5143	5.15205	15.8192	34.5948	87.3425	97.6199	143.475	166.735	157.229
SSTP_0001115300.1	Astacin-like metalloendopeptidase						Y	1213.25	1215.04	1152.54	6.36511	2.64065	5.28806	8.06452	12.6276	5.52028	7.15211	11.462	7.93382	29.7315	30.9123	18.983	1.28129	1.61745	0	1.51825	1.62668	3.17635
SSTP_0001115400.1	Astacin-like metalloendopeptidase						Y	710.317	710.523	708.619	2.38692	6.16151	0.881343	5.76037	6.31379	4.41623	8.04612	7.93521	10.5784	7.20765	6.01073	4.74576	6.40645	22.6443	34.5424	2.27737	2.44002	2.38226
SSTP_0001118700.1	Astacin-like metalloendopeptidase						Y	3215.05	3371.29	3206	8.75203	10.5626	5.28806	18.4332	17.6786	4.41623	7.15211	8.8169	13.223	12.6134	15.4562	15.8192	158.88	105.134	288.354	30702	28037.5	30998
SSTP_0001126100.1	Astacin-like metalloendopeptidase						Y	199.025	155.772	149.51	1.59128	0.880216	0	3.45622	2.52551	4.41623	4.47007	3.52676	12.3415	0	1.71735	0.79096	0	1.61745	3.00369	0	0	0
SSTP_0001126400.1	Astacin-like metalloendopeptidase						N	39.4524	34.0706	42.7783	0	0.880216	0.881343	3.45622	5.05103	0	1.78803	0.88169	0	1.80191	0	0	0	0	0	0	0.813342	0
SSTP_0001126600.1	Astacin-like metalloendopeptidase						N	60.8613	48.1084	48.8793	0.994549	1.76043	2.64403	4.6083	3.78827	9.93651	0.894014	2.64507	0.881536	2.70287	7.85688	7.9096	0	0	0	1.51825	0	0
SSTP_0001126700.1	Astacin-like metalloendopeptidase						N	8.69269	8.63483	10.6827	0.795639	0	0	0	1.26276	1.10406	0	0.88169	0.881536	1.80191	1.71735	8.70056	0	0	0	0	0	0
SSTP_0001126710.1	Astacin-like metalloendopeptidase						N	221.043	254.111	230.271	3.9782	1.76043	4.40672	1.15207	0	3.31217	12.5162	3.52676	8.81536	2.70287	6.01073	8.70056	1.28129	1.61745	0	0	2.44002	2.38226
SSTP_0001127500.1	Astacin-like metalloendopeptidase						N	1.35358	2.54111	1.23445	0.795639	0	0	0	2.52551	2.20811	0.894014	1.39307	0.881536	1.04511	2.04365	1.58192	0	0	0	0	0	0.794088
SSTP_0001129700.1	Astacin-like metalloendopeptidase						Y	3622.37	3658.7	3360.3	6.36511	11.4428	14.9828	74.8848	75.7654	62.9312	6.25809	16.7521	8.81536	27.0287	7.72808	11.8644	1347.92	748.881	1082.83	44.0292	44.7338	39.7044
SSTP_000114900.1	Astacin-like metalloendopeptidase						Y	140.325	138.157	148.371	0	0	0	2.30415	1.26276	1.10406	0.894014	0.88169	0.881536	0	0	0	0	0	0	3.0365	2.44002	2.38226
SSTP_0001149800.1	Astacin-like metalloendopeptidase						N	57.0861	91.0235	99.7764	0	2.64065	3.35792	14.2857	2.89171	4.65912	1.46618	1.70166	0	0	0	5.25197	0	0	1.50184	3.63621	0	3.39076
SSTP_0001149810.1	Astacin-like metalloendopeptidase						N	88.0694	87.0268	69.1052	2.38692	0.906623	0.881343	10.5645	5.05103	3.31217	3.57605	0.88169	5.28922	3.60382	1.71735	0.917513	2.56258	0	0	1.51825	1.62668	0.794088
SSTP_0001149820.1	Astacin-like metalloendopeptidase						N	108.746	126.957	106.874	1.59128	2.64065	3.52537	11.5207	5.05103	6.62434	1.78803	6.17183	0.881536	3.60382	0.918782	5.53672	3.84387	0	3.00369	0	1.62668	0
SSTP_0001149900.1	Astacin-like metalloendopeptidase						N	278.489	313.346	232.634	0	0	0	5.34562	4.64695	8.87661	0	1.24318	0	5.40573	5.33237	3.8757	0	0	0	0	0	0
SSTP_0001150110.1	Astacin-like metalloendopeptidase						N	0	0	0	3.18256	3.52087	1.0488	1.15207	3.78827	4.52663	2.68204	2.64507	0	8.1086	4.8601	7.11864	5.12516	4.85236	12.0148	1.51825	1.62668	3.17635
SSTP_0001150700.1	Astacin-like metalloendopeptidase						N	0	0	0	0	3.2392	1.02236	0	0	0	1.15328	0	1.94819	0	0	0	0	0	0	0	0	0
SSTP_0001150800.1	Astacin-like metalloendopeptidase						N	82.5309	57.434	76.4762	11.5527	6.43438	6.4955	8.58295	9.16762	5.52028	6.55312	6.43634	6.17075	0	18.9595	11.8486	9.44311	0	0	1.83708	0	1.9614
SSTP_0001150900.1	Astacin-like metalloendopeptidase						N	51.4607	50.5631	43.5617	1.70267	2.70226	1.22507	19.0207	3.662	11.9459	5.11376	6.4187	7.93382	3.60382	3.05688	2.02486	6.40645	0	1.50184	2.27737	0	7.20238
SSTP_0001212100.1	Astacin-like metalloendopeptidase						N	39.738	33.3058	32.0481	0	1.76043	0	23.0415	8.8393	17.6649	1.78803	0.88169	0.881536	4.50478	2.57603	0.79096	0	0	0	0	0.813342	0.794088
SSTP_0001236400.1	Astacin-like metalloendopeptidase			yes			Y	887.896	796.872	531.761	218.005	158.439	174.506	182.028	208.355	224.123	134.102	154.296	298.841	361.283	288.515	257.853	579.143	464.209	360.443	66.0438	76.4541	85.7615
SSTP_000217000.1	Astacin-like metalloendopeptidase						N	7490.62	7517.24	7028.03	26.2561	19.3648	17.6269	41.4747	34.0944	46.3704	24.1384	20.2789	26.4461	30.6325	18.8909	24.5197	57.6581	67.933	42.0516	2447.42	1692.56	2519.64
SSTP_0000470900.1	AT31531p			yes			N	808.42	764.8	764.406	1962.84	2516.54	2939.28	1433.18	1687.04	1300.58	1707.57	1498.87	1665.22	3513.73	2719.42	3083.95	5132.85	3660.3	6108	2410.98	2452.22	2426.73
SSTP_0000428100.1	ATP synthase subunit alpha, mitochondrial	ATPeF1A; F-type H+-transporting ATPase subunit alpha	K02132				N	98982.4	98480.3	101538	152103	131093	131459	139189	173442	162389	151390	145488	126605	145601	165510	169320	39049.9	9745.15	7926.74	25357.8	26211.6	26390.7
SSTP_0000823300.1	ATP synthase subunit beta	ATPeF1B; F-type H+-transporting ATPase subunit beta [EC:3.6.3.14]	K02133				N	122300	122599	124869	176176	160422	157560	181542	231271	214911	203938	190736	169496	187763	210096	219768	60790.8	24038.6	17272.7	41263.7	42502.8	42551.2
SSTP_0000415700.1	ATPase, F0 complex, subunit E, mitochondrial family-containing protein						N	7342.84	7001.62	6848.8	9219.07	7572.5	8164.76	10924	12964.7	13126.1	13609.6	10319.3	9814.14	9154.61	11083.8	12546.2	6534.58	3783.22	3649.48	5559.07	5869.07	5819.87
SSTP_0000050700.1	ATPase, F1/V1/A1 complex, alpha/beta subunit, nucleotide-binding domain; ATPase, F1/V1/A1 complex, alpha/beta subunit, C-terminal domain; ATPase, F1 complex alpha/beta subunit, N-terminal domain; ATPase, V1 complex, subunit A family; V-type ATP synthase catalytic alpha chain family; ATPase, F1 complex beta subunit/V1 complex, C-terminal domain; P-loop containing nucleoside triphosphate hydrolase …	ATPeV1A; V-type H+-transporting ATPase subunit A [EC:3.6.3.14]	K02145	yes			N	321.63	305.92	275.376	330.986	531.651	443.316	945.853	953.382	988.13	2067.85	1829.51	1566.49	174.785	184.615	194.576	221.663	321.873	271.834	828.205	684.02	823.469
SSTP_0000810300.2	ATPase, F1/V1/A1 complex, alpha/beta subunit, nucleotide-binding domain; ATPase, F1/V1/A1 complex, alpha/beta subunit, C-terminal domain; ATPase, F1 complex alpha/beta subunit, N-terminal domain; ATPase, V1 complex, subunit A family; V-type ATP synthase catalytic alpha chain family; ATPase, F1 complex beta subunit/V1 complex, C-terminal domain; P-loop containing nucleoside triphosphate hydrolase …	ATPeV1A; V-type H+-transporting ATPase subunit A [EC:3.6.3.14]	K02145	yes			N	21073.6	20489.2	21531.6	48881.7	41708.2	37822	26578.3	37858.7	33599.7	17147.2	17377.2	16698.1	37940.1	40799.1	42509.3	10101.7	10560.4	11220.3	19431.3	18305.1	19067.6
SSTP_0000202300.1	BAM-2			yes			N	402.347	405.837	389.325	2721.88	2799.09	3233.65	1786.87	1681.99	1741.1	579.321	700.944	615.312	3575.89	3081.79	3057.85	3610.68	2592.78	2479.55	3190.6	3564.88	3555.93
SSTP_0000775400.1	Biotin--protein ligase	HLCS; biotin---protein ligase [EC:6.3.4.9 6.3.4.10 6.3.4.11 6.3.4.15]	K01942				N	1346.13	1194.07	1131.18	517.961	421.624	421.282	564.516	402.82	511.178	995.037	729.158	828.644	402.727	420.751	439.774	658.583	488.471	686.343	1140.21	1170.4	1169.69
SSTP_0001050700.1	Biotin--protein ligase			yes			Y	1695.07	1765.21	1844.55	793.252	1080.91	1132.53	752.304	769.019	866.684	776.004	756.49	771.344	1702.81	1623.75	1661.81	1742.55	2059.02	2183.68	2716.91	2610.01	2775.34
SSTP_0000057600.1	Bis(5'-nucleosyl)-tetraphosphatase [asymmetrical]	NUDT2; bis(5'-nucleosidyl)-tetraphosphatase [EC:3.6.1.17]	K01518	yes			N	1327.5	1227.38	1265.31	725.623	646.079	698.905	983.871	1006.42	1047.75	1139.87	1313.72	1190.07	654.995	826.904	841.581	525.329	522.437	489.601	402.336	412.364	393.074
SSTP_0000491300.1	BM-40						Y	4099.22	3393.49	4436.88	8220.54	7377.09	7673.86	9629.03	9373.45	13089.7	2854.59	2002.32	2284.94	8911.35	9127.72	9069.93	11727.6	2662.33	2656.76	14551.7	16206.6	17829.7
SSTP_0000570600.1	Cadherin, cytoplasmic domain; Epidermal growth factor-like domain; Laminin G domain; Cadherin domain; Concanavalin A-like lectin/glucanases superfamily domain; Concanavalin A-like lectin/glucanase, subgroup domain; Cadherin-like domain; Catenin binding domain-containing protein			yes			N	11576.2	11681.7	12565.2	13213.2	14571.1	15634.1	9915.9	10426.6	11165.3	9122.51	8765.76	8914.97	16301	14615.5	15726.7	7814.59	5902.09	6121.52	9133.79	8789.78	8423.69
SSTP_0000866300.1	Cadherin, cytoplasmic domain; Epidermal growth factor-like domain; Laminin G domain; Cadherin domain; Concanavalin A-like lectin/glucanases superfamily domain; Concanavalin A-like lectin/glucanase, subgroup domain; Cadherin-like domain; Catenin binding domain-containing protein	CELSR1; cadherin EGF LAG seven-pass G-type receptor 1	K04600				N	81.9597	109.786	81.9007	1456.02	2154.77	2314.41	645.161	844.785	634.832	384.426	358.848	535.974	3160.55	2874.84	3135.36	1386.36	1339.25	1078.32	1096.94	1072.8	1057.73
SSTP_0000778900.1	Calcyclin-binding protein	CACYBP; calcyclin binding protein	K04507				N	7562.64	11666.9	13343.9	1362.13	1321.2	1249.74	2278.8	2062.08	2454.32	5555.4	3864.45	3918.43	1193.77	1403.93	1410.28	1208.26	2241.79	2177.67	2295.59	2252.14	2452.94
SSTP_0001075100.1	Calexcitin-1						N	2145.85	2458.46	2870.08	600.708	671.605	898.97	6261.52	5173.52	6365.99	3988.19	4381.12	4420.9	2833.51	1638.35	1833.44	42497.8	41581.5	35321.9	1768	1808.87	1660.44
SSTP_0000126700.1	Calreticulin	CANX; calnexin	K08054	yes	yes		Y	16583.2	18162.8	19958.8	12275.9	11545.8	10212.1	9475.81	10119.7	10792.2	16934.4	15083.1	15262	9868.17	11739.8	12208.5	4749.74	7715.25	7055.67	9856.47	9328.21	10327.1
SSTP_0000255500.1	Calreticulin	CALR; calreticulin	K08057	yes	yes		N	78302.5	77806	83988.6	83882.6	92377.8	86218.3	75655.6	76687.3	96199.7	63866.5	48910.9	53795.7	54698.8	75802.1	98613.7	41592	42234.9	125305	62153.3	62957.5	64739.6
SSTP_0001051100.1	Calycin-like domain; Calycin domain-containing protein						N	4268.11	4138.55	3804.23	3700.52	3579.84	3637.3	2976.96	3749.13	3497.65	2813.46	2600.1	2755.68	3079.47	2065.11	2484.4	2308.89	2607.33	2466.03	1818.1	1747.87	1770.82
SSTP_0000482000.1	CAP domain-containing protein					Y	Y	3.72544	0	2.37393	0	3.52087	7.05075	2.30415	2.52551	1.10406	50.9588	19.3972	42.3137	1.80191	33.4883	97.288	134834	167285	123106	0	0	1.58818
SSTP_0000511800.1	CAP domain-containing protein					Y	Y	0	2.4671	2.37393	0.795639	0.880216	0	4.6083	3.78827	3.31217	5.36408	1.76338	2.64461	0.900956	1.71735	0	318.977	564.216	559.557	773.844	664.573	654.535
SSTP_0000512900.1	CAP domain-containing protein					Y	N	5930.9	6307.13	5581.12	0.795639	0	0.881343	5.76037	6.31379	3.31217	1.78803	3.52676	1.76307	0	0	0	0	0	0	17.4599	12.2001	17.4699
SSTP_0000513400.1	CAP domain-containing protein					Y	Y	8.69269	7.40129	9.49573	2.38692	1.76043	8.81343	9.21659	8.8393	6.62434	8.94014	2.64507	3.52614	3.60382	1.71735	3.16384	6.40645	3.23491	1.50184	315312	315308	290637
SSTP_0001008500.1	CAP domain-containing protein			yes		Y	N	14.9018	9.86838	17.8045	6.36511	6.16151	5.28806	28.8019	17.6786	19.873	10.7282	21.1606	14.1046	1.80191	2.57603	26.426	8981.77	11946.3	10420.8	113245	107743	111788
SSTP_0001008600.1	CAP domain-containing protein			yes		Y	Y	2.48363	1.23355	5.93483	3.9782	39.6097	28.203	49.5392	50.3714	40.8501	9.83415	7.93521	7.05229	63.0669	67.8353	271.884	102268	229187	152596	53344	51177.1	51819.4
SSTP_0001008700.1	CAP domain-containing protein			yes		Y	Y	6.20906	6.16774	3.5609	3.9782	10.5626	4.40672	23.0415	10.241	26.4974	8.94014	11.462	12.3415	25.2268	57.5312	254.895	91705.1	259168	205050	133927	112620	134907
SSTP_0001008900.1	CAP domain-containing protein			yes		Y	Y	14.9018	18.4169	19.0389	7.95639	4.77958	2.41488	11.5207	18.7772	10.4996	16.7985	35.2676	20.2312	8.72125	21.4669	127.811	54540.8	115022	93087	11975.6	10909.4	10742.8
SSTP_0000138700.1	CAP domain-containing protein						Y	37.2544	34.5393	56.9744	1040.7	1495.49	1539.71	2404.38	2583.6	2718.19	832.327	1065.96	915.034	1458.65	1471.77	1409.49	493.297	187.625	291.358	25.0511	23.5869	17.4699
SSTP_0000261300.1	CAP domain-containing protein						Y	129.149	101.151	105.64	4.77383	11.4428	7.93209	8.06452	5.05103	8.83245	47.3827	31.7408	35.2614	2.70287	1.71735	0	14001.9	1371.6	1147.41	116.905	130.948	154.847
SSTP_0000511900.1	CAP domain-containing protein			yes			N	6.20906	1.23355	1.18697	7.95639	1.76043	3.52537	20.7373	8.8393	23.1852	8.94014	9.69859	7.93382	0.900956	0.858675	1.58192	502.266	697.122	648.797	1432.17	2006	1247.6
SSTP_0000513000.1	CAP domain-containing protein						N	81.9597	53.0425	70.031	1.59128	0	0.881343	4.6083	6.31379	6.62434	2.68204	3.52676	1.76307	0	0.858675	0	1.28129	12.9396	1.50184	34.9197	30.907	27.7931
SSTP_0000513100.1	CAP domain-containing protein						N	263.264	285.27	273.002	0.795639	1.76043	0	6.91244	8.8393	14.3527	3.57605	5.29014	5.28922	0.900956	0	0	6.40645	106.752	58.5719	1209.34	1421.75	1708.5
SSTP_0000513200.1	CAP domain-containing protein			yes			N	1532.4	1504.61	1572.73	0.795639	3.52087	0	10.3687	1.26276	7.72839	5.36408	5.29014	13.223	3.60382	1.71735	2.37288	29.4697	407.598	279.343	5297.88	6364.37	7860.27
SSTP_0000513300.1	CAP domain-containing protein						N	429.667	397.202	350.155	4.77383	43.1306	25.559	26.4977	50.5103	34.2257	53.6408	70.5352	49.366	29.7315	12.8801	10.2825	17.9381	53.3759	15.0184	63.7665	69.9474	59.5566
SSTP_0000770200.1	CAP domain-containing protein			yes			N	1117.63	1110.19	1023.17	5.56947	20.245	14.1015	40.3226	31.5689	41.9541	4.47007	8.8169	14.1046	19.821	8.58675	16.6102	0	0	0	40.2336	19.5202	26.2049
SSTP_0001008800.1	CAP domain-containing protein			yes			N	24.8363	43.1742	27.3002	16.7084	8.80216	14.9828	49.5392	35.3572	40.8501	27.7144	54.6648	44.0768	12.6134	6.01073	9.49152	20.5006	22.9031	9.01107	68.3288	90.2728	61.4307
SSTP_0001103600.1	CAP domain-containing protein						Y	4287.98	4182.96	3918.18	4.77383	3.52087	0.881343	2.30415	1.26276	1.10406	3.57605	0.88169	2.64461	0.900956	0.858675	1.58192	1.28129	3.23491	0	661.957	400.164	717.062
SSTP_0001110400.1	CAP domain-containing protein			yes			Y	1579.59	1789.88	1535.93	10.3433	8.80216	7.05075	13.8249	7.57654	9.93651	0	3.52676	3.52614	9.91051	6.01073	9.49152	5.12516	17.792	15.0184	16230.8	18095.2	18367.3
SSTP_0001133500.1	CAP domain-containing protein						N	0	1.3199	7.07432	0	1.38194	1.99184	0	5.21519	2.7491	2.86978	0	6.21483	1.18926	0	0	0	0	0	0	0	0
SSTP_0000942800.1	Carboxylesterase, type B domain-containing protein	CES2; carboxylesterase 2 [EC:3.1.1.1 3.1.1.84 3.1.1.56]	K03927	yes			N	202.416	220.805	289.62	897.481	1273.67	903.377	3987.33	5066.18	3678.72	2731.21	2848.74	2523.84	2895.67	1847.01	2267.68	6587.11	2494.11	5550.82	2562.8	2474.18	2748.34
SSTP_0001137400.2	Carboxylesterase, type B domain-containing protein	NLGN; neuroligin	K07378				N	2883.49	3191.19	2895.01	1432.95	1823.81	1772.38	3133.64	3036.93	3529.67	910.106	858.766	796.908	2324.47	2194.77	2164.07	3176.32	2972.88	3406.18	1359.59	1354.21	1345.19
SSTP_0001169500.1	Carboxylesterase, type B domain-containing protein						N	16.1436	20.9703	10.6827	12.7302	9.68238	9.69478	114.055	54.2986	81.7002	28.6084	27.3324	35.2614	7.20765	14.5975	6.32768	20.5006	8.08726	6.00738	6.073	4.06671	5.55862
SSTP_0001266300.1	Carboxylesterase, type B domain-containing protein			yes			N	620.906	749.997	881.916	68.425	174.283	159.523	127.88	166.684	115.926	80.4612	65.2451	69.6413	212.626	99.6063	101.243	1952.69	2665.56	2410.46	942.833	1346.08	1385.68
SSTP_0001266400.1	Carboxylesterase, type B domain-containing protein						Y	21.1108	20.9703	21.3654	6.36511	5.2813	3.52537	13.8249	16.4158	15.4568	7.15211	8.8169	6.17075	0.900956	1.71735	2.37288	599.644	583.901	528.649	189.781	209.029	169.935
SSTP_0001266500.1	Carboxylesterase, type B domain-containing protein	CES2; carboxylesterase 2 [EC:3.1.1.1 3.1.1.84 3.1.1.56]	K03927	yes			Y	1406.97	1411.18	1575.1	115.368	103.866	84.609	97.9263	55.5613	97.157	286.084	174.575	147.217	143.252	97.889	116.271	399.763	153.658	195.24	510.132	476.618	524.892
SSTP_0001275900.1	Carboxylesterase, type B domain-containing protein / Gut esterase 1						N	32.2871	27.138	26.1133	13.5259	23.7658	9.69478	73.7327	49.2475	69.5555	9.83415	15.8704	22.9199	6.30669	6.01073	3.9548	247.289	249.088	370.956	482.803	369.257	392.28
SSTP_0000346100.1	Carboxylesterase, type B domain-containing protein/Gut esterase 1			yes			N	227.252	267.68	291.994	673.111	969.998	929.817	1376.73	1623.91	1500.41	590.943	687.718	545.671	982.943	739.319	857.4	3369.79	2101.07	2868.52	1759.65	1503.06	1707.29
SSTP_0000748900.1	Catalase	katE; catalase [EC:1.11.1.6]	K03781	yes			N	2761.79	2085.93	1687.87	7895.92	6425.58	7179.42	13748.9	14230	16167.8	5817.35	5708.06	4269.28	14258.5	11799.1	14859	5463.42	1156.48	881.583	730.278	669.38	718.65
SSTP_0000054200.1	Cathepsin L.1	CTSL; cathepsin L [EC:3.4.22.15]	K01365	yes			Y	18010	19454.3	19266.8	69929.5	72412.8	74150.9	57394	66937.5	67750.4	38366.6	42197.7	41039	67775.3	57383.5	59382.1	48527.6	77995.2	57924.6	13048.6	16151.3	16228
SSTP_0000381200.1	Cathepsin L.1	CTSL; cathepsin L [EC:3.4.22.15]	K01365				Y	28.5617	25.9045	14.2436	46.1471	42.2504	56.406	40.3226	29.0434	51.8906	54.5348	29.9775	35.2614	59.4631	69.5527	78.305	19.2194	29.1142	31.5387	42.511	22.7736	24.6167
SSTP_0000381300.1	Cathepsin L.1	CTSL; cathepsin L [EC:3.4.22.15]	K01365				Y	24.8363	17.2697	21.3654	124.915	35.2087	28.203	33.4101	20.2041	33.1217	18.7743	31.7408	43.1953	28.8306	25.7603	24.5197	20199.5	8831.29	8516.96	100.964	82.1475	112.761
SSTP_0000802100.1	Cathepsin Z	CTSZ; cathepsin X [EC:3.4.18.1]	K08568				Y	85113.9	81818.7	90531.1	6016.62	4240.88	4321.23	4177.42	4168.36	4566.38	14227.3	17303.2	15055.8	8708.64	11320.8	11760	671.396	156.893	121.649	708.263	772.674	874.291
SSTP_0001222400.1	Cathepsin Z	CTSZ; cathepsin X [EC:3.4.18.1]	K08568				Y	1527.43	1343.33	1912.2	11897.2	12080.1	15368	4074.89	7869.5	5045.54	4895.62	3424.48	4409.44	5236.36	6301.82	5319.2	11890.4	3969.23	4113.55	4441.64	5904.05	5457.77
SSTP_0000568200.3	CD109 antigen	CD109; CD109 antigen	K06530	yes			Y	4885.29	4596.2	5304.55	20475	26557.9	22376.4	22020.7	23165.3	22324	19319.6	21555.6	21056.4	33960.6	25106.8	24952.4	28653.5	28535.1	33811	19363	20821.5	20532.7
SSTP_0000826500.1	Chd64	ARFGEF; brefeldin A-inhibited guanine nucleotide-exchange protein	K18442	yes			N	14903	15072.7	15748.7	7893.54	7608.59	8237.03	7754.61	7101.75	8112.61	13763.3	12714.9	12676.5	6761.67	7097.81	7971.29	3866.93	3951.44	5140.81	6383.48	6383.1	6585.37
SSTP_0001091500.1	Chitin binding domain-containing protein			yes	yes		Y	185549	180237	202658	135.259	31.6878	53.7619	8468.9	655.371	2595.64	396738	377266	349800	132.441	922.217	224.633	193.475	21.0269	31.5387	2.27737	4.06671	2.38226
SSTP_0000494700.1	Cirl	LPHN2; latrophilin 2	K04593	yes			N	716.526	626.642	727.61	390.659	430.426	597.551	203.917	208.355	166.713	189.531	154.296	151.624	527.96	417.316	423.954	117.879	32.3491	61.5756	455.475	331.843	446.278
SSTP_0000725900.1	Collagen alpha-1(IV) chain	COL4A; collagen, type IV, alpha	K06237	yes			N	5167.18	4612.23	5321.17	40744.7	57405.1	51130.3	109662	107313	110428	34446.3	38675.3	30427.1	82692.4	65271.3	66629.6	68514.4	7938.46	7808.09	20454.6	33357.6	26916.4
SSTP_0000950200.1	Collagen alpha-1(IV) chain	COL4A; collagen, type IV, alpha	K06237	yes			Y	4030.92	4609.77	5069.53	85551.9	128460	121253	256060	251793	271209	74170.9	95915.5	71903.4	168892	141186	155670	146654	1843.9	1246.53	10211.7	16009.8	12486.2
SSTP_0000375300.1	Conserved regulator of innate immunity protein 3	C1QBP; complement component 1 Q subcomponent-binding protein, mitochondrial	K15414	yes			N	8002.24	7661.56	7810.24	8647.01	6756.54	6153.54	5665.9	6124.37	6665.19	9577.57	7138.16	6617.69	1404.59	2622.39	2665.53	466.39	1269.7	1300.6	2281.17	2375.77	2354.47
SSTP_0000767500.1	CS domain; HSP20-like chaperone domain-containing protein			yes	yes		N	21059.9	20710	20875.2	11185.9	10766.8	10578.8	11270.7	11616.1	11525.2	19965.1	19024.2	17608.7	7800.48	8209.79	7921.46	6466.67	7843.03	7904.21	7450.81	7355.05	7431.08
SSTP_0000226600.1	C-type lectin domain; von Willebrand factor, type A domain; C-type lectin-like domain; C-type lectin fold domain-containing protein						Y	9255.23	8586.72	6922.39	358.833	697.131	557.89	1960.83	2464.9	2193.76	1577.04	1129.44	878.891	5842.7	5283.43	8131.86	998.125	14.5571	3.00369	3.0365	2.44002	2.38226
SSTP_0000283100.1	C-type lectin domain; von Willebrand factor, type A domain; C-type lectin-like domain; C-type lectin fold domain-containing protein						Y	57.1234	37.0064	42.7308	1.59128	14.0835	5.28806	32.2581	17.6786	36.4339	3.57605	2.64507	5.28922	2.70287	2.57603	0.79096	2399.86	87.3425	72.0885	54.657	35.787	48.4394
SSTP_0000438000.1	C-type lectin domain; von Willebrand factor, type A domain; C-type lectin-like domain; C-type lectin fold domain-containing protein			yes			Y	2201.73	1962.57	1246.31	1222.9	1519.25	1906.35	1671.66	2010.31	2024.84	1237.31	849.949	878.891	12884.6	9579.38	14272.9	1517.05	38.8189	24.0295	114.628	85.4009	122.29
SSTP_0000885800.1	C-type lectin domain; von Willebrand factor, type A domain; C-type lectin-like domain; C-type lectin fold domain-containing protein						Y	680.514	632.81	600.605	787.683	603.828	1064.66	798.387	911.711	831.354	475.615	436.437	396.691	1143.31	839.784	980.79	123.004	54.9934	43.5535	33.4015	42.2938	30.1754
SSTP_0000025500.1	CUB domain; C-type lectin domain; C-type lectin-like domain; C-type lectin fold domain-containing protein			yes			Y	12.4181	20.9703	3.5609	319.847	414.582	423.926	304.148	457.118	353.298	226.185	128.727	218.621	1123.49	931.663	1265.54	193.475	16.1745	43.5535	18.9781	20.3335	17.4699
SSTP_0000910100.1	CUB domain; C-type lectin domain; C-type lectin-like domain; C-type lectin fold domain-containing protein						Y	489.274	758.632	371.52	510.005	454.192	389.554	408.986	463.432	432.79	145.724	215.132	179.833	575.711	546.976	567.118	1722.05	3390.18	3015.7	797.081	718.994	744.855
SSTP_0000148200.1	Cytochrome b-c1 complex subunit 1, mitochondrial	PMPCB; mitochondrial-processing peptidase subunit beta [EC:3.4.24.64]	K17732				N	23736	23031.6	23932.8	20428.8	16841.2	17967.1	22991.9	26582.3	27519.7	31493.4	28944.1	27825.7	22017.6	25347.2	28349.6	20952.9	10212.6	10110.4	11547	12425.4	12778.5
SSTP_0000623500.1	Cytochrome b-c1 complex subunit 1, mitochondrial	PMPCB; mitochondrial-processing peptidase subunit beta [EC:3.4.24.64]	K17732				N	4233.34	4585.1	4681.4	2269.16	2000.73	1757.4	2907.83	2688.41	2959.97	3559.07	3979.07	3782.67	1023.49	1433.99	1334.35	559.924	1442.77	1323.13	1563.04	1664.1	1689.82
SSTP_0000224000.1	Cytosolic fatty-acid binding domain; Calycin-like domain; Calycin domain-containing protein						Y	10898.2	10546.8	11086.3	6213.94	5649.23	6994.34	11107.1	11695.7	11835.5	10086.3	8524.18	7801.59	9097.85	8597.91	10314.9	3150.69	794.169	687.845	3992.24	4630.35	4702.59
SSTP_0000206600.1	Cytosolic fatty-acid binding domain; Lipocalin/cytosolic fatty-acid binding domain; Calycin-like domain; Calycin domain-containing protein	FABP4; fatty acid-binding protein 4, adipocyte	K08753				N	35836.2	35079.6	32552.6	5813.73	8653.41	5691.72	22161.3	19933.9	23168.6	39421.5	35432.5	32602.7	12317.9	9920.27	11446	11753.3	14118.7	14174.4	8332.15	7930.89	8012.35
SSTP_0000775900.1	Cytosolic fatty-acid binding domain; Lipocalin/cytosolic fatty-acid binding domain; Calycin-like domain; Calycin domain-containing protein	FABP4; fatty acid-binding protein 4, adipocyte	K08753				N	64.5743	65.378	60.5353	9.54767	11.4428	12.3388	1173.96	715.983	1631.8	861.829	1082.72	1030.52	4.50478	9.44543	7.11864	3246.79	271.732	240.295	122.219	172.428	179.464
SSTP_0000299100.1	Dedicator of cytokinesis C-terminal domain; DHR-1 domain; DHR-2 domain-containing protein	DOCK9_10_11; dedicator of cytokinesis protein 9/10/11	K21853	yes			N	11290.6	11648.4	12638.8	5087.32	6591.94	7100.1	4944.7	4825	5025.66	5245.18	4921.59	5021.23	9453.73	7230.9	7170.05	3840.03	3545.46	3961.87	12616.7	13220.9	11288.8
SSTP_0000601000.1	Dehydrogenase, E1 component domain; Transketolase-like, pyrimidine-binding domain; 2-oxoglutarate dehydrogenase, E1 component family-containing protein	OGDH; 2-oxoglutarate dehydrogenase E1 component [EC:1.2.4.2]	K00164	yes			N	19845.4	20332.6	21665.7	27798	24131.1	26210.3	22258.1	25021.5	24090.5	16716.3	18235.1	16406.3	31483.9	33429.1	33129.3	16966.8	6536.13	6073.46	15770.1	17673.9	17744.7
SSTP_0001034900.1	Dehydrogenase, E1 component domain; Transketolase-like, pyrimidine-binding domain; 2-oxoglutarate dehydrogenase, E1 component family-containing protein	DHKTD1; probable 2-oxoglutarate dehydrogenase E1 component DHKTD1 [EC:1.2.4.2]	K15791				N	3135.58	3108.54	3481.37	8939.8	7391.18	6079.51	7487.33	7740.7	10159.5	5929.99	5607.55	5003.6	7831.11	10007	10891.5	1034	970.472	1090.34	2526.37	2614.89	2422.76
SSTP_0001231100.1	Delta-1-pyrroline-5-carboxylate dehydrogenase, mitochondrial	E1.2.1.88; 1-pyrroline-5-carboxylate dehydrogenase [EC:1.2.1.88]	K00294				N	7132.97	7122.5	6814.37	5785.09	5685.32	5794.83	7875.58	7979.36	7431.4	8287.51	11536.9	10556.4	5213.83	5790.05	6281.01	11433	6974.46	5336.05	4250.34	4423.76	4080.03
SSTP_0001231400.1	Deoxyribonuclease-2	DNASE2; deoxyribonuclease II [EC:3.1.22.1]	K01158	yes			N	6632.52	6978.18	5822.07	121.733	38.7295	51.9993	42.6267	39.1455	62.9312	7.15211	22.9239	16.7492	94.6004	89.3022	68.0225	69.1897	16.1745	66.0812	431.183	308.256	399.426
SSTP_0001231500.1	Deoxyribonuclease-2	DNASE2; deoxyribonuclease II [EC:3.1.22.1]	K01158	yes			N	322.871	334.291	257.572	13097.8	15256.8	13200.8	27347.9	34883.7	40760.7	7861.95	16942.6	14906.8	25494.3	27452.7	25627.1	1428.64	779.612	901.107	179.913	219.602	196.934
SSTP_0000085800.1	Destabilase family; Lysozyme-like domain-containing protein			yes			Y	2020.43	3240.53	4814.34	45046.7	39593.9	37367.2	96074.9	103513	113961	76207.5	73853.9	71120.6	130303	132036	120678	16601.7	1931.24	4703.78	2526.37	2981.71	3131.88
SSTP_0000290500.1	Dihydrolipoyl dehydrogenase	DLD; dihydrolipoamide dehydrogenase [EC:1.8.1.4]	K00382				N	22874.2	22235.9	22830.1	19666.6	15839.5	17241.7	19899.8	23157.7	23131.1	28148	25482.6	24440.6	21887.8	23518.3	24073.6	13850.7	9929.54	8737.73	11691.3	12174.9	12284.5
SSTP_0000634300.1	Dihydropteridine reductase	QDPR; dihydropteridine reductase [EC:1.5.1.34]	K00357				N	2697.22	2608.95	2531.8	2601.74	2353.7	1446.28	2483.87	2843.73	3050.51	2198.38	1840.97	1941.14	2292.03	2482.43	2765.19	1399.17	1020.61	818.505	3085.84	2971.14	3037.39
SSTP_0000750000.2	Discontinuous actin hexagon			yes	yes		N	2149.58	1993.41	2415.48	9774.43	9450	10916.3	6169.36	6813.84	6246.75	3849.62	3344.25	4058.59	12010.6	10837.3	10906.5	15903.4	16273.2	22602.8	10275.5	11050.9	11176.8
SSTP_0000480700.2	DmX-like protein 1			yes	yes		N	7960.02	7961.32	8496.31	7401.03	7985.32	7528.43	4627.88	5029.56	5147.11	5811.98	5562.58	5938.03	10129.4	8712.12	9031.18	10883.3	9602.82	11845	16992.2	15119.2	15761.9
SSTP_0000989700.1	DmX-like protein 1			yes	yes		N	1660.3	1509.86	1499.14	4021.16	4149.34	4464	2556.45	2382.82	2388.07	1285.59	1507.69	1473.05	4401.17	3840.85	3723.05	4858.65	4947.79	6196.61	4124.32	3859.31	4042.7
SSTP_0001241600.1	Domain of unknown function DUF19 domain-containing protein						Y	4333.93	4020.13	2815.48	17134.1	17613.1	14251.3	19289.2	27413.2	22575.7	6912.51	8092.15	6703.2	24947.5	29259.4	32268.8	479.203	95.4297	262.823	231.533	235.056	252.52
SSTP_0001244700.1	Domain of unknown function DUF19 domain-containing protein						Y	2657.48	2294.4	1799.44	14465.5	15109.8	11956.3	13347.9	19931.4	16494.6	7515.97	6328.77	4928.67	21652.7	24486.8	28419.2	556.08	30.7316	118.646	548.088	544.939	608.272
SSTP_0000899200.1	DOMON domain; Cellobiose dehydrogenase, cytochrome domain-containing protein			yes			N	32.2871	28.3716	30.8611	591.16	1315.04	2101.12	2084.1	2381.56	1597.57	1143.44	624.237	570.354	3033.52	1270.84	1838.19	24408.6	260.41	123.151	32.6424	34.1603	40.4985
SSTP_0000002300.1	DOMON domain-containing protein						Y	18532.8	17196.9	15726.1	1350.2	6998.6	8366.59	4191.25	8681.46	2571.35	8865.93	7038.53	6539.23	12488.1	3661.39	6627.45	28616.3	31030.8	29939.3	117676	111566	98829.8
SSTP_0000247600.2	Down syndrome cell adhesion molecule-like protein 1			yes			N	912.335	703.048	793.831	6370.43	5880.61	5948.34	2123.12	3891.55	3317.35	1054.16	953.539	749.596	12836.4	8125.08	9447	8452.26	2089.77	2624.14	3489.35	2524.45	2865.45
SSTP_0000270100.1	Down syndrome cell adhesion molecule-like protein 1			yes			N	2284.25	2238.41	2160.27	14264.2	15403.2	15313.5	10000.9	11729.6	8979.29	2560.37	2886.71	2699.7	20313	21862.3	19995.2	15241.5	7919.86	6743.15	9289.77	10806	9736.92
SSTP_0000710200.1	Down syndrome cell adhesion molecule-like protein 1			yes			N	1216.9	1101.94	1133.99	8642.26	9341.43	8933.2	4886.64	5917.95	5203.04	1502.23	1590.45	1356.45	14623.6	12986.1	12380.5	9316.08	3057.81	3274.34	5000.04	5021.43	4549.77
SSTP_0000829600.1	Down syndrome cell adhesion molecule-like protein 1						N	265.661	241.948	239.589	1679.88	1866.17	1728.07	942.143	1300.39	1058.4	283.983	306.449	308.044	2850.79	2680.48	2459.12	1751.56	608.13	682.724	1022.08	1074.74	850.635
SSTP_0000035500.1	Dual specificity phosphatase, catalytic domain; Dual specificity phosphatase, subgroup, catalytic domain-containing protein						N	55.8816	38.24	40.3569	101.842	105.626	106.643	89.8618	114.911	114.822	60.7929	61.7183	61.7075	463.992	388.121	311.638	729.054	1633.63	1416.24	348.438	310.696	313.665
SSTP_0000060600.1	EF-hand domain; EF-hand domain pair-containing protein						Y	2607.81	3671.04	4345.48	21487.8	21107.6	21730.4	18648.6	17759.4	25712.4	1496.58	1316.36	1551.5	15084.7	21036.7	23561.1	11827.6	981.794	1103.86	2562.8	2906.88	2974.65
SSTP_0000287600.1	EGF-like, laminin domain-containing protein						N	2035.33	2045.22	2524.68	3381.47	3917.84	4225.16	4176.27	4374.19	3810.1	2704.39	2602.75	2735.41	5092.2	4499.46	4406.44	5259.7	3786.46	3191.42	2165.78	3594.16	3208.91
SSTP_0000387200.1	Elongation factor 1-alpha	EEF1A; elongation factor 1-alpha	K03231	yes			N	318461	328532	337646	934353	969383	931204	756809	885616	790914	528042	545920	468775	599552	647562	622478	120339	135544	114678	220340	214235	220048
SSTP_0000718800.3	Elongation factor 1-alpha	EEF1A; elongation factor 1-alpha	K03231	yes			N	248313	250456	260933	152284	135337	132300	141066	146548	153169	315314	253646	242464	45183.9	83374.8	67994.6	9715.82	22995.3	25774.9	76010.6	73446.7	76673.7
SSTP_0000815700.1	Elongation factor 1-alpha	ERF3; peptide chain release factor subunit 3	K03267	yes			N	12947.1	12571.1	12942.7	9795.11	9091.76	8397.44	8384.79	7690.19	7636.76	13707.9	11316.5	11048.3	3484.9	4964	4830.39	1295.38	2503.82	2614.71	4716.44	4631.98	4678.77
SSTP_0000977800.1	Elongation factor 1-alpha	HBS1; elongation factor 1 alpha-like protein	K14416	yes			N	6186.71	5856.88	5903.97	1389.19	1394.26	1439.23	1523.04	1406.71	1578.8	3676.18	3137.05	3310.17	1008.17	1081.93	1168.25	1081.41	1336.02	1500.34	2165.78	2168.37	2313.18
SSTP_0000412300.1	Elongation factor 1-gamma	EEF1G; elongation factor 1-gamma	K03233	yes	yes		N	46636.3	45600.6	46526.7	73704	65690.6	60922	50799.6	58083	55325.4	66968.8	58050.5	53748.1	27745.8	36006.8	31065.7	4798.43	13166.1	10314.7	17485.7	17713	18141.7
SSTP_0000127200.1	Elongation factor 2	EFTUD2; 116 kDa U5 small nuclear ribonucleoprotein component	K12852	yes			N	3595.05	3695.71	3706.9	3218.36	2834.3	3092.63	2959.68	2911.92	2892.63	7094.89	5861.48	6331.19	1386.57	1873.63	1812.09	411.294	585.518	883.085	1545.58	1640.51	1479.39
SSTP_0001066300.1	Elongation factor 2	EEF2; elongation factor 2	K03234				N	199522	195533	205043	474460	454467	458142	328772	358969	327979	313278	279578	252097	219514	271349	230973	31790.1	61468.1	53320	113816	109714	116923
SSTP_0000911300.1	Enolase	ENO; enolase [EC:4.2.1.11]	K01689				N	31342.1	30911.5	31060.5	21738.5	19448.4	15830.7	20528.8	25448.3	24187.7	38692.9	34253.7	32157.5	21440	24478.3	27505.6	38820.5	15202.4	18227.9	32382	32782.5	35842
SSTP_0000739200.1	Enolase-phosphatase E1	mtnC; enolase-phosphatase E1 [EC:3.1.3.77]	K09880				N	2797.8	2800.15	2809.55	685.841	681.287	681.278	793.779	667.999	791.608	2673.99	2325.02	2193.26	617.155	696.386	806.779	316.479	300.846	315.387	680.176	629.526	621.771
SSTP_0000424900.1	Epidermal growth factor-like domain; C-type lectin domain; von Willebrand factor, type A domain; MD domain; C-type lectin-like domain; C-type lectin fold domain-containing protein			yes			Y	18.6272	6.16774	14.2436	3866.01	2148.61	2322.34	2988.48	3245.29	2858.4	860.041	1457.43	1101.04	3604.72	3943.04	3560.9	82.0026	16.1745	15.0184	6.073	2.44002	3.97044
SSTP_0000499900.1	Epidermal growth factor-like domain; C-type lectin domain; von Willebrand factor, type A domain; MD domain; C-type lectin-like domain; C-type lectin fold domain-containing protein						Y	94.3778	120.888	125.818	1194.25	1149.56	808.192	589.862	1061.98	727.573	1182.78	774.124	696.413	170.281	164.866	292.655	79.44	33.9665	22.5277	17.4599	13.0135	11.9113
SSTP_0000876400.1	Epidermal growth factor-like domain; C-type lectin domain; von Willebrand factor, type A domain; MD domain; C-type lectin-like domain; C-type lectin fold domain-containing protein			yes			Y	5492.54	4503.68	3465.94	18397.6	27851.8	23984	17935.5	32223	24319	15521.9	14360.1	11237.8	43686.4	49666.6	60438.8	1067.31	109.987	76.5941	67.5621	99.2277	76.2325
SSTP_0001103900.1	Epidermal growth factor-like domain; C-type lectin domain; von Willebrand factor, type A domain; MD domain; C-type lectin-like domain; C-type lectin fold domain-containing protein			yes			N	846.916	656.247	515.143	26917.3	23094.2	24385.9	11841	26208.5	15537.4	4715.03	5224.89	4755	24849.3	29785.7	32757.6	1584.96	1552.75	2237.75	61.4891	61.814	50.0276
SSTP_0001198900.2	Epidermal growth factor-like domain; C-type lectin domain; von Willebrand factor, type A domain; MD domain; C-type lectin-like domain; C-type lectin fold domain-containing protein			yes			Y	285.617	293.584	274.189	74806.8	94166.4	68471.6	69074.9	102507	77960.7	18970.1	22685.9	16549.1	121002	124384	138147	1573.42	40.4363	37.5461	132.088	111.428	115.937
SSTP_0001199000.1	Epidermal growth factor-like domain; C-type lectin domain; von Willebrand factor, type A domain; MD domain; C-type lectin-like domain; C-type lectin fold domain-containing protein			yes			Y	9673.72	6684.59	4815.52	1981.14	273.747	263.522	354.839	228.559	352.194	118.01	243.346	257.408	189.201	157.996	132.09	117.879	118.074	135.166	57.6935	61.814	98.4669
SSTP_0000921000.1	Epidermal growth factor-like domain; CUB domain-containing protein						N	280.65	244.242	259.946	454.31	418.103	468.875	528.802	460.906	480.264	208.305	218.659	207.161	844.196	670.625	857.4	155.036	114.839	184.727	23.5329	18.7069	20.6463
SSTP_0000466900.1	Epidermal growth factor-like domain; EGF-like calcium-binding domain; EGF-like, laminin domain; Furin-like repeat; Domain of unknown function DUF3456 domain-containing protein						N	905.282	844.98	918.712	899.072	771.07	813.48	571.429	532.884	555.34	686.602	724.749	731.675	553.187	747.047	694.463	471.515	627.572	645.793	1802.92	1647.83	1658.06
SSTP_0000604600.1	Epidermal growth factor-like domain; Insulin-like growth factor binding protein, N-terminal domain-containing protein						N	596.07	594.57	604.166	119.346	148.757	146.303	213.134	198.253	200.938	649.948	598.668	565.946	68.4726	96.1716	80.6779	49.9703	95.4297	117.144	234.57	192.762	230.286
SSTP_0000604700.1	Epidermal growth factor-like domain; Insulin-like growth factor binding protein, N-terminal domain-containing protein			yes			Y	1984.42	2053.86	1546.62	2669.37	2746.28	2431.63	2109.45	2600.02	2050.23	1102.32	1199.98	1168.92	3369.57	3580.68	4088.47	94.8155	12.9396	18.0221	28.8467	33.347	34.9399
SSTP_0000419800.1	Epidermal growth factor-like domain; Polysaccharide deacetylase domain; EB domain; Cysteine-rich repeat; Glycoside hydrolase/deacetylase, beta/alpha-barrel domain-containing protein				yes		N	408.556	376.232	432.056	1119.46	1182.13	1352.86	759.217	709.67	691.139	241.384	338.569	340.273	1505.5	1127.44	1217.29	534.298	567.726	731.398	822.132	910.129	960.847
SSTP_0000419900.1	Epidermal growth factor-like domain; Polysaccharide deacetylase domain; EB domain; Cysteine-rich repeat; Glycoside hydrolase/deacetylase, beta/alpha-barrel domain-containing protein			yes			Y	459.471	467.515	606.54	1875.32	2409.15	2230.68	1521.89	1601.18	1460.67	984.309	1408.06	1389.3	2775.84	2227.4	2112.65	664.99	493.323	758.432	1186.51	1407.89	1224.48
SSTP_0000766800.1	Epidermal growth factor-like domain-containing protein						Y	31.0453	41.9406	34.422	1549.9	1096.75	1188.93	4653.23	4442.38	4988.13	2752.67	2875.19	2439.21	152.262	156.279	117.853	44.8452	32.3491	58.5719	104	129.321	135.789
SSTP_0000863800.1	Epidermal growth factor-like domain-containing protein			yes			Y	2481.14	2183.38	2124.67	3663.12	4052.52	3540.36	2169.36	2983.9	2335.08	733.091	727.394	728.149	3803.84	4201.5	5312.88	321.604	273.35	312.384	259.621	248.883	283.489
SSTP_0001090500.1	Epidermal growth factor-like domain-containing protein						Y	383.72	358.962	325.229	3496.83	4037.55	3871.74	1877.88	2347.47	2013.8	430.915	693.89	539.5	7262.6	6574.88	6483.5	21566.7	19200.8	16539.8	3612.67	3490.05	3619.45
SSTP_0001101900.1	Epidermal growth factor-like domain-containing protein			yes			Y	490.516	382.4	373.894	3120.5	2780.6	2678.4	1511.52	1664.31	1512.56	472.933	532.541	371.127	2874.95	3414.09	3488.92	198.6	58.2283	67.583	182.19	148.028	157.229
SSTP_0000282600.1	Eukaryotic translation initiation factor 3 subunit G	EIF3G; translation initiation factor 3 subunit G	K03248				N	6468.6	6402.11	6171.04	7245.09	5403.65	5187.59	4929.72	4996.73	5345.84	7718.02	6299.68	6134.61	1722.63	2372.52	2299.32	670.115	2050.93	2012.47	2886.95	2951.62	3116
SSTP_0000759000.1	Eukaryotic translation initiation factor 5A	EIF5A; translation initiation factor 5A	K03263				N	35329.6	34908.2	34476.6	76135.5	65667.7	68022.1	57889.4	63127.8	62671.8	72117.4	65032.6	59059.4	29148.6	36112.4	34284.1	5300.7	8939.66	8130.99	14050.6	14253	14360.3
SSTP_0000599700.1	Eukaryotic translation initiation factor 6	EIF6; translation initiation factor 6	K03264				N	7387.55	7273	7378.18	5219.39	4255.85	3413.44	5438.94	5069.97	5219.98	11336.1	9039.97	9018.11	1287.47	1739.68	1668.13	1663.11	3657.06	3198.93	2914.28	2849.14	2925.42
SSTP_0000387300.1	Exocyst complex component 4	EXOC4; exocyst complex component 4	K06111	yes			N	5106.34	5270.95	5743.73	2674.14	2483.09	2616.71	2650.92	2576.02	2791.05	4017.7	4096.33	4156.44	2348.79	2363.93	2240	1661.83	2565.28	2858.01	4833.35	4366.02	4852.67
SSTP_0000387400.1	Exocyst complex component 4	TGS1; trimethylguanosine synthase [EC:2.1.1.-]	K14292	yes	yes		N	2669.9	2674.33	2643.37	1661.29	1461.16	1642.82	2040.32	1771.65	1935.41	3256	3110.6	3100.36	1315.4	1399.64	1284.52	1007.09	1517.17	1647.52	2592.41	2435.96	2758.66
SSTP_0000216300.1	FAD binding domain; Flavocytochrome c family; Succinate dehydrogenase/fumarate reductase flavoprotein, catalytic domain-containing protein						N	10883.2	10393.9	11104.1	2620.84	2910.88	3497.17	3161.29	3081.13	3492.13	7633.98	7221.04	6978.24	2349.69	2940.96	3085.53	2752.21	4438.29	3646.48	3226.28	3109.4	3184.29
SSTP_0000815400.1	FERM domain; Pleckstrin homology-like domain; FERM, C-terminal PH-like domain; Band 4.1 domain; Protein of unknown function DUF3338 family-containing protein						N	573.718	523.024	511.583	158.332	187.486	207.116	294.931	290.434	292.575	603.459	601.313	601.208	117.124	154.562	128.135	181.943	119.692	109.635	134.365	133.388	118.319
SSTP_0000830000.1	FERM domain; Pleckstrin homology-like domain; FERM, C-terminal PH-like domain; Band 4.1 domain; Protein of unknown function DUF3338 family-containing protein	UGCG; ceramide glucosyltransferase [EC:2.4.1.80]	K00720				N	3165.38	3090.04	3113.41	1114.69	1195.33	1136.93	1169.36	998.841	1002.48	2022.26	2029.65	2031.94	1446.93	1581.68	1531.3	1068.6	973.707	823.011	1035.45	1016.68	1046.61
SSTP_0000610200.1	Ferritin/DPS protein domain; Ferritin- like diiron domain; Ferritin-like superfamily domain; Ferritin-related domain-containing protein	FTH1; ferritin heavy chain [EC:1.16.3.2]	K00522				N	40773.7	41544.7	41867.9	12244.9	11592.5	10291.4	13025.3	13693.3	13179.1	12865.7	12148.8	11412.4	23700.5	20312	20779.3	80556	59844.1	58157.4	29589.2	32066.8	30068.9
SSTP_0000497700.1	Fibrinogen, alpha/beta/gamma chain, C-terminal globular domain; Fibrinogen, alpha/beta/gamma chain, C-terminal globular, subdomain 2; Fibrinogen, alpha/beta/gamma chain, C-terminal globular, subdomain 1-containing protein			yes			N	2921.99	3041.93	2819.05	3615.38	5568.25	4952.27	3081.8	4261.81	3230.47	1686.11	1717.53	1545.33	5929.19	7017.95	7859.77	652.177	674.478	474.583	136.642	135.015	134.201
SSTP_0001214400.3	Fibronectin, type III domain; Immunoglobulin-like fold domain-containing protein			yes			Y	8310.21	8286.97	8314.7	45866.2	65151.9	59429	51005.8	51559.6	51209.4	13589.9	21974.4	17181.1	114259	90463.2	86256.5	95544.5	6172.2	10975.5	27291.3	26375	22879.3
SSTP_0000224400.1	FK506-binding protein 59	FKBP4_5; FK506-binding protein 4/5 [EC:5.2.1.8]	K09571	yes			N	21225.1	36282.3	43953.4	2818.95	2910	2615.83	5459.68	4971.48	5756.55	15005.1	11879.9	12422.6	3943.48	3431.27	3469.15	3815.68	7369.12	5265.47	6432.06	6274.12	6960.18
SSTP_0000096500.1	Fructose-bisphosphate aldolase, class-I family; Aldolase-type TIM barrel domain-containing protein	ALDO; fructose-bisphosphate aldolase, class I [EC:4.1.2.13]	K01623				Y	77952.3	76197.5	76662.6	17811.2	18340.2	18184.8	28480.4	30173.6	30845.1	64310.9	60172.7	56700.4	37855.5	35023.6	34790.4	19624.2	31626.1	18837.6	35392.7	32257.1	33373.9
SSTP_0000168300.1	Fructose-bisphosphate aldolase, class-I family; Aldolase-type TIM barrel domain-containing protein	ALDO; fructose-bisphosphate aldolase, class I [EC:4.1.2.13]	K01623				N	4223.41	3867.17	4167.44	27880	23312.5	24513.7	21700.5	29510.6	25419.8	8637.96	8053.36	6764.91	33193.9	36502.3	40736.8	51118.4	22013.5	25852.8	41333.6	47722	49517
SSTP_0001216900.1	Fumarate hydratase, mitochondrial	E4.2.1.2B; fumarate hydratase, class II [EC:4.2.1.2]	K01679				N	47693.1	47288	50472.2	13487.7	12778.1	13594.7	20873.3	24416.7	24955	33091	28886.8	27296.8	21651.8	21760.5	24821.9	23987	13175.8	12056.8	34928.8	34608.5	36267.6
SSTP_0001048500.1	Fumarylacetoacetase	FAH; fumarylacetoacetase [EC:3.7.1.2]	K01555				N	4025.96	3941.18	4054.68	6906.15	6252.18	4582.99	7741.94	7789.95	9928.78	4336.86	3381.28	3644.27	7242.78	8020.89	8859.54	1438.89	250.705	378.465	3843.45	3615.3	3565.46
SSTP_0000500200.1	Galactose oxidase/kelch, beta-propeller domain; Kelch-type beta propeller domain-containing protein			yes			N	12538.6	13363	14488.1	16661.5	13465.6	16200	8539.17	9432.8	11304.4	8032.71	7478.49	7477.19	15220.7	18896	20900.3	30360.2	50775.1	87147.5	12927.1	12815.8	12589.5
SSTP_0000317500.1	Galectin, carbohydrate recognition domain; Concanavalin A-like lectin/glucanases superfamily domain; Concanavalin A-like lectin/glucanase, subgroup domain-containing protein	RP-L12e; large subunit ribosomal protein L12e	K02870	yes			N	45060.4	44587.8	44165.8	115913	118788	111885	98948.2	112523	102442	70262.3	69996.1	62430.2	79463.4	79646.4	79248.6	24708.4	27402.9	26633.7	25961.3	26267.7	26260.5
SSTP_0000866500.1	Galectin, carbohydrate recognition domain; Concanavalin A-like lectin/glucanases superfamily domain; Concanavalin A-like lectin/glucanase, subgroup domain-containing protein						Y	19530	17834.6	22703.1	22962.9	17177.4	14594.2	17227	26770.5	23099.1	10502.9	10145.6	10481.5	30546.9	28176.6	30662.3	39472.7	11236.4	7675.93	39838.9	54576	56183.3
SSTP_0001249500.1	Galectin, carbohydrate recognition domain; Concanavalin A-like lectin/glucanases superfamily domain; Concanavalin A-like lectin/glucanase, subgroup domain-containing protein			yes			N	9030.46	8745.85	9597.81	9111.66	16218.9	14556.3	15358.3	17702.6	13603.1	14141.5	14348.6	13276.8	22660.8	17045.6	20403.6	54307.5	29712.6	37403.4	17811.3	17891.9	18977.9
SSTP_0001278100.2	Galectin, carbohydrate recognition domain; Concanavalin A-like lectin/glucanases superfamily domain; Concanavalin A-like lectin/glucanase, subgroup domain-containing protein						N	13801.5	14194.4	15216.9	28465.6	37100.2	30979.2	37571.4	41013.1	37054.3	15879.5	16043.2	13298	36903.1	42012.4	47443.3	15119.2	14845	14958.4	30516.1	31473.9	32177.2
SSTP_0000726300.1	Gamma interferon inducible lysosomal thiol reductase GILT family-containing protein	IFI30; interferon, gamma-inducible protein 30	K08059				N	4624.51	4993.4	4370.41	36.5994	53.6932	58.1687	112.903	87.1303	120.342	44.7007	46.7296	29.9722	60.364	43.7924	55.3672	243.445	87.3425	87.107	293.022	200.082	339.076
SSTP_0000236600.1	Gamma-glutamyltranspeptidase family-containing protein	GGT1_5; gamma-glutamyltranspeptidase / glutathione hydrolase / leukotriene-C4 hydrolase [EC:2.3.2.2 3.4.19.13 3.4.19.14]	K18592				N	285.617	254.111	219.589	928.511	1008.73	1128.12	692.396	736.188	743.03	274.462	308.591	338.51	1017.18	1020.96	1171.41	1005.81	1141.92	944.66	2521.81	2595.37	2394.97
SSTP_0000236700.1	Gamma-glutamyltranspeptidase family-containing protein	GGT1_5; gamma-glutamyltranspeptidase / glutathione hydrolase / leukotriene-C4 hydrolase [EC:2.3.2.2 3.4.19.13 3.4.19.14]	K18592				N	475.614	403.37	513.956	62.8555	132.913	208.878	63.3641	59.3496	37.5379	23.2444	31.7408	29.9722	441.468	125.367	193.785	3879.75	695.505	1015.25	1969.93	1789.35	1911.37
SSTP_0000655500.1	Gamma-glutamyltranspeptidase family-containing protein	GGT1_5; gamma-glutamyltranspeptidase / glutathione hydrolase / leukotriene-C4 hydrolase [EC:2.3.2.2 3.4.19.13 3.4.19.14]	K18592				N	202.416	204.769	173.297	451.127	302.794	415.994	115.207	109.86	124.758	80.4612	84.6422	94.3243	391.015	423.327	330.621	99.9406	37.2014	60.0738	118.423	93.5343	88.9379
SSTP_0000742000.2	Gamma-glutamyltranspeptidase family-containing protein	GGT1_5; gamma-glutamyltranspeptidase / glutathione hydrolase / leukotriene-C4 hydrolase [EC:2.3.2.2 3.4.19.13 3.4.19.14]	K18592				Y	276.924	228.206	163.801	7453.55	8093.59	5253.69	7668.2	9637.36	10499.6	988.779	630.408	511.291	8503.22	9897.09	10215.2	2676.62	197.329	258.317	1377.05	1177.72	1170.49
SSTP_0001079700.1	Gamma-glutamyltranspeptidase family-containing protein	GGT1_5; gamma-glutamyltranspeptidase / glutathione hydrolase / leukotriene-C4 hydrolase [EC:2.3.2.2 3.4.19.13 3.4.19.14]	K18592				N	28867.2	29594	31804.8	1662.89	2481.33	2678.4	4774.19	3794.59	4865.58	14830.8	17820.7	15708.1	2392.04	2249.73	2118.98	1036.56	672.86	597.734	1062.02	1096.38	1144.28
SSTP_0000229000.1	GDP dissociation inhibitor	GDI1_2; Rab GDP dissociation inhibitor	K17255				N	26269.3	26859.3	28927.6	20408.1	18628	19320.8	22453.9	22700.6	24366.5	32872	32786.5	30530.2	19996.7	21774.3	21692.9	20382.8	26311.1	25001.2	17122.1	17250.2	17393.7
SSTP_0000469200.1	GDP dissociation inhibitor	GDI1_2; Rab GDP dissociation inhibitor	K17255	yes			N	1372.2	1567.84	1388.75	7144.04	7739.74	7483.49	4517.28	5275.8	5027.87	1824.68	1784.54	1726.93	8283.39	8836.63	9196.49	8951.09	9154.78	8383.3	8758.78	8068.35	8732.59
SSTP_0000070200.2	General transcription factor 3C polypeptide 5	GTF3C5; general transcription factor 3C polypeptide 5 (transcription factor C subunit 1)	K15202				N	1569.65	1534.53	1560.86	930.898	1088.83	957.139	1042.63	1016.52	1085.29	2127.75	2007.61	2039.87	812.662	882.718	842.372	457.421	946.21	956.675	1476.5	1404.64	1324.54
SSTP_0001171000.1	Germinal-center associated nuclear protein			yes			N	5419.27	5787.81	6008.42	3822.25	3324.58	3227.48	4019.59	3380.4	3768.14	6299.22	5354.5	5720.29	2411.86	2924.65	2710.62	2020.59	2793.34	3240.98	3572.44	3494.93	3381.23
SSTP_0001171100.1	Germinal-center associated nuclear protein						N	2345.78	2101.97	2058.2	344.512	376.733	344.605	398.618	294.222	419.541	1415.22	1305.78	1240.32	196.408	242.146	231.751	151.192	226.443	282.347	533.665	530.299	554.274
SSTP_0000243100.1	Glucose-6-phosphate isomerase	GPI; glucose-6-phosphate isomerase [EC:5.3.1.9]	K01810	yes			N	21977.6	22240.9	23328.6	8719.41	8759.03	8579.88	10945.9	13658	11745	16171.8	15906.6	16007.8	14479.3	14097.7	14707.9	12110.8	8635.58	8976.53	18698	19211.1	20314.4
SSTP_0000718700.1	Glucosidase 2 subunit beta	PRKCSH; protein kinase C substrate 80K-H	K08288	yes	yes		Y	17678.4	18701.8	20250.8	18065	16431.9	17770.5	10941.2	12973.6	12638.1	17456.5	17606.5	16371.9	8764.5	14702.2	16073.9	10263.1	8512.66	8850.37	8830.9	8786.53	8955.73
SSTP_0000656600.1	Glucosylceramidase	GBA; glucosylceramidase [EC:3.2.1.45]	K01201				Y	298.035	268.913	250.45	316.664	386.415	559.653	1111.75	1116.28	1327.08	861.829	914.313	919.442	1162.23	1546.47	1325.65	131.973	182.772	147.181	519.241	557.139	524.892
SSTP_0000427500.1	Glutamate dehydrogenase, mitochondrial	GLUD1_2; glutamate dehydrogenase (NAD(P)+) [EC:1.4.1.3]	K00261	yes			N	37258.1	35761.8	36838.7	9674.17	9490.17	9686.84	25176.3	22922.8	27275.7	55954.3	51626.5	46302.7	7205.84	9708.18	10094.2	1677.21	1300.43	866.564	2497.52	2217.98	2367.18
SSTP_0000499800.1	Glutamate dehydrogenase, mitochondrial	GLUD1_2; glutamate dehydrogenase (NAD(P)+) [EC:1.4.1.3]	K00261	yes			N	18474.5	16164.4	11895.8	40062	28793.1	29641.3	49260.4	60193.1	45129.4	16807.7	14458.8	11940.4	65367.9	64119	72868.7	8933.16	5955.46	6876.95	26642.2	22630.4	24056.9
SSTP_0000097900.1	Glutamine synthetase/guanido kinase, catalytic domain; ATP:guanido phosphotransferase, N-terminal domain; ATP:guanido phosphotransferase, catalytic domain-containing protein	E2.7.3.2; creatine kinase [EC:2.7.3.2]	K00933				N	132.874	152.96	128.192	167.084	130.272	114.575	1180.88	640.218	1238.75	25.9264	27.3324	187.767	133.341	89.3022	84.6327	175.537	241	223.775	83.5037	105.734	110.378
SSTP_0000269800.1	Glutamine synthetase/guanido kinase, catalytic domain; ATP:guanido phosphotransferase, N-terminal domain; ATP:guanido phosphotransferase, catalytic domain-containing protein	E2.7.3.2; creatine kinase [EC:2.7.3.2]	K00933				N	81482.8	79779.7	80690	52416.7	45992.2	45230.5	90609.5	104899	113508	85339.8	90017	79638.8	135515	118001	132002	75337.3	11176.6	10173.5	41620.5	47526.8	46490.7
SSTP_0000524700.1	Glutamine synthetase/guanido kinase, catalytic domain; ATP:guanido phosphotransferase, N-terminal domain; ATP:guanido phosphotransferase, catalytic domain-containing protein	E2.7.3.2; creatine kinase [EC:2.7.3.2]	K00933	yes			N	9645.16	9104.81	9158.63	6561.64	5231.13	5728.73	6586.41	7374.5	7508.69	12425	10438.3	9966.65	6055.32	7613.87	8323.27	4185.98	2154.45	1971.92	3586.1	3882.08	3878.33
SSTP_0000597900.1	Glutamine synthetase/guanido kinase, catalytic domain; ATP:guanido phosphotransferase, N-terminal domain; ATP:guanido phosphotransferase, catalytic domain-containing protein	E2.7.3.2; creatine kinase [EC:2.7.3.2]	K00933	yes			N	4901.44	3809.2	3708.08	963.519	984.082	1478.01	5578.34	5595.28	6103.22	3964.95	4072.53	4335.39	2395.64	1019.25	1524.97	2595.89	556.404	497.111	11768	12649.1	13084.2
SSTP_0000602600.1	Glutaredoxin-1	grxC; glutaredoxin 3	K03676				N	1952.13	1992.18	2251.68	1668.46	1827.33	1750.35	1625.58	2092.39	1872.48	3030.71	2261.53	2193.26	2078.5	1872.77	2422.71	4034.78	1512.32	1449.28	1141.72	1143.56	1110.93
SSTP_0000925300.1	Glutaredoxin-3						N	5074.05	5547.26	5702.19	1353.38	1196.21	1225.07	1821.43	1635.27	2046.92	4402.12	4098.98	4115.01	844.196	964.292	1116.04	772.618	1614.22	1353.16	1365.67	1131.36	1183.19
SSTP_0000266200.1	Glutathione peroxidase family; Thioredoxin-like fold domain-containing protein	gpx; glutathione peroxidase [EC:1.11.1.9]	K00432	yes			Y	932.602	811.674	678.945	1218.92	3168.78	1978.62	3463.13	4394.4	2777.81	3779	3524.11	3269.62	7890.57	4303.68	5283.61	68920.6	31543.6	46853	21105.2	19203	20273.9
SSTP_0000922200.1	Glutathione reductase, mitochondrial	GSR; glutathione reductase (NADPH) [EC:1.8.1.7]	K00383				N	3731.65	3577.29	3496.8	2840.43	2661.77	2443.97	3722.35	3781.96	4012.14	6630	5499.98	5322.71	2220.86	2548.55	2758.87	1792.53	2248.26	2413.46	2345.7	2237.5	2342.56
SSTP_0000429000.1	Glyceraldehyde-3-phosphate dehydrogenase, testis-specific	GAPDH; glyceraldehyde 3-phosphate dehydrogenase [EC:1.2.1.12]	K00134				N	2518.4	2372.11	2155.53	2512.63	2286.8	2510.95	2193.55	3621.59	2484.13	840.373	991.02	760.766	5881.44	5821.82	6689.15	14634.9	8011.24	6934.02	74546	65794.4	72126.2
SSTP_0001168700.1	Glyceraldehyde-3-phosphate dehydrogenase, testis-specific	GAPDH; glyceraldehyde 3-phosphate dehydrogenase [EC:1.2.1.12]	K00134				N	112389	111099	114579	30543	25922.4	21882.9	34390.6	40261.8	43418.1	94428.4	88815.3	83790.9	38544.7	42613.5	48943.8	60798.5	49741.5	52017.9	71218.8	73690.4	73452.4
SSTP_0001253800.2	Glyceraldehyde-3-phosphate dehydrogenase, testis-specific	GAPDH; glyceraldehyde 3-phosphate dehydrogenase [EC:1.2.1.12]	K00134				N	1351.09	1162	1303.29	13442.3	12212.1	13786.9	17698.2	24628.8	21860.3	7570.51	8321.39	6739.34	25731.3	26926.3	30788.9	34101.5	1902.12	2294.82	11084.7	14780	14728.7
SSTP_0000167800.1	Glycine cleavage system H protein, mitochondrial	gcvH; glycine cleavage system H protein	K02437				N	1692.59	1708.46	1503.89	2482.39	2694.34	1395.17	2419.36	3236.45	2653.05	2795.58	2666.23	2297.28	2060.49	3083.5	2948.7	475.359	569.343	926.638	1718.66	1791.79	1790.67
SSTP_0001172900.1	Glycoprotein 93 / Heat shock protein 83	HSP90A; molecular chaperone HtpG	K04079	yes	yes		N	71956.9	121493	160151	122537	97047.4	90060.1	145106	143735	163949	306478	252819	247995	69089.8	88810.2	81686.4	11190.8	31999.1	22396.4	23277	21991.9	25752.3
SSTP_0001173800.1	Glycoprotein 93 / Heat shock protein 83	HSP90B; heat shock protein 90kDa beta	K09487	yes			Y	86.9269	62.9109	83.0876	59.6729	11.4428	13.2201	1695.85	995.053	1766.49	65.263	55.5465	117.244	10.8115	6.8694	5.53672	16.6568	21.0269	22.5277	24.292	17.0802	14.2936
SSTP_0000020900.1	Glycoprotein 93/Heat shock protein 83	HSP90A; molecular chaperone HtpG	K04079	yes	yes		N	174624	232764	280134	4835.1	5513.68	4778.64	3805.3	3737.76	3599.22	27891.5	17354.3	18496.4	6204.88	4610.23	5051.86	23318.2	88156.6	47912.4	96840.8	87892.1	111298
SSTP_0000504600.1	Glycoprotein 93/Heat shock protein HSP 90-alpha 1	HSP90B; heat shock protein 90kDa beta	K09487	yes	yes		N	26305.3	27801.7	30196.4	37797.6	30120.1	32033.3	24897.5	24601	33084.2	25124.5	21217.9	24694.5	19280.5	31909.2	37865.6	12418.3	6471.43	7474.68	42903.4	38458.9	42390
SSTP_0000029300.1	Glycoside hydrolase, family 1; Glycoside hydrolase, catalytic domain; Glycoside hydrolase, superfamily domain-containing protein	LCT; lactase-phlorizin hydrolase [EC:3.2.1.108 3.2.1.62]	K01229				N	817.113	736.428	744.228	2968.53	3710.11	4503.66	8641.71	9732.07	10017.1	7372.04	7512	6694.38	7157.19	5714.48	5035.25	2387.04	5457.29	3966.37	617.927	793.821	863.968
SSTP_0000053800.1	Glycoside hydrolase, family 1; Glycoside hydrolase, catalytic domain; Glycoside hydrolase, superfamily domain-containing protein						N	1194.62	1250.82	1412.49	575.247	624.073	628.398	913.595	827.106	890.973	648.16	728.276	677.02	620.759	666.332	681.807	326.729	430.242	531.653	836.555	875.969	930.671
SSTP_0000817100.1	Glycoside hydrolase, family 1; Glycoside hydrolase, catalytic domain; Glycoside hydrolase, superfamily domain-containing protein	LCT; lactase-phlorizin hydrolase [EC:3.2.1.108 3.2.1.62]	K01229	yes			N	3084.66	3220.79	2912.82	2017.74	2305.29	2318.81	2724.66	2889.19	2825.28	1243.57	1559.71	1423.68	4054.3	3837.42	3710.39	2110.29	2202.97	2129.62	2971.21	2518.11	3205.73
SSTP_0000934600.1	Glycoside hydrolase, family 1; Glycoside hydrolase, catalytic domain; Glycoside hydrolase, superfamily domain-containing protein						N	115.489	102.384	90.2094	212.436	240.299	192.133	210.83	176.786	147.944	126.056	150.769	119.889	345.066	184.615	217.514	260.102	308.934	360.443	110.073	104.921	107.996
SSTP_0000578500.1	Glycoside hydrolase, family 18, catalytic domain; Chitinase II domain; Glycoside hydrolase, catalytic domain; Glycoside hydrolase, superfamily domain-containing protein	CHID1; chitinase domain-containing protein 1	K17525				Y	2072.59	2109.37	2142.47	571.269	658.402	639.855	842.166	800.588	858.956	1476.91	1568.53	1468.64	490.12	591.627	620.903	408.732	470.679	537.66	674.103	733.634	774.236
SSTP_0000264700.1	Glycoside hydrolase, family 31; P-type trefoil domain; Galactose mutarotase-like domain; Glycoside hydrolase, superfamily domain-containing protein	MGAM; maltase-glucoamylase [EC:3.2.1.20 3.2.1.3]	K12047	yes			Y	844.433	737.661	747.789	3795.99	3608.01	4152.01	7146.32	6810.05	8280.42	4166.1	4659.73	4077.1	5144.46	4810.3	5458.41	7490.42	3679.71	3580.4	1333.78	2044.74	1969.34
SSTP_0000265200.1	Glycoside hydrolase, family 31; P-type trefoil domain; Galactose mutarotase-like domain; Glycoside hydrolase, superfamily domain-containing protein			yes			Y	653.194	657.481	451.047	3056.85	2679.38	3015.96	4011.52	5063.66	4670.16	4620.26	3667.83	3203.5	5035.44	5656.09	6629.03	412.575	11.3222	18.0221	28.0876	21.1469	26.2049
SSTP_0000197600.1	Glycoside hydrolase, superfamily domain-containing protein						Y	8815.63	10784.9	13447.1	10926.5	9528.34	6577.47	14188.9	18964.1	17395.5	15826.7	9845.83	9234.97	25019.5	18320.7	28122.6	4506.3	215.121	461.066	535.183	570.152	652.741
SSTP_0000941600.1	Glycosyl transferase, family 14-containing protein	GCNT3; N-acetylglucosaminyltransferase 3, mucin type [EC:2.4.1.-]	K09662			Y	N	13123.5	13319.8	12336.1	27.8474	10.5626	22.9149	70.2765	58.0868	65.1393	8.94014	8.8169	5.28922	23.4249	28.3363	22.1469	17.9381	25.8792	34.5424	92.6132	54.4939	92.1142
SSTP_0000161400.1	Glycosyl transferase, family 14-containing protein						Y	4.96725	12.3355	13.0566	334.964	486.76	757.074	91.0138	89.6558	77.2839	32.1845	33.5042	35.2614	214.427	303.112	361.469	14.0942	1.61745	0	10.6277	6.50673	11.1172
SSTP_0000285200.1	Glycosyl transferase, family 14-containing protein	GCNT1; beta-1,3-galactosyl-O-glycosyl-glycoprotein beta-1,6-N-acetylglucosaminyltransferase [EC:2.4.1.102]	K00727				N	0	1.23355	5.93483	76.3814	96.8238	81.9649	40.3226	39.1455	32.0176	12.5162	15.8704	6.17075	109.016	115.062	89.3784	559.924	50.141	54.0664	37.1971	47.1738	47.6453
SSTP_0000423000.1	Glycosyl transferase, family 14-containing protein	GCNT1; beta-1,3-galactosyl-O-glycosyl-glycoprotein beta-1,6-N-acetylglucosaminyltransferase [EC:2.4.1.102]	K00727				N	317.904	487.251	878.355	190.953	259.664	171.862	276.498	175.523	220.811	100.13	114.62	148.98	172.083	200.071	182.712	207.569	42.0538	349.93	79.7081	80.5208	66.7034
SSTP_0000461400.1	Glycosyl transferase, family 14-containing protein						N	1234.36	1286.59	1281.92	146.398	147.876	143.659	222.35	198.253	170.025	1642.3	1489.17	1524.18	163.073	214.669	214.35	206.288	360.692	192.236	84.2628	94.3476	77.8206
SSTP_0000603900.1	Glycosyl transferase, family 14-containing protein	GCNT1; beta-1,3-galactosyl-O-glycosyl-glycoprotein beta-1,6-N-acetylglucosaminyltransferase [EC:2.4.1.102]	K00727				N	31.0453	23.4374	26.1133	28.643	24.6461	14.9828	101.383	51.773	87.2204	29.5024	22.9239	44.0768	47.7507	43.7924	29.2655	17.9381	16.1745	24.0295	17.4599	22.7736	19.8522
SSTP_0000756100.1	Glycosyl transferase, family 14-containing protein	GCNT1; beta-1,3-galactosyl-O-glycosyl-glycoprotein beta-1,6-N-acetylglucosaminyltransferase [EC:2.4.1.102]	K00727				N	7.45088	13.569	20.1784	80.3595	76.5788	86.3716	70.2765	46.722	82.8042	24.1384	22.0422	14.9861	84.6898	73.8461	68.8135	32.0323	30.7316	16.5203	40.2336	26.8403	33.3517
SSTP_0000940100.1	Glycosyl transferase, family 14-containing protein						N	109.28	101.151	112.762	3.18256	0	0.881343	12.6728	7.57654	6.62434	5.36408	4.40845	6.17075	2.70287	0.858675	0	12.8129	25.8792	18.0221	126.774	126.068	146.112
SSTP_0000941200.1	Glycosyl transferase, family 14-containing protein						N	16.1436	14.8026	24.9263	36.5994	33.4482	18.5082	49.5392	59.3496	54.0988	11.6222	15.8704	14.9861	11.7124	8.58675	11.0734	146.067	365.544	303.373	43.2701	40.6671	31.7635
SSTP_0000941300.1	Glycosyl transferase, family 14-containing protein	GCNT1; beta-1,3-galactosyl-O-glycosyl-glycoprotein beta-1,6-N-acetylglucosaminyltransferase [EC:2.4.1.102]	K00727				N	58.3652	46.8748	49.8526	34.2125	18.4845	9.69478	14.977	21.4669	20.9771	4.47007	6.17183	11.46	5.40573	6.01073	7.9096	120.441	139.101	88.6088	60.73	49.6138	65.9093
SSTP_0000941400.1	Glycosyl transferase, family 14-containing protein	GCNT1; beta-1,3-galactosyl-O-glycosyl-glycoprotein beta-1,6-N-acetylglucosaminyltransferase [EC:2.4.1.102]	K00727				N	39.738	19.7368	26.1133	56.4904	65.136	61.694	24.1936	23.9924	19.873	7.15211	7.93521	6.17075	59.4631	74.7047	64.0677	60.2206	122.926	135.166	242.161	283.856	266.814
SSTP_0000941500.1	Glycosyl transferase, family 14-containing protein	GCNT1; beta-1,3-galactosyl-O-glycosyl-glycoprotein beta-1,6-N-acetylglucosaminyltransferase [EC:2.4.1.102]	K00727				N	8692.69	8563.29	8063.06	12.7302	4.40108	7.93209	13.8249	3.78827	9.93651	2.68204	6.17183	5.28922	4.50478	1.71735	3.16384	7.68774	22.6443	15.0184	421.314	199.269	364.486
SSTP_0000964200.1	Glycosyl transferase, family 14-containing protein	GCNT1; beta-1,3-galactosyl-O-glycosyl-glycoprotein beta-1,6-N-acetylglucosaminyltransferase [EC:2.4.1.102]	K00727				Y	36.0126	33.3058	23.7393	9.54767	7.04173	7.93209	16.129	8.8393	8.83245	1.78803	3.52676	0.881536	11.7124	6.01073	7.9096	15.3755	16.1745	27.0332	11.3869	10.5734	8.73497
SSTP_0001198000.1	Glycosyl transferase, family 14-containing protein	GCNT1; beta-1,3-galactosyl-O-glycosyl-glycoprotein beta-1,6-N-acetylglucosaminyltransferase [EC:2.4.1.102]	K00727				N	15.9946	12.7672	14.4691	12.0858	11.8477	25.5413	59.735	55.6876	65.3601	157.427	156.033	183.218	28.5153	27.1942	28.0553	30.8022	37.1852	36.6901	69.9685	62.6354	60.3031
SSTP_0001198100.1	Glycosyl transferase, family 14-containing protein	GCNT1; beta-1,3-galactosyl-O-glycosyl-glycoprotein beta-1,6-N-acetylglucosaminyltransferase [EC:2.4.1.102]	K00727				N	9.97176	0	0	119.298	46.2202	47.1519	0	50.927	2.20811	0	0	0	18.4155	47.4504	72.2304	20.4494	37.2176	48.9151	0	0	0.690857
SSTP_0001198200.1	Glycosyl transferase, family 14-containing protein	GCNT1; beta-1,3-galactosyl-O-glycosyl-glycoprotein beta-1,6-N-acetylglucosaminyltransferase [EC:2.4.1.102]	K00727				N	104.424	89.6172	99.4797	220.289	278.175	201.413	85.4263	60.082	86.9996	170.676	165.784	157.054	120.647	85.9276	37.3412	0	0	0	377.915	314.755	399.577
SSTP_0000717500.1	Glyoxalase 1						N	1465.34	1424.75	1337.71	972.271	832.685	884.869	979.263	896.558	931.824	1571.68	1289.03	1265	629.768	832.915	885.875	781.587	863.72	1276.57	1311.01	1376.17	1357.89
SSTP_0000885600.1	GNAT domain; Acyl-CoA N-acyltransferase domain-containing protein	speG; diamine N-acetyltransferase [EC:2.3.1.57]	K00657				N	149.018	118.421	123.445	347.694	242.94	284.674	387.097	426.812	378.691	400.518	290.958	277.684	424.35	466.261	503.05	406.169	372.014	238.793	855.533	855.635	887.791
SSTP_0000037700.1	GPCR, family 3, C-terminal domain-containing protein	GRM2_3; metabotropic glutamate receptor 2/3	K04605	yes			Y	36.0126	40.7071	42.7308	661.176	1050.98	1850.82	600.231	695.779	582.942	86.7193	122.555	150.743	1659.56	1000.36	1165.87	316.479	59.8458	61.5756	61.4891	53.6805	66.7034
SSTP_0000103600.1	Guanine nucleotide-binding protein subunit beta-2-like 1	RACK1; guanine nucleotide-binding protein subunit beta-2-like 1 protein	K14753				N	75158.2	72473.4	74494	219678	219453	213140	169059	190689	176865	125226	122213	109764	127920	141010	139358	22666	19021.2	17540	34178.8	33281.1	35468.7
SSTP_0000614200.1	Gut esterase 1						N	167.645	161.595	153.119	2406.01	1818.53	1819.97	2556.45	2279.28	2846.26	536.408	647.16	555.368	3372.28	3319.64	3290.39	875.121	841.076	830.52	353.752	333.47	331.929
SSTP_0000839600.1	Gut esterase 1						N	680.514	588.402	616.036	344.512	624.954	704.193	2587.56	3081.13	2550.37	6258.99	4532.77	3859.36	2241.58	2057.39	2679.77	356.199	37.2014	21.0258	491.154	500.205	483.6
SSTP_0000249800.1	Heat shock 60kD protein 1	groEL; chaperonin GroEL	K04077	yes			N	65950.2	77131.3	91409.5	16429.9	13778	10914.6	21088.7	20341.8	24416.2	61406.2	50982	46511.6	6857.17	9776.02	9184.62	1915.53	8447.96	4837.44	5738.98	5479.48	6287.59
SSTP_0000013400.1	Heat shock 70 kDa protein 1A/1B	HYOU1; hypoxia up-regulated 1	K09486	yes	yes		N	7722.83	8066.17	8401.35	10531.9	10022.1	10077.3	8046.09	7720.5	9166.98	11430.9	10579.4	10250.5	4936.34	7555.48	8147.68	2094.91	3162.12	2721.34	6978.63	6723.08	6675.9
SSTP_0000037000.1	Heat shock 70 kDa protein 1A/1B	HYOU1; hypoxia up-regulated 1	K09486	yes	yes		N	7612.31	7971.18	8391.85	20511.6	14309.7	18362.8	4233.87	6666.1	5250.89	3933.66	3480.91	3387.74	11818.7	8890.72	9739.09	5359.64	7378.82	5223.42	29091.9	25902.5	29778.3
SSTP_0000517400.1	Heat shock 70 kDa protein 1A/1B			yes			N	33596	50180.7	61177.4	14954.8	12928.6	12833.2	18524.2	17567.5	20072.8	31532.8	27894	27515.4	9317.68	11290.7	11250.6	4807.4	9457.25	7938.75	14305.7	13414.4	14604.1
SSTP_0000542000.1	Heat shock 70 kDa protein 1A/1B	HSPA5; heat shock 70kDa protein 5	K09490	yes			Y	45173.4	45702.9	48219.3	44006	40754	46155.9	31565.7	30549.9	38003.8	64130.3	60877.2	60873.4	29321.6	38395.7	41922.4	9516.14	8247.39	13232.8	25624.3	25484.4	25506.1
SSTP_0000886200.1	Heat shock 70 kDa protein 1A/1B	HSPA1s; heat shock 70kDa protein 1/2/6/8	K03283	yes			N	221669	330807	413566	42318.5	40847.3	29477.4	48288	48338.3	58233.4	189438	122608	129742	40815.1	33790.6	37460.6	57579.9	157543	94877.5	93093	80989.3	99191.1
SSTP_0000940500.1	Heat shock 70 kDa protein 1A/1B	dnaK; molecular chaperone DnaK	K04043	yes	yes		N	38887.4	42762.2	48367.7	21561.8	19469.5	16420.3	28349.1	26860.1	30664.1	47310.3	40086.9	37183.2	5638.18	7906.68	7630.39	2950.81	9120.82	9158.25	14535.7	14491.3	15310.8
SSTP_0001169400.1	Heat shock 70 kDa protein 1A/1B	STCH; stress 70 protein chaperone microsome-associated 60kDa protein	K09491				N	1069.2	1074.42	1139.49	2083.78	1684.73	1746.82	1903.23	1761.55	2085.56	1754.05	1618.78	1636.13	880.234	1372.16	1562.15	548.392	405.981	518.136	1831.77	1640.51	1642.97
SSTP_0001186300.1	Heat shock 70 kDa protein 1A/1B	HSPA5; heat shock 70kDa protein 5	K09490	yes			Y	37781.7	40050	43517.1	55932.4	47635.5	46853.8	37618.7	40384.1	46520.5	36336.3	32143.8	32704.2	20756.1	32725.8	34100.7	18141.5	24069.5	24390	24517.9	23785.6	22000
SSTP_0001198800.1	Heat shock 70 kDa protein 1A/1B	HSPA5; heat shock 70kDa protein 5	K09490	yes			Y	8282.12	8830.58	8855.42	1025.79	1337.09	6781.2	736.198	1209.82	907.534	203.862	190.41	186.119	873.999	753.101	730.032	12322.4	19313.8	14925.3	46567.2	41560.7	46361.5
SSTP_0000214000.1	Hematopoietic prostaglandin D synthase	HPGDS; prostaglandin-H2 D-isomerase / glutathione transferase [EC:5.3.99.2 2.5.1.18]	K04097				N	74.5088	85.1148	105.64	591.16	355.607	277.623	226.959	286.646	283.742	59.8989	134.017	124.297	418.944	434.49	323.502	1373.54	1570.55	1024.26	157.898	170.802	158.818
SSTP_0000214100.1	Hematopoietic prostaglandin D synthase	HPGDS; prostaglandin-H2 D-isomerase / glutathione transferase [EC:5.3.99.2 2.5.1.18]	K04097				N	3565.25	3653.77	4103.34	3760.19	6253.94	4414.65	6915.9	7522.25	9031.18	6604.97	4226.82	3455.62	13653.1	11657.4	14866.9	4850.96	4460.94	4359.85	3374.31	3262.31	3762.39
SSTP_0001214000.2	Hemicentin-1	TTN; titin [EC:2.7.11.1]	K12567	yes			N	3919.16	3905.41	4557.95	31637	38212.8	38561.4	33646.3	37815.8	35476.6	15706	17606.5	15977.8	61259.6	50253.1	51553.2	118569	9287.42	13111.1	29897.4	39597.5	36092.9
SSTP_0000310600.1	Histidine phosphatase superfamily, clade-2-containing protein	ACP2; lysosomal acid phosphatase [EC:3.1.3.2]	K14410				Y	29.8035	60.4438	61.7223	519.552	404.019	529.687	244.24	205.829	264.974	133.208	120.792	144.572	463.992	517.781	513.333	206.288	79.2552	82.6015	82.7446	72.3874	88.9379
SSTP_0000310700.1	Histidine phosphatase superfamily, clade-2-containing protein	ACP2; lysosomal acid phosphatase [EC:3.1.3.2]	K14410	yes			Y	145.292	111.019	78.3398	1452.04	750.825	713.888	2183.18	2344.94	2730.33	4096.37	2843.45	2906.42	2597.46	3936.17	4064.74	365.168	21.0269	39.048	4.55475	6.50673	7.94088
SSTP_0000637900.1	Histidine phosphatase superfamily, clade-2-containing protein						Y	613.456	664.882	532.948	1.59128	3.52087	0.881343	5.76037	8.8393	3.31217	0.894014	0	3.52614	0.900956	1.71735	2.37288	7.68774	3.23491	0	37.1971	25.2136	46.0571
SSTP_0000950100.1	Histidine phosphatase superfamily, clade-2-containing protein	ACP2; lysosomal acid phosphatase [EC:3.1.3.2]	K14410	yes			Y	1153.64	1240.95	900.907	3073.55	2248.07	2361.12	5078.34	5282.11	5121.72	4598.81	4940.11	3862.01	7403.15	6854.8	7037.96	425.388	4.85236	1.50184	64.5256	71.5741	53.998
SSTP_0000957100.1	Histidine phosphatase superfamily, clade-2-containing protein	ACP2; lysosomal acid phosphatase [EC:3.1.3.2]	K14410				Y	1815.53	1699.83	1611.9	3.9782	3.52087	0.881343	112.903	46.722	71.7637	15.1982	20.2789	12.3415	1.80191	3.4347	0.79096	26.9071	74.4028	45.0553	292.263	196.015	204.875
SSTP_0000957200.1	Histidine phosphatase superfamily, clade-2-containing protein						Y	26.0781	24.671	23.7393	66.038	70.4173	56.406	62.212	63.1379	91.6367	16.0922	20.2789	22.0384	116.223	74.7047	105.198	799.525	661.538	1027.26	234.57	188.695	242.991
SSTP_0000957300.1	Histidine phosphatase superfamily, clade-2-containing protein	ACP2; lysosomal acid phosphatase [EC:3.1.3.2]	K14410				N	9.9345	3.70064	2.37393	38.1907	47.5317	30.847	321.429	172.998	402.981	10.7282	14.107	18.5123	63.0669	68.694	85.4236	256.258	381.719	268.83	625.519	623.02	742.472
SSTP_0001068200.1	Histidine phosphatase superfamily, clade-2-containing protein	ACP2; lysosomal acid phosphatase [EC:3.1.3.2]	K14410				Y	1080.38	1125	995.865	2326.45	1654.81	1552.05	5623.27	5972.84	6171.67	3193.42	3698.69	3083.61	5198.51	4670.33	4839.09	521.485	174.685	88.6088	139.679	153.722	154.847
SSTP_0001225200.1	Histidine phosphatase superfamily, clade-2-containing protein	BBS2; Bardet-Biedl syndrome 2 protein	K16747				N	709.075	801.806	941.264	3173.8	4150.22	3027.41	2563.36	2804.58	2642.01	1501.94	1717.53	1843.29	3510.12	2958.99	2670.28	3153.26	2625.13	2198.7	1726.25	2154.54	2157.54
SSTP_0000324400.1	Histidine triad nucleotide-binding protein 1	HINT1; histidine triad (HIT) family protein	K02503				N	3146.75	3032.06	2853.47	856.108	1103.79	1208.32	1328.34	1455.96	1391.11	2354.83	1919.44	1837.12	919.876	1136.89	1184.07	967.374	682.565	962.682	1615.42	1625.87	1707.29
SSTP_0000394200.1	Histone H2B family; Histone core domain; Histone-fold domain-containing protein	H2B; histone H2B	K11252	yes	yes		N	1111.42	1063.32	1113.37	488.522	1160.13	897.208	2976.96	2272.96	2328.45	1028.12	1187.64	1056.08	778.426	628.55	706.327	2019.31	1882.72	1474.81	3531.45	3711.28	3708.39
SSTP_0000818700.1	Histone H2B family; Histone core domain; Histone-fold domain-containing protein	H2B; histone H2B	K11252	yes	yes		N	11.1763	7.40129	13.0566	636.511	1177.73	1393.4	368.664	262.654	226.332	43.8067	58.1915	69.6413	1428.92	1588.55	1658.64	43.5639	6.46981	19.524	103.241	135.828	138.965
SSTP_0001257900.1	Histone H2B family; Histone core domain; Histone-fold domain-containing protein	H2B; histone H2B	K11252	yes	yes		N	784.826	705.589	773.902	1172.77	1978.73	2123.16	8777.65	6380.71	6685.06	4128.55	4272.67	4418.26	1439.73	1444.29	1546.33	240.883	684.183	659.31	461.548	523.792	510.599
SSTP_0001265000.1	Histone H2B family; Histone core domain; Histone-fold domain-containing protein	H2B; histone H2B	K11252	yes	yes		N	700.383	561.264	581.614	1802.92	2971.61	2422.81	8017.28	5227.82	6138.55	3163.02	4141.3	3557	1868.58	2220.53	2048.59	727.773	1073.99	1356.17	1266.22	1260.68	1234.01
SSTP_0000181600.1	Histone H3	H3; histone H3	K11253				N	422.216	536.593	551.939	409.754	730.58	607.246	1253.46	942.017	1162.57	1350.85	1594.1	1612.33	448.676	450.804	399.435	53.8142	176.302	184.727	211.796	209.842	239.021
SSTP_0000480600.1	Histone H3	H3; histone H3	K11253	yes			N	24.8363	19.7368	51.0396	161.515	244.7	234.437	311.06	263.916	327.905	12.5162	13.2253	14.9861	270.287	334.025	274.463	8.96903	14.5571	21.0258	5.31387	6.50673	7.14679
SSTP_0000559400.1	Histone H3	H3; histone H3	K11253	yes			N	8304	8605.23	9126.58	30068.8	30438.8	30676	15827.2	17087.6	16404.1	8990.2	9682.72	9139.76	34738.2	33740.8	32875.4	43060.3	43572.6	40611.4	35481.5	36718.3	35548.9
SSTP_0000818500.1	Histone H3	H3; histone H3	K11253	yes			N	59.607	75.2464	90.2094	761.427	1403.06	1517.67	2792.63	2228.77	2927.96	483.661	563.4	589.748	1412.7	1420.25	1422.15	75.5961	45.2887	66.0812	570.103	721.434	722.62
SSTP_0001264900.1	Histone H3	H3; histone H3	K11253				N	2518.4	2600.32	2776.31	873.612	1489.33	1516.79	3405.53	2418.18	2892.63	3671.71	4083.11	4106.19	1397.38	1488.08	1388.13	538.142	1428.21	2324.86	1304.18	1486.79	1571.5
SSTP_0000181500.1	Histone H4 family; Histone core domain; Histone-fold domain-containing protein	H4; histone H4	K11254				N	420.975	513.156	566.183	340.534	775.471	298.775	585.254	431.863	573.005	829.645	1452.14	1156.58	183.795	174.311	149.491	129.41	244.235	240.295	316.555	335.097	295.401
SSTP_0000184800.1	Histone H4 family; Histone core domain; Histone-fold domain-containing protein	H4; histone H4	K11254				N	7304.34	7630.73	7328.33	10868.4	10984.2	11028.2	6737.33	7877.08	6781.11	7497.2	7567.55	7272.67	12010.6	12050.6	11982.2	12839.8	25267.9	20262.9	14144	14512.5	14466.7
SSTP_0000394100.1	Histone H4 family; Histone core domain; Histone-fold domain-containing protein	H4; histone H4	K11254				N	1474.03	1406.24	1408.93	597.525	841.487	772.938	2580.65	1995.16	2839.63	1473.33	1914.15	1562.96	692.835	753.917	752.203	1187.76	3218.73	2305.33	2804.21	3624.25	3581.34
SSTP_0000643500.1	Histone H4 family; Histone core domain; Histone-fold domain-containing protein	H4; histone H4	K11254				N	22.3526	28.3716	37.9829	116.163	142.595	112.812	135.945	95.9696	102.677	41.1246	52.9014	54.6552	145.054	217.245	208.813	58.9394	85.725	97.6199	66.803	100.854	78.6147
SSTP_0000818600.1	Histone H4 family; Histone core domain; Histone-fold domain-containing protein	H4; histone H4	K11254				N	54.6398	61.6774	75.9658	1729.72	2937.28	3043.28	3842.17	3408.18	4370.96	312.011	373.837	350.851	4253.41	3937.89	3629.71	266.508	54.9934	108.133	970.161	1114.28	1068.05
SSTP_0000152100.1	Homogentisate 1,2-dioxygenase	HGD; homogentisate 1,2-dioxygenase [EC:1.13.11.5]	K00451				N	2277.49	2326.47	2458.21	3663.92	3003.3	9039.06	4640.55	4287.06	5801.82	4982.34	3927.05	3484.71	8452.77	9545.03	10482.6	6957.41	1274.55	1432.76	4775.65	4690.54	4508.83
SSTP_0001197200.1	Hydroxyacylglutathione hydrolase, mitochondrial	gloB; hydroxyacylglutathione hydrolase [EC:3.1.2.6]	K01069				N	2022.91	2034.12	2052.26	1059.79	1146.92	1047.92	1230.42	1295.59	1374.55	2041.03	1710.48	1732.22	830.681	906.761	968.135	702.147	1324.69	1336.64	1371.74	1285.89	1325.33
SSTP_0001211500.1	Hypothetical protein			yes		Y	Y	233472	226077	235632	30.2343	18.4845	44.0672	141.705	29.0434	51.8906	1565.42	734.448	573.88	33.3354	30.9123	54.5762	29.4697	30.7316	67.583	1.51825	1.62668	1.58818
SSTP_0000000300.1	Hypothetical protein						Y	8.34498	7.70967	9.42451	742.514	150.508	353.216	5848.88	4230.25	5540	4578.82	4627.87	4925.87	34.4706	50.1209	17.1164	14.6067	0	1.50184	2.38365	7.44207	2.0011
SSTP_0000019700.1	Hypothetical protein						N	102.835	109.046	100.785	9.65906	6.39037	11.5456	599.816	383.701	459.552	189.191	193.654	197.649	9.19876	6.2855	10.4802	12.1338	3.57457	4.86598	23.0774	25.3925	28.7778
SSTP_0000025600.1	Hypothetical protein	PTPRE; receptor-type tyrosine-protein phosphatase epsilon [EC:3.1.3.48]	K18033				Y	3610.45	3958.81	3783.06	632.891	489.532	553.66	3295.68	2246.36	2920.95	2904.22	3725.42	3391.84	865.197	806.468	693.679	574.979	501.346	627.29	1009.99	1050.78	1018.27
SSTP_0000026700.1	Hypothetical protein	PTPRE; receptor-type tyrosine-protein phosphatase epsilon [EC:3.1.3.48]	K18033				Y	1189.41	1121.8	1223.25	140.08	155.825	153.222	2606.05	1854.25	2271.39	1388.16	1441.01	1488.91	127.314	133.833	124.102	108.922	139.344	163.641	282.212	290.404	271.975
SSTP_0000072000.1	Hypothetical protein						N	41.3896	46.8378	43.0987	56.3472	45.3664	45.6448	469.297	258.246	465.702	62.6614	57.9799	160.968	25.7403	15.0526	20.0983	32.801	36.0207	19.8394	237.56	217.593	259.087
SSTP_0000074300.1	Hypothetical protein						N	672.305	680.955	679.075	59.7843	35.2967	39.8543	828.422	596.678	693.193	538.822	652.891	657.238	39.606	36.8286	33.9875	33.1726	71.0871	35.5637	66.8713	56.5435	63.6859
SSTP_0000117900.1	Hypothetical protein						Y	370.06	403.37	384.577	7487.76	4590.33	2841.45	4767.28	3865.3	6664.08	4125.87	1429.22	1695.19	4065.11	7714.34	8411.06	1709.24	1719.35	1533.38	6282.52	5638.9	6595.7
SSTP_0000219000.1	Hypothetical protein						N	6643.7	6606.88	7000.73	1312.01	1131.08	1183.64	1626.73	1391.56	1671.54	4741.85	3977.3	4281.62	1062.23	1283.72	1243.39	480.484	976.942	922.133	1225.99	1311.92	1263.39
SSTP_0000233500.1	Hypothetical protein						N	10009	9139.35	10331.4	3.9782	2.64065	2.64403	665.899	5.05103	33.1217	24125	24312.6	23413.6	6.30669	76.4221	30.8474	348.511	69.5505	133.664	6.83212	5.69339	3.17635
SSTP_0000290400.1	Hypothetical protein						Y	62.3266	86.558	95.076	24.9672	19.8225	27.8064	317.65	207.345	234.137	100.112	133.497	147.172	28.1368	37.3953	37.1751	6.40645	4.85236	3.00369	8.31241	10.2888	5.73332
SSTP_0000293200.1	Hypothetical protein						Y	157.685	182.454	153.415	414.854	168.139	221.235	1818.79	1250.96	1490.07	247.302	420.998	550.334	214.202	257.276	262.883	40.6425	40.6789	36.3296	50.9145	38.9184	56.6264
SSTP_0000295600.1	Hypothetical protein						N	24006.7	28298.8	21128	13051.7	13970.8	9304.34	12769.6	13731.2	12351.1	12320.4	10658.8	10230.2	8749.18	9320.06	9883.83	9303.45	12179.4	5514.77	11714.1	10537.7	10744
SSTP_0000301000.1	Hypothetical protein	CROCC; rootletin	K16469		yes		N	1784.49	1744.24	1780.45	2459.32	3308.73	3361.44	3953.92	4769.43	3771.46	2581.02	2889.3	2422.46	3911.95	2686.79	2895.7	29791.3	18039.5	21985.5	15072.4	13700.7	15450.6
SSTP_0000304200.1	Hypothetical protein			yes			Y	9450.9	9976.04	10308.4	664.502	549.079	659.58	5826.66	4091.93	5819.82	8272.02	9095.51	8859.28	374.915	449.705	352.301	296.888	224.648	286.702	814.1	855.57	809.986
SSTP_0000320700.1	Hypothetical protein						Y	5412.27	6012.21	6452.71	535.21	407.215	463.023	4305.7	3070.76	4389.9	5657.3	6865.57	6541.75	225.734	217.15	176.123	104.259	43.2183	58.5269	157.055	174.958	182.998
SSTP_0000320800.1	Hypothetical protein			yes			Y	50.9143	33.5895	51.36	22.9701	12.3494	26.4403	570.023	369.95	529.395	63.5912	79.2198	141.284	26.371	46.0593	42.3717	2.56258	1.61745	7.50922	12.9051	9.7601	8.73497
SSTP_0000334900.2	Hypothetical protein						Y	489.125	598.628	494.597	185.694	155.842	171.941	1351.39	958.344	1140.16	504.367	653.315	569.851	159.244	166.394	153.367	54.4164	38.366	71.4427	178.364	212.713	189.914
SSTP_0000337900.1	Hypothetical protein			yes			N	30.6355	19.7738	18.6235	194.279	28.5718	31.0321	531.855	265.798	431.896	27.634	39.006	77.0462	23.8123	13.2837	4.42146	8.20026	15.7378	13.2012	24.3375	11.7691	17.2555
SSTP_0000342200.1	Hypothetical protein						N	658.31	622.164	721.046	99.1685	87.2647	99.0101	1106.21	840.365	881.247	789.235	934.309	960.927	45.8496	48.8672	34.9209	40.2838	13.5704	25.4412	84.7183	99.0813	88.112
SSTP_0000358200.1	Hypothetical protein						Y	1.24181	2.4671	4.74787	0.795639	0.880216	1.76269	76.0369	27.7807	61.8272	3.57605	3.52676	7.93382	0	0	0	1.28129	0	0	0.759125	0.813342	0.794088
SSTP_0000391000.1	Hypothetical protein						Y	2559.38	2734.78	2325.27	3.18256	2.64065	2.64403	16.129	23.9924	22.0811	0.894014	5.29014	2.64461	0.900956	4.29338	5.53672	15.3755	21.0269	13.5166	494.19	322.897	437.543
SSTP_0000391100.1	Hypothetical protein						Y	2725.78	2721.21	2484.32	43.7601	56.3338	47.5925	61.0599	64.4006	64.0353	24.1384	29.9775	31.7353	108.115	72.1287	49.0395	101.222	71.1679	100.624	551.884	281.416	473.277
SSTP_0000395700.2	Hypothetical protein			yes			Y	1100.25	1152.13	1146.61	273.7	166.361	195.658	808.756	458.381	898.702	903.848	823.498	1096.63	273.891	150.268	119.435	399.763	410.833	259.819	205.723	191.949	227.109
SSTP_0000409200.2	Hypothetical protein						Y	34.7708	38.24	27.3002	42.1689	43.1306	33.491	911.291	481.111	866.684	38.4426	64.3634	168.373	24.3258	25.7603	42.7118	120.441	132.631	150.184	299.095	239.122	296.989
SSTP_0000418900.1	Hypothetical protein	LAMTOR4; ragulator complex protein LAMTOR4	K20399				N	453.262	465.047	356.09	410.55	415.462	411.587	334.101	429.337	385.316	495.283	519.315	442.531	393.718	358.068	385.197	761.086	1264.85	1157.92	453.197	491.258	494.717
SSTP_0000429200.1	Hypothetical protein						N	17.3854	13.569	30.8611	316.664	398.738	361.351	349.078	375.039	373.171	61.6869	86.4056	80.2198	636.976	620.822	652.542	357.48	67.933	217.767	1641.99	1254.17	1461.12
SSTP_0000449000.1	Hypothetical protein						Y	86.8524	117.619	98.5301	35.8754	27.3571	23.1	268.952	224.544	223.527	220.911	258.732	290.475	42.1017	46.1366	43.5186	7.67493	8.08726	9.01107	13.8237	8.94676	12.7213
SSTP_0000458900.1	Hypothetical protein	PTPRE; receptor-type tyrosine-protein phosphatase epsilon [EC:3.1.3.48]	K18033				N	2211.87	2250.36	2186.75	259.219	189.44	238.712	2174.57	1508.5	2039.36	2165.47	2680.44	2478.02	162.127	150.466	154.601	135.945	129.849	116.183	191.929	207.142	208.258
SSTP_0000520700.1	Hypothetical protein						Y	76.98	83.8072	78.3398	22.2859	9.68238	13.9869	169.366	101.601	157.019	398.775	316.174	369.619	9.00956	15.4562	5.5209	2.56258	9.70472	3.00369	4.55475	5.70152	7.14679
SSTP_0000524500.1	Hypothetical protein						Y	6.20906	3.70064	1.18697	3.18256	2.64065	1.76269	82.9493	25.2551	40.8501	6.25809	7.05352	17.6307	4.50478	1.71735	4.74576	117.879	109.987	102.125	40.9927	41.4804	47.6453
SSTP_0000548500.1	Hypothetical protein						Y	394.897	564.866	483.095	125.711	71.8873	66.1007	1269.5	926.902	1699.15	338.867	384.584	362.576	165.776	242.146	234.915	120.441	16.1745	10.5129	47.8249	64.5793	49.2335
SSTP_0000571800.1	Hypothetical protein						Y	97350.7	97080.2	98463.6	24.6648	26.4065	16.7455	1077.19	59.3496	228.54	74407	57862.7	63302.2	35.1373	120.215	60.1129	179.381	8.08726	3.00369	81.2263	65.8807	72.262
SSTP_0000578000.2	Hypothetical protein						Y	67651.5	62951.6	57437.3	34485.4	31664	39285	26853.7	35042.8	31354.1	22975.3	18858.5	15351.1	57487.3	45305.4	53922.9	21915.2	6240.13	6861.93	35910.4	38662.2	39694.9
SSTP_0000645700.1	Hypothetical protein			yes			Y	12.4181	14.8026	14.2436	59.6729	80.9799	47.5925	142.857	166.684	175.545	52.7468	58.1915	54.6552	373.897	188.05	204.859	6221.95	8609.7	8969.02	138.92	169.988	127.848
SSTP_0000655600.1	Hypothetical protein						Y	1388.84	1498.83	1459.07	1497.19	1070.06	1410.77	1924.67	1392.77	1896.1	758.24	991.672	1054.55	1203.21	1280.33	1001.05	159.931	104.827	198.859	358.846	420.278	420.724
SSTP_0000679500.1	Hypothetical protein						Y	0.099345	0.0986838	1.09201	365.278	51.1406	140.847	721.59	489.129	748.705	780.545	689.041	832.417	10.4511	2.11234	4.31073	0	1.61745	0	0	0	0
SSTP_0000679600.1	Hypothetical protein						N	10.1829	10.6949	8.47494	1967.66	362.799	954.706	4819.98	3383.61	4958.53	4261.18	4184.7	4966.96	117.692	45.63	51.618	19.9625	1.60128	0	2.93022	8.82476	8.26646
SSTP_0000682500.1	Hypothetical protein						N	4592.22	4522.19	4001.26	7243.5	9321.49	10941	6451.61	7345.46	6220.25	2520.22	2559.55	2145.66	11649.4	7786.47	9073.1	30513.9	39341.3	51241.4	30671.7	29029.8	31021.9
SSTP_0000691500.1	Hypothetical protein						Y	86.0452	95.5876	76.9866	54.1035	27.2867	26.4844	266.221	220.528	292.189	105.377	131.557	114.388	33.3354	43.0025	31.2587	23.0632	14.5571	19.524	34.1606	26.9135	25.4108
SSTP_0000760100.1	Hypothetical protein						N	2298.6	2400.48	2282.54	1065.36	841.487	1087.58	953.917	790.486	966.049	2603.37	2378.8	2352.82	1188.36	1415.1	1377.85	977.624	1221.18	1596.46	918.541	980.077	917.966
SSTP_0000793500.1	Hypothetical protein						Y	4287.98	4284.11	3902.75	2883.4	4245.28	3948.42	5156.68	6333.99	5894.56	3152.29	2828.46	2689.57	5256.18	3801.36	4672.99	8501.36	5436.26	3990.4	4815.13	4736.09	4639.06
SSTP_0000805300.1	Hypothetical protein						Y	1865.2	1837.99	1960.87	731.988	801.877	809.073	1629.03	1836.05	1844.88	2748.2	2853.15	2761.85	2042.47	1976.67	1807.34	9778.81	1803.46	1911.85	958.774	1006.1	1057.73
SSTP_0000818300.1	Hypothetical protein						Y	612.214	693.254	566.183	458.288	455.072	450.366	975.807	722.297	756.279	2234.14	3654.61	2486.81	661.302	670.625	734.011	3932.28	2070.34	2329.36	1839.36	1970.73	1896.28
SSTP_0000818900.1	Hypothetical protein						Y	99.5189	143.474	80.7137	24000	32162.2	29502.9	31412.3	34903.8	31831.5	11330.7	15689.7	14397.7	41329.8	40383.1	37087.5	4298.52	42.0538	54.0664	58.4526	53.6805	46.0571
SSTP_0000829900.1	Hypothetical protein						N	4.96725	6.7105	13.0566	8662.7	4473.69	4525.07	5351.29	3808.56	4788.03	3491.61	2762.72	3374.35	8382.2	7895.48	6307.27	180.726	9.70472	4.50553	6.05022	4.89632	4.6613
SSTP_0000830800.1	Hypothetical protein						Y	8.69269	10.5592	9.49573	16304.7	13510.8	13595	19147.6	18298.8	20117.1	9728.14	10708.2	11242.8	17355.9	17047.5	14406.9	706.734	6.50216	1.50184	3.8184	7.29567	4.91541
SSTP_0000834300.1	Hypothetical protein						Y	63.3325	43.1742	64.0962	3.18256	2.64065	0	180.876	77.0282	131.383	16.9863	18.5155	30.8538	7.20765	2.57603	2.37288	14.0942	12.9396	7.50922	106.277	110.614	73.8502
SSTP_0000919700.1	Hypothetical protein						Y	5423	5078.52	6150.86	5152.56	3644.1	3514.8	4218.9	4845.2	4479.16	3064.68	3726.02	3154.14	10020.4	9417.95	9010.61	18280.2	7854.35	5522.28	9356.97	13320.1	13380.4
SSTP_0000974500.1	Hypothetical protein						Y	78.2342	72.7793	90.2094	6497.19	4427.49	5444.06	4824.89	4476.47	7604.74	118.904	116.383	126.06	3260.56	5863.89	6785.64	1722.05	192.477	145.679	84.2628	79.7075	79.4088
SSTP_0000975800.1	Hypothetical protein						Y	5961.94	5736	4836.89	1578.55	5735.49	1877.26	11876.7	19577.8	7221.63	13726.7	12435.4	10534.4	6149.92	4922.79	4677.74	35297	59714.7	70007	39395.5	40022.9	38345.7
SSTP_0000976400.1	Hypothetical protein	PTPRA; receptor-type tyrosine-protein phosphatase A [EC:3.1.3.48]	K18032				Y	55.8816	70.3122	64.0962	68.425	30.8076	38.7791	103.687	84.6047	146.839	34.8665	53.7831	91.6797	41.444	24.9016	25.3107	46.1264	121.309	115.642	60.73	65.8807	73.0561
SSTP_0000990900.1	Hypothetical protein						Y	13.6599	17.2697	15.4306	5502.64	4520.79	3155.21	3956.05	5083.86	5076.45	3191.63	2584.23	3463.55	463.091	618.246	675.48	1112.16	38.8189	33.0406	5.31387	4.06671	4.76453
SSTP_0000993500.1	Hypothetical protein						Y	356.4	398.436	353.716	3245.41	6432.62	6050.42	2866.36	5642	2041.4	2557.77	2307.38	2266.43	4975.08	4581.03	4727.57	5644.08	4320.22	3888.28	5193.93	4812.54	4758.18
SSTP_0000998400.1	Hypothetical protein						N	14.9018	14.8026	16.6175	11.1389	10.5626	5.28806	117.512	74.5027	121.446	4.47007	6.17183	11.46	18.0191	6.8694	5.53672	35.8761	33.9665	76.5941	211.796	231.802	177.082
SSTP_0001050100.1	Hypothetical protein			yes			N	312.937	246.71	338.285	4455.58	3815.74	4226.04	3369.82	3305.9	3508.69	1028.12	1294.32	1073.71	4269.63	4560.42	4481.58	3572.24	2418.09	3601.42	4222.25	5520.15	5489.53
SSTP_0001070300.1	Hypothetical protein						N	906.523	889.388	803.576	22952.6	32621.7	31170.5	21109.5	21165.1	29408.7	999.507	462.006	557.131	16142.4	16255.6	20379.9	7640.33	685.8	1063.31	1771.04	1839.78	1874.05
SSTP_0001084800.1	Hypothetical protein	PTPRE; receptor-type tyrosine-protein phosphatase epsilon [EC:3.1.3.48]	K18033				Y	126.665	143.092	128.192	71.6075	58.9745	51.9993	1079.49	684.414	1037.81	671.404	1001.6	1074.59	46.8497	46.3685	18.983	12.8129	21.0269	13.5166	12.9051	18.7069	15.0877
SSTP_0001086600.1	Hypothetical protein						N	9.00314	8.89388	18.3624	5.11596	2.76388	2.88199	165.357	167.088	188.231	24.9609	34.3242	33.5336	0.927984	0.935956	3.24293	0	3.23491	3.19893	3.15796	0.854009	3.27164
SSTP_0001102200.1	Hypothetical protein						N	404.831	456.363	451.047	99.4549	88.8843	104.651	769.585	514.776	686.381	497.018	667.439	654.981	108.115	148.551	120.226	19.2194	8.08726	9.01107	54.657	47.9871	52.4098
SSTP_0001109900.1	Hypothetical protein			yes			N	2089.47	1847.08	1919.22	6.08664	1.76043	2.64403	10.4493	1.43954	7.33093	3.54923	3.52676	1.76307	0	0	0	1.28129	0	0	285.127	200.635	254.458
SSTP_0001134100.1	Hypothetical protein	PTPRE; receptor-type tyrosine-protein phosphatase epsilon [EC:3.1.3.48]	K18033				N	7607.66	7700.67	7917.65	647.642	558.286	565.25	5403.34	3670.32	4979.67	6844.5	8469.15	7847.26	975.708	1142.15	889.482	899.965	1109.8	1353.04	1451.12	1501.65	1368.44
SSTP_0001140100.1	Hypothetical protein	PTPRE; receptor-type tyrosine-protein phosphatase epsilon [EC:3.1.3.48]	K18033				Y	3886.13	4287.37	4424.55	492.692	415.761	454.042	3773.24	2521.02	3316.73	4017.06	4506.62	4141.98	800.013	785.087	698.402	703.326	755.254	831.406	1218.86	1272.13	1189.41
SSTP_0001148600.1	Hypothetical protein						N	19.7448	19.3667	19.6443	9.8341	1.05626	7.85277	112.88	88.3551	106.685	45.1834	50.0447	64.264	0	4.0186	3.80452	0	0	1.93738	5.92876	5.08338	5.90008
SSTP_0001163200.1	Hypothetical protein						Y	238.428	240.542	278.937	1834.74	1946.16	1108.73	1738.48	2675.78	1695.83	2818.82	2786.14	1944.67	6348.13	5547.9	10580.7	139.661	4.85236	4.50553	12.9051	16.2668	14.2936
SSTP_0001163600.1	Hypothetical protein			yes			Y	115.489	75.2464	36.796	16492.8	11205.2	12901.1	3051.84	5063.66	3021.8	1330.29	1073.9	1310.84	5633.68	4161.14	3941.35	129.41	69.5505	15.0184	15.9416	27.6536	32.5576
SSTP_0001163700.1	Hypothetical protein			yes			Y	73.267	93.7496	75.9658	923.737	876.696	436.265	292.627	434.389	315.76	323.633	298.011	301.485	682.924	1026.98	1318.53	32.0323	25.8792	9.01107	89.5767	91.9076	100.849
SSTP_0001183600.1	Hypothetical protein			yes			Y	1461.61	1974.91	3857.64	3871.58	4189.83	2985.99	3073.73	4607.8	3356.33	6174.06	4471.93	4263.99	6134.61	4554.41	6203.5	7108.6	650.216	764.439	2565.84	2475.81	2760.25
SSTP_0001220700.1	Hypothetical protein			yes	yes		N	3115.71	3168.98	3511.05	862.473	872.294	771.175	1675.12	1447.12	1569.97	2051.76	1879.76	2021.36	401.826	492.88	461.129	311.354	530.525	534.657	884.38	902.809	901.29
SSTP_0001226600.1	Hypothetical protein						Y	2149.4	2839.24	3119.35	6341.2	6196.57	4747.56	20218.1	20447.8	19816.3	9277.16	12020.9	11892.4	6855.09	4933.3	6550.57	1519.03	16.1745	10.5129	31.8832	39.0485	30.9694
SSTP_0001241700.1	Hypothetical protein						Y	840.707	593.336	492.591	2976.49	5216.16	4655.26	5553	7000.73	5845.98	2232.35	2497.83	2007.26	9443.82	9585.39	9737.5	302.384	92.1948	138.17	308.205	317.203	308.9
SSTP_0001259600.1	Hypothetical protein						N	33.529	49.3419	43.9178	32.6212	54.5734	52.8806	57.6037	46.722	59.619	68.839	87.2873	120.77	82.8879	69.5527	66.4406	106.347	174.685	169.708	75.9125	78.8941	63.5271
SSTP_0000286100.1	Immunoglobulin subtype 2 domain; Immunoglobulin subtype domain; Immunoglobulin-like domain; Immunoglobulin I-set domain; Immunoglobulin-like fold domain-containing protein	HMCN; hemicentin	K17341	yes			N	3185.25	3193.65	4155.57	9689.29	8233.54	8014.94	8304.15	8199.08	7179.68	4841.98	5076.77	5628.61	11523.2	10608.1	10506.3	5950.31	6519.95	5749.06	3963.39	5301.36	4480.25
SSTP_0000286300.1	Immunoglobulin subtype 2 domain; Immunoglobulin subtype domain; Immunoglobulin-like domain; Immunoglobulin I-set domain; Immunoglobulin-like fold domain-containing protein	HMCN; hemicentin	K17341	yes			N	1686.38	1628.28	2296.78	5521.74	4649.3	4268.35	4013.83	4708.82	4270.49	2881.41	2832.87	2910.83	7295.04	5687.86	6270.73	2360.14	2246.64	1847.27	1112.12	1577.88	1251.48
SSTP_0001109200.1	Importin-5	IPO5; importin-5	K20222	yes			N	28489.7	29543.5	32235.6	18322.8	16250.6	13566.5	14464.3	12782.9	13035.6	21638.7	21944.4	21648.8	5526.46	6570.58	6613.21	2750.93	3956.29	4570.11	11427.9	12244.9	12502.9
SSTP_0001019300.1	Importin-beta, N-terminal domain; Armadillo-like helical domain; Armadillo-type fold domain-containing protein	TNPO1; transportin-1	K18752	yes	yes		N	997.176	870.885	900.907	1245.18	1499.01	1343.17	1091.01	1171.84	1086.39	1702.2	1313.72	1298.5	1065.83	1196.99	1194.35	1784.84	1753.32	1811.22	1744.47	1770.64	1679.5
SSTP_0001229200.1	Importin-beta, N-terminal domain; Armadillo-like helical domain; Armadillo-type fold domain-containing protein	TNPO1; transportin-1	K18752	yes	yes		N	5670.12	5562.07	5873.11	2341.57	2191.74	2281.8	2324.89	2548.24	2256.69	6361.8	6301.44	6710.25	3034.42	2346.76	2654.46	13055.1	17902	19510.5	2993.99	3302.98	3281.97
SSTP_0001113600.1	Inorganic pyrophosphatase						N	13648.8	13940.3	13751	11586.1	10369.8	10373.4	9799.54	11396.4	11154.3	15348.4	13049.9	12209.3	5650.79	9314.91	8836.6	2187.16	4653.41	4286.26	6254.43	5716.16	6343.97
SSTP_0000789400.3	Inositol monophosphatase family-containing protein	E3.1.3.25; myo-inositol-1(or 4)-monophosphatase [EC:3.1.3.25]	K01092				N	1717.43	1603.61	1605.97	1094.8	1021.93	1049.68	986.175	924.338	1079.77	1297.21	1066.84	1168.92	1181.15	1148.91	1276.61	1682.33	1746.85	1728.62	1867.45	1917.86	1961.4
SSTP_0001185000.1	Insulin-degrading enzyme	IDE; insulysin [EC:3.4.24.56]	K01408				N	12007.1	12246.7	12605.6	8226.91	7493.28	6773.12	6404.38	6232.97	6247.85	7105.62	6230.02	6086.12	6240.92	6738.02	6453.44	2406.26	3314.16	3963.37	4590.43	4629.54	4772.47
SSTP_0000055600.1	Isochorismatase-like domain-containing protein						N	3044.93	2805.09	2921.12	1755.98	1856.38	1788.25	1465.44	1665.58	1460.67	2587.28	2080.79	1971.11	1756.86	1876.21	1888.02	1359.45	1531.73	1724.12	1671.59	1814.56	1669.97
SSTP_0000055700.1	Isochorismatase-like domain-containing protein						N	820.838	701.889	719.302	646.855	633.756	534.094	778.802	815.741	877.725	1019.18	912.549	818.947	848.7	820.035	843.163	517.641	435.095	440.04	595.154	571.779	640.035
SSTP_0000229400.1	Isocitrate dehydrogenase [NADP]	IDH1; isocitrate dehydrogenase [EC:1.1.1.42]	K00031				N	1487.69	1507.4	1564.42	1801.33	2425.88	2815.89	1860.6	2058.29	1990.61	1427.74	1251.12	1367.26	1270.35	1076.78	1583.5	1615.71	1235.73	1327.63	1631.36	1573	1566.74
SSTP_0000860700.1	Isocitrate dehydrogenase [NADP]	IDH1; isocitrate dehydrogenase [EC:1.1.1.42]	K00031				N	7946.36	7894.7	8034.58	36877.9	27347.4	18603.4	19563.4	21810.3	26699.4	11277.1	12475.9	11113.5	18151.6	29067.9	32916.6	2198.69	1208.24	1085.83	2620.5	2540.88	2602.23
SSTP_0000048800.1	Lamin Tail Domain domain; Intermediate filament protein family; Intermediate filament, ifa/ifb family-containing protein			yes			N	109.28	171.463	109.201	12330.8	11002.7	9560.81	11140.6	12630.1	15378.4	1340.13	989.256	922.087	10306.9	13344.7	15663.4	3259.6	710.062	1833.75	1443.86	1720.22	1623.12
SSTP_0000611700.1	Lamin Tail Domain domain; Intermediate filament protein family; Intermediate filament, ifa/ifb family-containing protein						N	861.818	877.052	868.859	13137.6	18244.2	15562.8	13174	14845	13337	3280.14	6188.58	4507.29	20993.2	18421.2	20278.6	9385.45	5137.03	6204.12	7664.12	6041.5	6924.45
SSTP_0001093000.1	Lamin Tail Domain domain; Intermediate filament protein family; Intermediate filament, ifa/ifb family-containing protein			yes			N	5445.35	5390.6	5503.96	36529.4	44577.7	39235.6	63205.1	78412.2	72744.1	19923.1	25100.8	18755.6	80846.4	74193.8	89249.5	28488.2	12360.6	13582.7	15107.3	13941.5	15120.2
SSTP_0001245200.2	Lamin Tail Domain domain; Intermediate filament protein family; Intermediate filament, ifa/ifb family-containing protein			yes	yes		N	9085.1	9193.63	9923.04	22809.4	25113.5	25038.1	40028.8	53332.6	45963	21931.9	27854.4	20770.7	56505.2	48754.7	66874.8	21093.9	23398.1	19536	7056.06	6234.26	6562.35
SSTP_0000052200.1	Lamin Tail Domain domain; Intermediate filament protein family-containing protein	LMNA; lamin A/C	K12641				N	13990.3	14423.9	14971.2	16356	16051.6	14935.2	12106	12044.2	11211.7	13236.8	13428.1	13280.3	25497.9	24631.1	23380	19597.3	30574.7	29081.7	23744.7	23828.5	24519.1
SSTP_0000121000.1	Lamin Tail Domain domain; Intermediate filament protein family-containing protein	LMNB; lamin B	K07611				N	5717.31	5645.95	5781.71	11193.1	9388.39	9999.72	6420.51	6725.45	6455.42	7954.04	6061.62	8038.73	5299.42	7301.32	6962.03	912.279	1086.93	1213.49	2849.75	2867.84	2885.72
SSTP_0000435900.4	Laminin B type IV domain; EGF-like, laminin domain; Low-density lipoprotein (LDL) receptor class A repeat; Immunoglobulin subtype 2 domain; Immunoglobulin subtype domain; Immunoglobulin-like domain; Immunoglobulin I-set domain; Immunoglobulin-like fold domain; Laminin B, subgroup domain-containing protein			yes			N	8351.19	9616.74	9073.17	51378.4	74380.9	62694.4	83953.9	84350.9	92582.8	21217.6	24997.7	19752.6	83859.2	75466.4	78024.2	36597.5	3239.76	2948.12	10300.6	10568.6	9153.45
SSTP_0000247700.1	Laminin subunit gamma-1	LAMA3_5; laminin, alpha 3/5	K06240	yes			Y	820.838	694.487	894.973	7128.13	10116.3	8628.35	10108.3	11789.1	9772	4840.19	2509.29	4196.11	5116.53	4686.65	5703.61	1049.38	72.7854	99.1217	2187.8	3663.29	3358.99
SSTP_0000248100.1	Laminin subunit gamma-1	LAMA1_2; laminin, alpha 1/2	K05637	yes			N	1795.66	1672.69	1842.17	6029.35	7055.81	6864.78	8178.57	7661.15	7906.15	2668.63	2298.57	3051	6681.49	6816.16	7894.57	1090.38	263.645	419.015	1981.32	2954.06	2562.52
SSTP_0000647400.1	Laminin subunit gamma-1	LAMB1; laminin, beta 1	K05636	yes			Y	1243.05	1301.39	1775.7	11377.6	15122.1	12789.2	11054.2	15761.7	11718.5	8387.63	5522.91	8692.83	10151.1	11629	12159.4	1497.83	189.242	129.159	3789.55	5851.18	5214.78
SSTP_0000701800.1	Laminin subunit gamma-1	LAMB1; laminin, beta 1	K05636				Y	74.5088	70.3122	49.8526	58.8773	285.19	289.081	3405.53	2827.31	3829.97	84.0373	137.544	92.5613	349.571	219.821	241.243	205.006	45.2887	60.0738	293.022	231.802	238.226
SSTP_0001052400.1	Laminin subunit gamma-1	NTN1; netrin 1	K06843	yes			N	13.6599	38.24	35.609	1642.99	2131.88	2145.19	804.148	1173.1	792.712	143.042	130.49	206.279	2710.98	2618.1	2690.05	548.392	553.169	482.092	579.971	668.567	664.652
SSTP_0001154400.1	Laminin subunit gamma-1	LAMC1; laminin, gamma 1	K05635	yes			N	327.839	373.765	436.804	7498.1	9383.99	9191.53	11040.3	12838.5	12611.6	4066.87	2815.24	4091.21	6403.09	7414.66	7505.42	508.672	53.3759	28.535	1374.02	2279.8	2129.74
SSTP_0000235100.1	LAMP family protein lmp-1	LAMP1_2; lysosomal-associated membrane protein 1/2	K06528				Y	30126.4	30495.8	31556.7	9424.34	11362.7	10108.1	11221.2	13096.1	12391.9	19821.2	21038	19652.1	15826.2	12582.2	12981.2	20353.3	21377.9	18466.7	7870.6	8152.94	8265.66
SSTP_0000559900.1	LD36265p	UGP2; UTP--glucose-1-phosphate uridylyltransferase [EC:2.7.7.9]	K00963				N	3968.83	3688.31	3223.8	11329.1	10550.3	11804.7	11709.7	14024.2	13935.4	7217.37	5599.61	5079.41	19811.1	17639.8	18551.2	31786.2	42553.6	41007.9	16989.2	17207.9	16503.5
SSTP_0001135700.1	LD36265p	UGP2; UTP--glucose-1-phosphate uridylyltransferase [EC:2.7.7.9]	K00963				N	126.665	171.463	155.493	2412.38	1675.93	601.076	1096.77	1122.59	1618.55	131.42	137.544	167.492	955.013	1960.36	1863.5	260.102	48.5236	52.5646	457.752	460.351	466.13
SSTP_0001204900.1	LD36265p	UGP2; UTP--glucose-1-phosphate uridylyltransferase [EC:2.7.7.9]	K00963				N	34892.5	33584.6	36153.8	109.798	99.4645	103.999	1253.46	660.422	1193.48	22122.4	21687.8	22432.4	81.987	183.756	131.299	500.984	750.498	908.616	1872	1569.75	1831.17
SSTP_0000376600.1	Leucine aminopeptidase 1	NPEPL1; probable aminopeptidase NPEPL1 [EC:3.4.11.-]	K09611				N	5801.75	5853.18	5858.87	5156.54	4928.33	5169.08	4043.78	4574.97	3795.75	14562.6	14505.6	14756	3919.16	4150.84	4341.58	2030.85	1059.43	1073.82	3093.43	3341.21	3328.82
SSTP_0000548600.1	Leucine-rich repeat serine/threonine-protein kinase 1						N	3484.53	3266.43	3769.81	2219.83	2620.4	2652.84	2509.22	2195.93	2383.66	2209.11	2588.64	2795.35	2806.48	2453.24	2660.79	1802.78	1392.63	2128.11	2188.56	2264.34	2208.36
SSTP_0000409800.1	Lipase EstA/Esterase EstB family-containing protein			yes			Y	84.4433	62.9109	49.8526	8343.87	9519.54	14065.4	29894	26572.2	27397.2	6166.91	10072.4	8110.13	40952.9	38569.1	34333.2	2460.08	215.121	282.347	94.8906	121.188	95.2906
SSTP_0000643200.1	Lipase EstA/Esterase EstB family-containing protein						Y	7.45088	2.4671	8.30876	3.9782	5.2813	8.81343	5.76037	7.57654	4.41623	217.245	106.684	190.412	12.6134	5.15205	8.70056	6.40645	6.46981	13.5166	6.83212	5.69339	7.94088
SSTP_0001033500.1	Lipase EstA/Esterase EstB family-containing protein						Y	19.869	17.2697	14.2436	1984.32	4043.71	7668.57	1399.77	1735.03	1252	18.7743	21.1606	22.0384	3089.38	2530.52	3267.45	764.93	11.3222	16.5203	85.022	62.6273	69.0857
SSTP_0001155900.1	Lipase EstA/Esterase EstB family-containing protein						N	33.529	54.2761	28.4872	32.6212	39.6097	34.3724	238.479	123.75	228.54	44.7007	55.5465	94.3243	84.6898	69.5527	82.2598	15.3755	4.85236	12.0148	185.226	178.935	204.081
SSTP_0001166300.1	Lipase EstA/Esterase EstB family-containing protein						Y	94.3778	106.085	119.884	104.229	176.923	96.0664	215.438	300.536	252.829	243.172	209.842	135.757	220.734	284.221	482.485	12.8129	11.3222	7.50922	53.8978	45.5471	34.9399
SSTP_0001211300.1	Lipase EstA/Esterase EstB family-containing protein						N	113.005	115.953	104.453	1421.01	1627.52	1281.47	1355.99	1503.94	1199.01	1728.13	835.842	908.864	2739.81	2731.45	2752.54	1798.93	5617.41	2410.46	545.051	478.245	489.952
SSTP_0001257700.1	Lipase EstA/Esterase EstB family-containing protein						Y	151.501	111.019	128.192	533.874	687.449	479.451	464.286	520.256	444.935	186.849	177.22	229.199	623.461	663.756	582.146	217.819	219.974	516.635	88.0585	58.5606	75.4384
SSTP_0000034000.1	Lipase, class 3 family-containing protein			yes			Y	5097.64	5616.34	6797.76	6958.66	6685.24	8036.09	14290.3	10325.6	17519.2	1459.03	1737.81	1564.73	9712.3	9723.64	9033.55	6127.13	2369.57	2494.56	3053.96	2617.33	2815.84
SSTP_0000216900.1	Lipase, class 3 family-containing protein						Y	276.924	313.321	287.246	2242.91	3137.97	4164.35	3497.7	3938.54	4876.62	5618.87	3652.84	4414.73	8501.42	11689.1	10452.5	1608.02	93.8123	46.5572	190.54	162.668	194.552
SSTP_0000536100.1	Lipase, class 3 family-containing protein						Y	1606.91	1615.95	1334.15	2563.55	2604.56	2481.86	3910.14	5378.08	7721.77	1817.53	3702.22	2678.11	3714.64	3708.62	4896.83	803.369	561.256	561.69	277.84	318.017	323.194
SSTP_0000733800.1	Lipase, class 3 family-containing protein			yes			Y	957.438	1105.26	851.055	7562.55	5070.93	5721.68	16932	21675.2	28457.1	64139.2	34586.1	38998.3	15200.9	21996.7	21726.1	2360.14	247.47	180.221	299.854	239.122	281.107
SSTP_0001243700.1	Lipase, class 3 family-containing protein						Y	27.3199	27.138	17.8045	1732.11	1117.87	1180.12	3611.75	3812.26	4420.64	3294.44	3011.85	3203.5	4554.33	5339.24	5126.21	858.464	365.544	225.277	21.2555	10.5734	13.4995
SSTP_0000806500.1	Lipid-binding serum glycoprotein, C-terminal domain; Lipid-binding serum glycoprotein, N-terminal domain; Bactericidal permeability-increasing protein, alpha/beta domain-containing protein			yes			N	83.2015	81.4141	84.2746	4523.21	25877.5	32583.3	6649.77	14467.4	4301.4	264.628	338.569	225.673	19736.3	8731.01	11951.4	9660.93	701.975	1015.25	1781.67	1703.95	1695.38
SSTP_0000360000.1	Lissencephaly-1 homolog	PAFAH1B1; platelet-activating factor acetylhydrolase IB subunit alpha	K16794				N	8323.87	8446.1	9000.77	7228.38	6908.82	7785.79	5867.51	6029.67	5868.06	7428.36	6852.49	7054.93	7817.59	7906.68	8120.78	5655.62	5690.2	6082.47	9337.23	9142.77	9344.04
SSTP_0000265600.1	L-lactate dehydrogenase	LDH; L-lactate dehydrogenase [EC:1.1.1.27]	K00016				N	3277.14	3144.31	3481.37	5948.99	6611.31	5632.67	5979.26	6942.64	5927.68	5092.3	4841.36	4483.49	9994.3	10497.3	11748.1	7586.52	6934.02	6894.97	17720.2	16739.4	18636.5
SSTP_0000859400.1	Lysosomal protective protein	CTSA; cathepsin A (carboxypeptidase C) [EC:3.4.16.5]	K13289				Y	39.738	34.5393	17.8045	3558.1	2595.76	2909.31	2800.69	3662	3220.53	368.334	369.428	450.465	2440.69	1984.4	1960	1189.04	889.599	947.664	507.854	576.659	544.745
SSTP_0000990400.1	Lysosomal protective protein						N	6105.99	5837.15	5845.81	2262	2534.14	2302.95	3888.25	3726.4	3666.57	3195.2	3688.11	2983.12	5271.49	4328.58	4082.93	7299.51	9348.88	8835.35	1255.59	1277.76	1342.01
SSTP_0000999900.1	Lysosomal protective protein	CTSA; cathepsin A (carboxypeptidase C) [EC:3.4.16.5]	K13289				Y	62697.9	61520.7	65997.7	31663.3	33457	36001.1	14397.5	17330.1	17948.6	54083.3	45310.9	48638.7	15770.3	22047.3	24727.8	20430.2	9510.62	7105.23	7280.76	12832.9	11500
SSTP_0001057200.1	Lysosomal protective protein	CTSA; cathepsin A (carboxypeptidase C) [EC:3.4.16.5]	K13289				Y	981.032	948.598	803.576	7468.66	8865.54	8677.71	5195.85	11684.3	8789.39	2011.53	3107.08	2079.54	13730.6	15481.1	15093.1	2722.74	1803.46	4577.62	3272.59	3263.13	3356.61
SSTP_0001268400.1	Lysosomal protective protein			yes			Y	1947.16	1541.93	963.817	39186	34743.9	19507.7	10686.6	26884.1	13021.2	4946.58	7576.36	6479.29	25489.8	26441.2	29818.4	976.343	781.23	853.048	313.518	313.95	325.576
SSTP_0000163100.1	Lysosomal protective protein/Glycogenin						Y	43530.5	41143.7	44086.3	15387.7	15182	14220.5	18949.3	25232.4	21290.6	35184.8	37843.9	35747.2	17530.8	15015.7	16733.5	12868	12446.3	13726.9	11923.6	13871.5	13652
SSTP_0001233200.2	Macrophage migration inhibitory factor family; Tautomerase/MIF superfamily domain-containing protein	PTEN; phosphatidylinositol-3,4,5-trisphosphate 3-phosphatase and dual-specificity protein phosphatase PTEN [EC:3.1.3.16 3.1.3.48 3.1.3.67]	K01110	yes			N	5045.49	5361	5474.29	7625.4	8816.25	7812.23	9441.25	9375.97	9490.47	5712.75	6759.04	6154	14920.7	11677.1	11252.2	25050.5	44619.1	31800.1	12268.2	12102.5	12066.2
SSTP_0000136500.1	Malate dehydrogenase, cytoplasmic	MDH1; malate dehydrogenase [EC:1.1.1.37]	K00025				N	48278	48265	49271	22540.5	17802.4	17287.5	17909	26983.9	21592	25083.3	22357.9	21669	28069.3	33536.4	38634.4	33860.7	15669.9	15078.5	63732.3	65676.5	63821.7
SSTP_0000423300.1	MD-2-related lipid-recognition domain-containing protein						Y	3472.11	3122.11	2238.62	3654.37	5497.83	5909.41	4191.25	3975.16	6616.61	4900.98	5137.61	4390.93	6081.45	7910.12	9044.62	752.117	8.08726	3.00369	6.83212	3.25337	6.35271
SSTP_0000684600.1	MD-2-related lipid-recognition domain-containing protein						Y	38.4962	29.6051	40.3569	10.3433	14.0835	19.3896	72.5807	23.9924	20.9771	5995.25	5470.89	5641.83	35.1373	44.6511	46.6666	65.3458	84.1076	60.0738	38.7154	36.6004	36.5281
SSTP_0001234900.1	MD-2-related lipid-recognition domain-containing protein						Y	4438.24	4615.94	3499.18	2686.08	2178.54	2915.48	10876.7	9259.8	11262.5	17254.5	12196.4	13089	15914.5	20763.6	20892.4	2497.23	4.85236	6.00738	9.86862	8.94676	13.4995
SSTP_0001103400.1	Metallopeptidase, catalytic domain-containing protein						Y	5671.36	5574.4	5356.78	1.59128	2.64065	1.76269	3.45622	2.52551	2.20811	8.04612	6.17183	12.3415	0.900956	0.858675	1.58192	0	0	0	156.38	99.2277	167.553
SSTP_0000130100.2	Methylosome subunit pICln	CLNS1A; chloride channel, nucleotide-sensitive, 1A	K05019	yes			N	2301.08	2468.33	2626.76	1378.84	1212.06	1218.02	1445.85	1370.09	1488.27	2653.43	2646.83	2713.37	736.982	909.337	886.666	504.828	1091.78	937.151	1055.18	1024	1048.99
SSTP_0000905600.1	Mitochondrial carrier protein family; Mitochondrial substrate/solute carrier repeat; Mitochondrial carrier domain-containing protein	SLC25A18_22; solute carrier family 25 (mitochondrial glutamate transporter), member 18/22	K15107				N	1886.31	1731.9	1775.7	1518.08	1316.8	1435.71	1327.19	1597.39	1497.1	1838.99	1842.73	1714.59	1833.45	2000.71	2181.47	1928.34	677.713	865.063	1111.36	1239.53	1126.02
SSTP_0000423900.1	Mitochondrial prohibitin complex protein 1	PHB2; prohibitin 2	K17081				N	12647.9	12265.2	13505.3	7634.95	6103.42	5797.48	8721.2	8423.85	9346.94	17359.1	14950.8	14278.2	2626.29	3915.56	3979.32	759.805	1560.84	1790.2	3003.1	3004.48	2878.57
SSTP_0000980100.1	Mitochondrial prohibitin complex protein 1	PHB1; prohibitin 1	K17080				N	13200.5	12815.3	13346.3	8808.52	7912.27	7104.51	8774.2	9249.7	9686.99	18013.5	14073.5	13848	3321.82	4900.46	4678.53	1064.75	2651.01	2907.57	4164.56	4061.01	4114.97
SSTP_0000560400.1	MSP domain; PapD-like domain-containing protein			yes			N	7.45088	11.1019	8.30876	24.6648	9.68238	17.6269	24064.5	10608.4	24906.4	14.3042	17.6338	5145.53	18.0191	19.7495	20.565	16.6568	14.5571	10.5129	3.79562	3.25337	3.97044
SSTP_0000728300.1	MSP domain; PapD-like domain-containing protein						N	95.6196	139.391	132.94	75.5857	66.8964	55.5246	2509.22	1150.37	2551.47	73.3091	60.8366	633.824	44.1468	49.8032	59.322	28.1884	40.4363	31.5387	66.803	85.4009	89.732
SSTP_0000955200.1	MSP domain; PapD-like domain-containing protein			yes			N	198.69	202.302	181.606	54.1035	52.813	58.1687	16375.6	7233.07	16566.4	39.3366	49.3746	3187.63	48.6516	59.2486	49.0395	126.848	139.101	151.686	165.489	174.055	176.288
SSTP_0000011100.1	Myosin						N	13754.3	13566.6	16599.7	116817	98980.3	92275.8	151012	170654	169109	58758.1	67637.1	60268	204439	190545	189625	119530	10236.9	5968.33	47870.4	68389	67434
SSTP_0001054600.1	Myosin heavy chain	MYH6_7; myosin heavy chain 6/7	K17751	yes		Y	N	52.1561	46.8748	66.4701	1848.27	2408.27	2607.89	1207.37	1519.1	1002.48	113.54	134.899	102.258	2657.82	2459.25	2952.65	2034.69	761.82	898.103	1058.22	1379.43	1411.09
SSTP_0000126200.1	Myosin heavy chain	MYO6; myosin VI	K10358	yes			N	69.5415	61.6774	54.6005	210.844	169.002	173.625	519.585	280.332	531.051	182.379	206.315	223.029	233.348	174.311	142.373	39.72	32.3491	66.0812	107.037	112.241	132.613
SSTP_0000257900.1	Myosin heavy chain	MYO7A; myosin VIIa	K10359	yes			N	55.8816	72.7793	56.9744	3309.06	3343.06	4731.93	2209.68	1756.5	2245.65	79.5672	85.5239	70.5229	4005.65	3123.86	3405.87	4019.41	197.329	241.797	179.913	161.042	167.553
SSTP_0000264100.1	Myosin heavy chain	MYH6_7; myosin heavy chain 6/7	K17751	yes			N	17607.7	18424.3	23587.4	200151	193011	169330	230665	255798	258383	64873.2	75967.3	61110.7	416299	340881	380131	274141	67088.7	53958.3	131850	209378	194106
SSTP_0000343000.1	Myosin heavy chain	MYH6_7; myosin heavy chain 6/7	K17751				N	925.151	999.174	1061.15	3197.67	3274.41	3284.77	5595.62	3457.43	5016.83	1920.34	3088.56	2294.64	11770.1	9871.33	8135.02	3946.37	2539.4	3690.03	15249.3	12208.3	14365.9
SSTP_0000383100.1	Myosin heavy chain	MYH6_7; myosin heavy chain 6/7	K17751	yes			N	4799.61	4496.28	5824.44	30761	27357.1	26238.5	27837.6	34253.6	31319.9	9008.97	9614.83	9485.33	53924	44667.4	45241.3	25856.4	160.128	73.5904	39236.1	56963.2	56416
SSTP_0000653000.1	Myosin heavy chain	MYO1; myosin I	K10356	yes			N	15284.2	15261.5	16930.9	6150.29	5537.44	6614.48	4077.19	4537.09	4183.27	12532.3	13413.1	12082.3	5110.22	5633.77	5543.05	4531.92	5137.03	5681.48	4194.16	4272.48	4195.96
SSTP_0000725800.1	Myosin heavy chain	MYO6; myosin VI	K10358				N	37.2544	40.7071	42.7308	6.36511	17.6043	19.3896	119.816	49.2475	93.8448	10.7282	8.8169	8.81536	29.7315	15.4562	14.2373	142.223	231.296	186.229	104.759	103.294	118.319
SSTP_0001006300.1	Myosin heavy chain	MYO9; myosin IX	K10360	yes			N	1123.84	1042.35	1145.42	5757.24	5524.24	5645	4897.47	5530.88	4798.23	2562.24	3117.66	3162.95	8366.28	8433.05	8080.44	21236.1	11461.3	13184.7	6243.8	7269.65	7161.88
SSTP_0001088500.1	Myosin heavy chain	MYH6_7; myosin heavy chain 6/7	K17751	yes	yes		N	4278.05	4659.11	3972.78	32415.1	43111.2	27576.4	35542.5	38588.7	39786.9	10485	19402.5	15642	99337.6	83358.2	71945.2	1801.49	61.4632	187.731	22256.8	17102.9	20446.3
SSTP_0001272300.1	Myosin heavy chain	MYO5; myosin V	K10357				N	2945.58	2897.6	2830.91	3499.22	3071.08	3170.19	2594.47	2576.02	2522.77	2659.69	2537.5	2372.21	3129.02	2960.71	2917.06	3299.32	2461.76	3490.29	1616.94	1590.9	1577.85
SSTP_0000490800.2	Myosin heavy chain-like	MYH; myosin heavy chain	K10352				N	16081.5	17083.4	16310.1	26926	25496.3	29042	28864.1	21622.2	27473.3	16297	21210.8	18439.1	31077.6	30716.5	30147.4	24008.8	21856.6	32089.9	20661.1	18370.9	19796.6
SSTP_0000647200.1	Myosin heavy chain-like	MYO18; myosin XVIII	K10362				N	1511.29	1524.66	1601.22	5671.32	4858.79	4797.15	3334.1	3334.94	3801.27	1435.79	1032.46	1373.43	4578.66	5241.35	5597.62	2895.72	1415.27	1498.84	4599.54	4434.34	4718.47
SSTP_0000961300.1	Myosin heavy chain-like	MYH6_7; myosin heavy chain 6/7	K17751	yes			N	6589.06	6948.57	6016.73	30768.2	45531	26805.2	30093.3	36770.2	31243.7	8856.99	16122.6	12944.5	80935.6	67672.2	63364.1	1768.18	295.994	587.221	23181.4	17416.1	19885.6
SSTP_0001040800.1	Myosin heavy chain-like	MYH6_7; myosin heavy chain 6/7	K17751	yes			N	3099.57	3064.13	3355.55	3591.51	8231.78	7182.07	14781.1	9398.7	8099.36	7566.93	12410.7	9120.37	20579.6	10727.4	11108.2	20560.9	23394.8	32632.1	18929.5	15856.9	17693.1
SSTP_0001045500.1	Myosin heavy chain-like	MYH; myosin heavy chain	K10352	yes			N	52760.9	53443.5	55721	12741.4	10242.2	11796.8	12432	9311.57	11888.5	62935.9	65579.2	62677.2	8041.93	10907.8	10236.6	7868.4	1769.49	2246.76	7854.66	7891.04	8053.64
SSTP_0000238500.1	N-acylethanolamine-hydrolyzing acid amidase	ASAH1; acid ceramidase [EC:3.5.1.23]	K12348				N	630.841	584.702	462.917	3338.5	3128.29	3347.34	5867.51	6696.4	7514.21	8425.18	6149.79	5788.16	11775.5	12081.6	15388.1	1385.07	67.933	64.5793	167.007	183.002	176.288
SSTP_0000383000.1	N-acylethanolamine-hydrolyzing acid amidase	ASAH1; acid ceramidase [EC:3.5.1.23]	K12348				Y	8.69269	16.0361	15.4306	779.726	1066.82	1152.8	5063.37	4386.82	4809.27	3981.04	3480.91	3146.2	8657.28	8792.83	9130.84	709.835	1.61745	1.50184	372.73	374.137	389.897
SSTP_0001092800.1	NECAP-like protein CG9132	NECAP1_2; adaptin ear-binding coat-associated protein 1/2	K20069	yes			N	1209.53	1068.25	1092.01	1065.36	1150.44	1166.02	822.581	873.828	900.91	1115.73	1040.39	961.756	1173.04	1306.05	1342.26	1482.45	2117.25	2300.83	1897.05	1874.75	1905.81
SSTP_0000756400.1	Nematode fatty acid retinoid binding family-containing protein						Y	43312	42968.2	43364.6	26163.8	19179.9	25128	51285.7	59948.1	60543.1	67490.9	58228.6	45458.2	8680.71	21473.7	19375.3	1435.05	777.995	857.553	31315.4	32384	33830.5
SSTP_0000756800.1	Nematode fatty acid retinoid binding family-containing protein						Y	36283.3	35341.1	44829.3	40443.1	48141.7	44269.9	19813.4	35376.1	20406.3	1984.71	4303.53	2807.69	50468.8	48690.3	70968.1	33751.7	1526.88	722.387	49331.7	65975.8	65877.6
SSTP_0001059100.1	Neuroglian	NRCAM; neuronal cell adhesion molecule	K06756	yes			Y	141.567	187.499	223.15	2695.63	2868.63	3273.31	1328.34	1477.43	1328.18	310.223	435.555	448.702	3844.38	3934.45	3982.48	1741.27	1188.83	1030.27	564.03	788.941	705.15
SSTP_0001092300.1	Neuroglian	L1CAM; L1 cell adhesion molecule	K06550				N	29.8035	18.5032	26.1133	258.583	192.767	158.642	140.553	98.4951	141.319	54.5348	59.9549	49.366	222.536	260.179	273.672	389.512	271.732	274.838	114.628	104.921	111.966
SSTP_0001092400.2	Neuroglian	NRCAM; neuronal cell adhesion molecule	K06756	yes			N	3375.25	3371.29	3543.09	13697.7	17523.3	17462.1	6554.15	8707.97	6989.78	7870	9442.02	9054.26	22756.3	20733.6	20444.7	6562.77	5038.37	5073.23	8293.44	8160.26	8216.43
SSTP_0000728200.1	Neutral alpha-glucosidase AB	GANAB; mannosyl-oligosaccharide alpha-1,3-glucosidase [EC:3.2.1.207]	K05546				Y	32769	32961.6	36260.6	19582.3	17063.9	17596.9	13942.4	15033.1	17632.9	24949.2	23220.2	22840.6	10360.1	16478.8	18197.6	10138.8	3568.1	3886.77	7636.03	7913.81	8414.16
SSTP_0000840500.2	Nidogen/entactin	NID; nidogen (entactin)	K06826	yes			N	1009.59	1228.61	949.573	8135.41	8731.75	8180.63	14062.2	14794.5	15928.2	5089.62	4557.46	5081.17	7955.44	8840.92	9376.04	568.893	274.967	516.635	1762.69	1760.88	1743.02
SSTP_0000372000.1	Nipped-B-like protein	SCC2; cohesin loading factor subunit SCC2	K06672	yes			N	1826.71	1696.13	1766.21	1273.82	1173.33	1313.2	880.185	771.545	874.413	2316.39	2130.16	2388.96	1210.88	1208.16	1173.78	529.173	567.726	486.598	754.57	884.916	822.675
SSTP_0000211400.1	Nitrogen permease regulator 2-like protein						N	3223.75	2946.95	2986.41	4416.59	4486.46	3931.67	4708.53	4761.86	4566.38	6490.54	5447.08	5254.84	5550.79	5656.09	6122.03	15914.9	10607.3	12318.1	13710.5	13294.1	14426.2
SSTP_0000149500.1	No mechanoreceptor potential A			yes			N	222.285	286.183	257.572	38212.2	27797.2	25396.8	13990.8	13288	20669	975.369	759.135	1103.68	12178.2	24003.4	23227.3	2228.16	58.2283	51.0627	41.7519	35.787	30.1754
SSTP_0000149600.1	No mechanoreceptor potential A	VAPB; vesicle-associated membrane protein-associated protein B	K10707	yes			N	6767.88	6736.4	6933.07	4239.96	4029.63	3788.89	3275.35	3271.8	3402.7	7802.06	7187.54	7413.72	3202	3686.29	3902.59	2429.33	2293.55	2661.27	3370.51	3393.26	3501.93
SSTP_0000131300.1	Novel protein	cutA; periplasmic divalent cation tolerance protein	K03926				N	1618.08	1499.99	1452.85	486.931	415.462	427.452	422.811	404.082	461.496	771.534	600.431	585.34	360.382	356.35	414.463	393.356	1031.94	820.007	825.928	748.274	732.149
SSTP_0000023300.1	Nuclear transport factor 2 domain; Calcineurin-like phosphoesterase domain, apaH type; Serine/threonine-specific protein phosphatase/bis(5-nucleosyl)-tetraphosphatase domain; Nuclear transport factor 2, eukaryote domain-containing protein	PPP2C; serine/threonine-protein phosphatase 2A catalytic subunit [EC:3.1.3.16]	K04382				N	10310.8	10401.3	10790.7	7712.13	6771.5	7471.15	6960.83	6837.83	7052.71	13301.1	12982	12546	5949.91	6823.03	7055.36	5141.82	4286.25	4292.27	5100.56	5185.05	5246.54
SSTP_0000039700.1	Nuclear transport factor 2 domain; Calcineurin-like phosphoesterase domain, apaH type; Serine/threonine-specific protein phosphatase/bis(5-nucleosyl)-tetraphosphatase domain; Nuclear transport factor 2, eukaryote domain-containing protein	PPP1C; serine/threonine-protein phosphatase PP1 catalytic subunit [EC:3.1.3.16]	K06269	yes			N	5709.86	5359.76	5489.72	3760.19	3449.57	3394.93	4229.26	3847.62	4612.75	6692.59	5870.29	6168.99	2983.06	3116.99	3182.03	2688.15	5707.99	4434.95	2707.04	2745.84	2737.22
SSTP_0000095200.1	Nuclear transport factor 2 domain; Calcineurin-like phosphoesterase domain, apaH type; Serine/threonine-specific protein phosphatase/bis(5-nucleosyl)-tetraphosphatase domain; Nuclear transport factor 2, eukaryote domain-containing protein	PPP1C; serine/threonine-protein phosphatase PP1 catalytic subunit [EC:3.1.3.16]	K06269	yes			N	55.8816	59.2103	89.0225	8.75203	10.5626	8.81343	157.834	108.597	172.233	34.8665	59.0732	75.8121	18.9201	26.6189	7.9096	94.8155	98.6646	82.6015	68.3212	43.1071	55.5862
SSTP_0000134600.1	Nuclear transport factor 2 domain; Calcineurin-like phosphoesterase domain, apaH type; Serine/threonine-specific protein phosphatase/bis(5-nucleosyl)-tetraphosphatase domain; Nuclear transport factor 2, eukaryote domain-containing protein	PPP1C; serine/threonine-protein phosphatase PP1 catalytic subunit [EC:3.1.3.16]	K06269				N	54.6398	61.6774	54.6005	73.9944	54.5734	57.2873	172.811	90.9185	164.504	47.3827	59.9549	68.7598	69.3736	87.5849	60.1129	20.5006	38.8189	21.0258	66.0438	56.9339	55.5862
SSTP_0000181400.1	Nuclear transport factor 2 domain; Calcineurin-like phosphoesterase domain, apaH type; Serine/threonine-specific protein phosphatase/bis(5-nucleosyl)-tetraphosphatase domain; Nuclear transport factor 2, eukaryote domain-containing protein	PPP1C; serine/threonine-protein phosphatase PP1 catalytic subunit [EC:3.1.3.16]	K06269	yes			N	278.166	305.92	283.685	337.351	306.315	264.403	291.475	185.625	330.113	150.194	217.777	181.596	360.382	473.13	374.124	269.071	501.41	609.749	373.489	394.471	341.458
SSTP_0000188700.1	Nuclear transport factor 2 domain; Calcineurin-like phosphoesterase domain, apaH type; Serine/threonine-specific protein phosphatase/bis(5-nucleosyl)-tetraphosphatase domain; Nuclear transport factor 2, eukaryote domain-containing protein	PPP1C; serine/threonine-protein phosphatase PP1 catalytic subunit [EC:3.1.3.16]	K06269	yes	yes		N	163.919	209.703	197.036	319.051	75.6986	74.0328	236.175	174.261	226.332	247.642	308.591	284.736	129.738	121.073	87.0056	56.3768	69.5505	127.657	62.2482	66.694	57.9684
SSTP_0000344600.1	Nuclear transport factor 2 domain; Calcineurin-like phosphoesterase domain, apaH type; Serine/threonine-specific protein phosphatase/bis(5-nucleosyl)-tetraphosphatase domain; Nuclear transport factor 2, eukaryote domain-containing protein	PPP4C; serine/threonine-protein phosphatase 4 catalytic subunit [EC:3.1.3.16]	K15423	yes			N	3054.86	2744.64	2867.71	1770.3	1708.5	1786.48	2084.1	1933.28	2000.55	4031.11	3538.22	3587.85	989.249	1282	1297.17	279.321	837.841	713.376	956.497	1013.42	1042.64
SSTP_0000447300.1	Nuclear transport factor 2 domain; Calcineurin-like phosphoesterase domain, apaH type; Serine/threonine-specific protein phosphatase/bis(5-nucleosyl)-tetraphosphatase domain; Nuclear transport factor 2, eukaryote domain-containing protein	PPP1C; serine/threonine-protein phosphatase PP1 catalytic subunit [EC:3.1.3.16]	K06269				N	1035.67	1238.48	1442.16	135.259	135.553	125.151	635.945	592.233	718.741	1077.29	1685.79	1801.86	52.2554	78.9981	62.4858	33.3135	40.4363	48.059	123.737	120.375	129.436
SSTP_0000516200.1	Nuclear transport factor 2 domain; Calcineurin-like phosphoesterase domain, apaH type; Serine/threonine-specific protein phosphatase/bis(5-nucleosyl)-tetraphosphatase domain; Nuclear transport factor 2, eukaryote domain-containing protein	PPP1C; serine/threonine-protein phosphatase PP1 catalytic subunit [EC:3.1.3.16]	K06269	yes			N	19.869	19.7368	17.8045	10.3433	7.04173	5.28806	138.249	89.6558	136.903	14.3042	14.107	29.9722	0.900956	1.71735	0.79096	5.12516	1.61745	3.00369	1.51825	5.69339	3.97044
SSTP_0000543700.1	Nuclear transport factor 2 domain; Calcineurin-like phosphoesterase domain, apaH type; Serine/threonine-specific protein phosphatase/bis(5-nucleosyl)-tetraphosphatase domain; Nuclear transport factor 2, eukaryote domain-containing protein						N	4479.22	4746.69	4864.19	1380.43	1553.58	1461.27	1717.74	1674.42	1764.28	5262.16	4474.58	4400.63	1034.3	1281.14	1331.19	622.707	742.411	755.428	1245.72	1307.85	1248.31
SSTP_0000543800.1	Nuclear transport factor 2 domain; Calcineurin-like phosphoesterase domain, apaH type; Serine/threonine-specific protein phosphatase/bis(5-nucleosyl)-tetraphosphatase domain; Nuclear transport factor 2, eukaryote domain-containing protein	PPP1C; serine/threonine-protein phosphatase PP1 catalytic subunit [EC:3.1.3.16]	K06269				N	140.325	161.595	173.297	45.3514	31.6878	28.203	123.272	78.291	112.614	81.3552	100.513	119.889	27.0287	30.0536	30.0565	28.1884	35.584	51.0627	80.4672	74.0141	73.0561
SSTP_0000566300.1	Nuclear transport factor 2 domain; Calcineurin-like phosphoesterase domain, apaH type; Serine/threonine-specific protein phosphatase/bis(5-nucleosyl)-tetraphosphatase domain; Nuclear transport factor 2, eukaryote domain-containing protein	PPP1C; serine/threonine-protein phosphatase PP1 catalytic subunit [EC:3.1.3.16]	K06269				N	111.763	112.253	121.071	70.0162	23.7658	28.203	313.364	195.727	332.321	64.369	121.673	169.255	30.6325	15.4562	8.70056	21.7819	98.6646	39.048	47.8249	65.8807	50.0276
SSTP_0000585100.1	Nuclear transport factor 2 domain; Calcineurin-like phosphoesterase domain, apaH type; Serine/threonine-specific protein phosphatase/bis(5-nucleosyl)-tetraphosphatase domain; Nuclear transport factor 2, eukaryote domain-containing protein	PPP1C; serine/threonine-protein phosphatase PP1 catalytic subunit [EC:3.1.3.16]	K06269	yes			N	1641.68	1601.14	1780.45	105.024	107.386	90.7784	998.848	670.524	961.633	1085.33	1370.15	1382.25	85.5908	99.6063	66.4406	67.9084	25.8792	12.0148	81.9855	87.0275	112.761
SSTP_0000613000.1	Nuclear transport factor 2 domain; Calcineurin-like phosphoesterase domain, apaH type; Serine/threonine-specific protein phosphatase/bis(5-nucleosyl)-tetraphosphatase domain; Nuclear transport factor 2, eukaryote domain-containing protein	PPP5C; serine/threonine-protein phosphatase 5 [EC:3.1.3.16]	K04460	yes			N	9471.31	9004.9	9749.74	2708.36	2437.32	2279.15	3953.92	3634.22	3918.3	8449.32	6630.31	6930.64	1163.13	1409.94	1381.81	1233.88	2314.58	1944.89	2788.26	2744.21	2832.51
SSTP_0000734000.1	Nuclear transport factor 2 domain; Calcineurin-like phosphoesterase domain, apaH type; Serine/threonine-specific protein phosphatase/bis(5-nucleosyl)-tetraphosphatase domain; Nuclear transport factor 2, eukaryote domain-containing protein	PPP1C; serine/threonine-protein phosphatase PP1 catalytic subunit [EC:3.1.3.16]	K06269	yes			N	11196.2	11528.7	11548	14407.4	13166.3	13465.2	11527.7	11386.3	11449.1	16940.7	16544.9	15931.1	12958.4	13283.7	12918	14537.5	19519.4	17079	12315.3	12083	12470.4
SSTP_0000736000.1	Nuclear transport factor 2 domain; Calcineurin-like phosphoesterase domain, apaH type; Serine/threonine-specific protein phosphatase/bis(5-nucleosyl)-tetraphosphatase domain; Nuclear transport factor 2, eukaryote domain-containing protein	PPP1C; serine/threonine-protein phosphatase PP1 catalytic subunit [EC:3.1.3.16]	K06269				N	644.501	590.869	626.718	900.663	1281.6	1255.03	1132.49	1279.17	1035.6	542.666	770.597	579.169	1937.05	1598.85	1635.7	11320.2	15380.4	21105.4	2921.87	3144.38	3193.82
SSTP_0000794500.1	Nuclear transport factor 2 domain; Calcineurin-like phosphoesterase domain, apaH type; Serine/threonine-specific protein phosphatase/bis(5-nucleosyl)-tetraphosphatase domain; Nuclear transport factor 2, eukaryote domain-containing protein	PPP1C; serine/threonine-protein phosphatase PP1 catalytic subunit [EC:3.1.3.16]	K06269				N	32.2871	32.0722	42.7308	18.2997	9.68238	9.69478	131.336	61.8751	115.926	35.7605	29.9775	50.2475	2.70287	5.15205	3.16384	3.84387	16.1745	7.50922	3.0365	11.3868	11.1172
SSTP_0000840100.1	Nuclear transport factor 2 domain; Calcineurin-like phosphoesterase domain, apaH type; Serine/threonine-specific protein phosphatase/bis(5-nucleosyl)-tetraphosphatase domain; Nuclear transport factor 2, eukaryote domain-containing protein	PPP1C; serine/threonine-protein phosphatase PP1 catalytic subunit [EC:3.1.3.16]	K06269	yes			Y	68.2997	56.7432	41.5438	40.5776	51.9328	62.5754	1665.9	883.93	1552.3	119.798	207.197	450.465	48.6516	33.4883	41.9209	70.471	56.6109	51.0627	22.0146	30.907	33.3517
SSTP_0000899100.1	Nuclear transport factor 2 domain; Calcineurin-like phosphoesterase domain, apaH type; Serine/threonine-specific protein phosphatase/bis(5-nucleosyl)-tetraphosphatase domain; Nuclear transport factor 2, eukaryote domain-containing protein	PPP6C; serine/threonine-protein phosphatase 6 catalytic subunit [EC:3.1.3.16]	K15498				N	2294.87	2438.72	2593.52	1235.63	1179.49	1096.39	1518.43	1300.64	1445.21	2469.27	2265.94	2417.17	818.969	1065.62	920.677	552.236	1240.59	1136.9	850.22	832.862	888.585
SSTP_0000912000.1	Nuclear transport factor 2 domain; Calcineurin-like phosphoesterase domain, apaH type; Serine/threonine-specific protein phosphatase/bis(5-nucleosyl)-tetraphosphatase domain; Nuclear transport factor 2, eukaryote domain-containing protein	PPP1C; serine/threonine-protein phosphatase PP1 catalytic subunit [EC:3.1.3.16]	K06269	yes			N	547.64	613.073	751.35	178.223	132.913	143.659	802.996	566.978	883.245	249.43	283.904	368.482	248.664	193.202	161.356	48.689	63.0807	85.6051	220.146	212.282	201.698
SSTP_0001125600.3	Nuclear transport factor 2 domain; Calcineurin-like phosphoesterase domain, apaH type; Serine/threonine-specific protein phosphatase/bis(5-nucleosyl)-tetraphosphatase domain; Nuclear transport factor 2, eukaryote domain-containing protein	PPP3C; serine/threonine-protein phosphatase 2B catalytic subunit [EC:3.1.3.16]	K04348	yes			N	764.957	807.974	720.489	4094.36	4197.75	4510.72	2920.51	3266.75	2976.54	1414.33	1667.28	1565.61	7235.58	5871.62	5803.27	6380.83	5486.4	5278.98	5886.25	6285.5	6199.45
SSTP_0000170900.2	Nucleoredoxin-like protein 2	NXN; nucleoredoxin [EC:1.8.1.8]	K17609				N	10360.4	10189.1	10597.2	6402.51	6657.96	6220.52	8173.97	8692.82	8553.12	13462.1	9699.47	9948.13	5038.14	5943.75	6602.93	10619.3	6492.46	5864.7	4900.91	5221.65	5116.31
SSTP_0000465300.1	Nucleoredoxin-like protein 2	NXN; nucleoredoxin [EC:1.8.1.8]	K17609				N	4030.92	3994.23	3752	2479.21	3093.08	3251.28	3698.16	3692.3	3163.12	4711.45	5090.88	4041.84	3620.04	3597.85	5649.03	1791.24	1345.72	1847.27	2208.29	2171.62	2122.6
SSTP_0000571900.1	Nucleoredoxin-like protein 2	NXN; nucleoredoxin [EC:1.8.1.8]	K17609				N	2048.99	1932.97	1859.98	991.366	823.883	977.41	812.212	748.815	759.591	3773.63	3200.53	3283.72	631.57	843.219	760.112	49.9703	82.4901	61.5756	110.073	92.7209	100.849
SSTP_0000960900.1	Nucleoredoxin-like protein 2	NXN; nucleoredoxin [EC:1.8.1.8]	K17609				N	1629.26	1562.9	1503.89	1416.24	1683.85	1411.91	1421.66	1775.44	1545.68	1189.04	1007.77	1041.98	1254.13	1255.38	1377.85	712.397	1038.4	817.003	2029.9	2069.95	2082.1
SSTP_0000239700.2	Nucleoside diphosphate kinase A	ndk; nucleoside-diphosphate kinase [EC:2.7.4.6]	K00940				N	30587.1	30415.6	29963.8	47569.7	50182	47418.9	55839.9	59824.4	59610.2	57036.3	54832.3	42890.2	44453.2	47108.6	45401.9	12809.1	11550.2	11733.9	15654.7	15604.8	15923.9
SSTP_0000880300.1	PDZ and LIM domain protein Zasp	LDB3; LIM domain-binding protein 3	K19867				N	2994.01	2945.71	3090.86	7314.31	6848.96	6752.85	6161.29	8195.29	6554.78	2722.27	3469.45	3244.05	10637.6	9678.99	9531.85	5451.89	3099.04	2918.08	6120.82	7529.92	7520.81
SSTP_0000108300.1	Peptidase M1, membrane alanine aminopeptidase, N-terminal domain; ERAP1-like C-terminal domain-containing protein	ANPEP; aminopeptidase N [EC:3.4.11.2]	K11140	yes			N	1875.14	1477.79	1497.95	10547.8	9376.95	8707.67	4220.05	8057.65	6993.09	1846.14	1331.35	1557.67	6360.75	6966.43	9068.35	5697.9	3369.15	3960.36	10715	9904.06	10130.2
SSTP_0000180800.1	Peptidase M1, membrane alanine aminopeptidase, N-terminal domain; ERAP1-like C-terminal domain-containing protein						N	355.159	352.795	382.203	848.947	818.601	711.244	865.208	745.027	808.169	629.386	767.952	628.535	1163.13	1062.18	1002.15	2456.23	2309.72	3206.44	2553.7	2066.7	2340.18
SSTP_0001075800.1	Peptidase M1, membrane alanine aminopeptidase, N-terminal domain; ERAP1-like C-terminal domain-containing protein	ANPEP; aminopeptidase N [EC:3.4.11.2]	K11140				N	17.3854	23.4374	24.9263	514.778	462.114	483.857	309.908	305.587	277.118	89.4014	99.631	78.4567	382.906	353.774	317.966	330.573	465.826	537.66	140.438	125.255	132.613
SSTP_0000472200.1	Peptidase M23 domain-containing protein						N	234.703	201.068	233.832	2169.71	2358.98	2211.29	1364.06	1783.01	1458.46	1191.72	821.735	1056.08	3554.27	3503.39	3416.95	1741.27	1784.05	1890.82	1375.53	1749.5	1654.09
SSTP_0000330300.1	Peptidyl-prolyl cis-trans isomerase 1	E5.2.1.8; peptidylprolyl isomerase [EC:5.2.1.8]	K01802	yes			N	85092.8	93342.5	95709.8	32202.7	28558.6	27058.1	40553	43407.3	46282	97816.7	82028	77050.6	18833.6	34062.8	32580.4	6480.77	6697.87	7165.3	68502.6	68650.1	67765.9
SSTP_0000330500.1	Peptidyl-prolyl cis-trans isomerase 1	E5.2.1.8; peptidylprolyl isomerase [EC:5.2.1.8]	K01802				N	3636.03	3621.7	3719.95	2383.73	2205.82	1965.4	3148.62	3091.23	3504.27	7642.92	4988.6	4908.39	855.908	1098.25	1171.41	234.476	625.954	513.631	703.709	671.007	722.62
SSTP_0000730200.1	Peptidyl-prolyl cis-trans isomerase 1	PPIE; peptidyl-prolyl isomerase E (cyclophilin E) [EC:5.2.1.8]	K09564	yes			N	2964.21	2808.79	2874.83	587.182	631.115	643.381	566.82	614.963	574.109	2982.43	2472.26	2663.12	319.839	456.815	446.101	75.5961	143.953	138.17	395.504	422.938	394.662
SSTP_0000825600.1	Peptidyl-prolyl cis-trans isomerase 1	PPIH; peptidyl-prolyl isomerase H (cyclophilin H) [EC:5.2.1.8]	K09567	yes			N	1308.87	1260.69	1215.45	394.637	392.577	388.672	473.502	511.417	494.617	1666.44	1344.58	1346.99	203.616	255.885	275.254	107.628	140.718	169.708	342.365	337.537	329.547
SSTP_0000860800.1	Peptidyl-prolyl cis-trans isomerase 1	PPIB; peptidyl-prolyl cis-trans isomerase B (cyclophilin B) [EC:5.2.1.8]	K03768	yes			N	9540.85	9164.03	9464.87	47339.7	34493	30634.6	26133.6	28614.1	38912.5	16778.8	13324.1	14263.3	17633.5	33374.1	37953.4	9945.37	5082.04	5405.14	15669.9	16112.3	16617.1
SSTP_0000121100.1	Peptidyl-prolyl cis-trans isomerase B	PPIB; peptidyl-prolyl cis-trans isomerase B (cyclophilin B) [EC:5.2.1.8]	K03768	yes			Y	8383.48	8496.68	8353.87	5715.08	5379.88	5391.18	4268.43	4879.29	5102.95	5550.93	4147.47	4392.69	3898.44	5018.1	5172.88	4689.52	6796.54	6076.46	19902	19660.1	20208.8
SSTP_0000131700.1	Peptidyl-prolyl cis-trans isomerase, FKBP-type, domain-containing protein						Y	21.1108	19.7368	18.9915	5927.51	6258.34	6455.84	2593.32	3069.76	3676.51	180.591	126.082	125.178	2820.89	4941.68	5794.57	1747.68	12.9396	1.50184	20.4964	19.5202	11.9113
SSTP_0000580900.1	Peptidyl-prolyl cis-trans isomerase, FKBP-type, domain-containing protein	FKBP9_10; FK506-binding protein 9/10 [EC:5.2.1.8]	K09575				Y	836.982	821.543	770.341	34416.2	29078.8	42433.2	22114.1	21067.8	24725.3	2393.27	2642.42	2167.7	18478.6	30358.5	32288.6	13613.7	289.524	184.727	3382.66	3354.22	3493.19
SSTP_0000737100.1	Peptidyl-prolyl cis-trans isomerase, FKBP-type, domain-containing protein	FKBP9_10; FK506-binding protein 9/10 [EC:5.2.1.8]	K09575	yes			Y	27.3199	24.671	16.6175	4701.43	3101.88	1408.39	2186.64	2211.09	3285.67	70.6271	172.811	139.283	1948.77	3561.78	3472.31	272.915	6.46981	7.50922	49.3431	30.907	34.1458
SSTP_0000227800.2	Peroxisomal sarcosine oxidase	PIPOX; sarcosine oxidase / L-pipecolate oxidase [EC:1.5.3.1 1.5.3.7]	K00306				N	1074.17	1131.16	1077.77	1686.75	1703.22	1459.5	2260.37	3015.46	2416.78	1393.77	1576.46	1450.13	2575.83	2230.84	2097.62	773.899	784.465	853.048	2688.06	2749.91	2502.97
SSTP_0000527900.2	Phosphate-regulating neutral endopeptidase	MMEL1; membrane metallo-endopeptidase-like 1	K08635	yes		Y	Y	1818.01	1540.7	1289.05	0.795639	3.52087	0	2.30415	6.31379	3.31217	6.25809	2.64507	4.40768	0	0.858675	0	3.84387	0	0	0.759125	0	0.794088
SSTP_0000528000.1	Phosphate-regulating neutral endopeptidase			yes		Y	Y	25631	22735.5	26284.2	0	1.76043	2.64403	10.3687	3.78827	6.62434	249.43	338.569	318.234	0	0.858675	2.37288	16.6568	48.5236	46.5572	6.073	7.32007	7.94088
SSTP_0000528200.1	Phosphate-regulating neutral endopeptidase					Y	N	34527.4	29399.1	32788.8	0.795639	1.76043	1.76269	10.3687	1.26276	6.62434	3.57605	10.5803	5.28922	0.900956	0	1.58192	201.163	286.289	250.808	44.0292	41.4804	56.3803
SSTP_0000528400.1	Phosphate-regulating neutral endopeptidase	MMEL1; membrane metallo-endopeptidase-like 1	K08635			Y	Y	2784.14	2589.22	2603.02	0	0.880216	0	3.45622	1.26276	3.31217	4.47007	3.52676	1.76307	0	0	0	2.56258	1.61745	1.50184	0.759125	3.25337	3.17635
SSTP_0000034700.1	Phosphate-regulating neutral endopeptidase			yes			N	3631.06	3450.23	3702.15	26029.3	25051.8	19891	16071.4	28900.7	20306.9	7020.69	10256.7	7699.33	23840.2	20765.3	24625.7	471.515	63.0807	102.125	444.088	409.111	394.662
SSTP_0000310500.2	Phosphate-regulating neutral endopeptidase						N	928.876	884.454	951.947	2428.29	2590.48	3179.89	1874.42	2265.39	2263.32	1127.35	1753.68	1675.8	3935.37	3909.55	3806.89	10714.1	15765.3	13794.4	2259.15	2908.51	2738.81
SSTP_0000499400.1	Phosphate-regulating neutral endopeptidase			yes			N	543.914	444.077	471.226	977.045	1247.27	1279.71	687.788	770.282	598.399	243.172	317.408	271.513	1912.73	1876.21	1883.27	2633.05	5072.33	5376.6	18516.6	14421.4	17662.9
SSTP_0000528300.1	Phosphate-regulating neutral endopeptidase			yes			Y	30143.8	28782.4	27306.2	0.795639	0.880216	1.76269	4.6083	1.26276	4.41623	6.25809	2.64507	6.17075	1.80191	0	0.79096	23.0632	12.9396	4.50553	633.11	484.752	590.008
SSTP_0000780000.1	Phosphate-regulating neutral endopeptidase			yes			N	161.436	168.996	122.258	8258.73	9030.14	9032.89	5274.19	7933.9	5906.7	821.598	1389.54	983.794	7261.7	6554.27	8066.21	110.191	21.0269	34.5424	160.934	144.775	142.936
SSTP_0000861800.1	Phosphate-regulating neutral endopeptidase						Y	4.96725	1.23355	2.37393	3.18256	0.880216	1.76269	948.157	324.529	978.194	4.47007	11.462	4.40768	4.50478	5.15205	3.16384	7.68774	14.5571	16.5203	2.27737	8.94676	6.35271
SSTP_0000987900.1	Phosphate-regulating neutral endopeptidase	MMEL1; membrane metallo-endopeptidase-like 1	K08635				Y	4.96725	7.40129	4.74787	7.95639	2.64065	2.64403	4626.73	17.6786	325.697	25963	33977.7	27511.1	26.1277	77.2808	141.582	15.3755	6.46981	7.50922	4.55475	5.69339	7.94088
SSTP_0000997600.1	Phosphate-regulating neutral endopeptidase	MMEL1; membrane metallo-endopeptidase-like 1	K08635				N	106.796	99.9174	125.818	3091.06	3778.77	3139.34	1511.52	2545.72	1624.07	689.284	992.783	982.031	2798.37	2834.49	3094.23	2939.28	3133.01	3207.94	1093.14	1339.57	1298.33
SSTP_0001069600.1	Phosphate-regulating neutral endopeptidase	MMEL1; membrane metallo-endopeptidase-like 1	K08635				N	422.216	471.215	350.155	7743.16	5033.96	5762.22	4807.6	6104.17	5136.07	883.285	820.853	997.017	5492.23	3899.24	3940.56	2044.94	2102.69	1419.24	426.628	492.072	466.13
SSTP_0001076600.1	Phosphate-regulating neutral endopeptidase			yes			N	19.869	8.63483	8.30876	1.59128	0	0.881343	7100.23	78.291	857.852	12097	13791.5	10774.3	8.1086	6.8694	97.288	8.96903	14.5571	1.50184	1.51825	2.44002	3.17635
SSTP_0001248400.2	Phosphate-regulating neutral endopeptidase						N	536.463	421.873	475.974	2400.44	3501.5	5745.48	2170.51	2767.96	2642.01	1539.49	1497.11	1323.19	4991.3	4259.03	4536.94	1146.75	1237.35	5612.39	835.037	861.329	805.205
SSTP_0001021400.1	Phosphatidate cytidylyltransferase	E2.7.7.41; phosphatidate cytidylyltransferase [EC:2.7.7.41]	K00981				N	660.645	592.103	619.596	2028.08	1913.59	1848.18	1358.3	1505.21	1236.54	739.349	973.386	916.797	2861.44	2343.32	2279.55	11631.6	14206.1	12077.8	4715.68	4857.28	4719.27
SSTP_0001142700.1	Phosphatidate cytidylyltransferase	E2.7.7.41; phosphatidate cytidylyltransferase [EC:2.7.7.41]	K00981				N	1657.82	1551.8	1525.25	156.741	152.277	184.201	562.212	400.294	522.219	779.58	738.856	680.546	174.785	218.104	187.457	369.012	570.961	561.69	787.971	854.822	859.998
SSTP_0000797700.1	Phosphatidylethanolamine-binding protein 1			yes			N	454.504	456.413	478.347	812.348	748.184	568.466	550.691	703.356	641.457	437.173	342.977	330.576	885.64	856.099	1021.92	3237.82	3204.17	3786.15	2190.83	2320.46	2251.24
SSTP_0001025100.1	Phosphatidylethanolamine-binding protein 1						N	221.043	247.943	202.971	548.991	518.447	604.602	1485.02	1990.11	1706.87	2918.06	2277.41	2950.5	1584.78	1580.82	1820	9020.28	1657.89	1366.68	6458.63	6792.22	7516.84
SSTP_0001137500.1	Phosphatidylethanolamine-binding protein 1			yes			N	12945.9	13170.6	13410.3	3975.81	4047.24	3921.98	4707.37	5221.5	4911.95	6108.79	5425.04	5089.99	4420.09	3940.46	4018.87	6931.78	7872.14	7153.29	15039	15102.9	15552.2
SSTP_0000978600.1	Phosphoenolpyruvate carboxykinase, cytosolic [GTP]	E4.1.1.32; phosphoenolpyruvate carboxykinase (GTP) [EC:4.1.1.32]	K01596				N	64927	61355.4	59846.8	87249.8	85056.2	83479.1	102416	111878	114421	87029.5	77081.7	73904.4	169506	150817	152262	167796	85540.6	77115.2	126185	135314	134460
SSTP_0001223800.1	Phosphoglucomutase-1	pgm; phosphoglucomutase [EC:5.4.2.2]	K01835	yes			N	19321.4	19048.4	19857.9	4761.9	4311.3	4263.94	6400.92	6801.21	6749.1	15471.8	13980.1	13993.5	7641.91	7252.37	7601.12	5945.19	1714.5	1911.85	18069.4	17491.7	17974.2
SSTP_0000275500.1	Phosphoglucomutase-2	PGM2; phosphoglucomutase / phosphopentomutase [EC:5.4.2.2 5.4.2.7]	K15779	yes			N	3436.1	3615.53	3323.51	29145.9	22749.2	14920.3	24488.5	22848.3	28803.7	13074.1	20799.9	17276.3	38824	30959.5	25618.4	4704.9	4318.6	3299.55	3429.73	3433.93	3331.99
SSTP_0000187900.1	Phosphoglycerate mutase, 2,3-bisphosphoglycerate-independent family; Metalloenzyme domain; BPG-independent PGAM, N-terminal domain; Alkaline phosphatase-like, alpha/beta/alpha domain; Alkaline-phosphatase-like, core domain-containing protein	gpmI; 2,3-bisphosphoglycerate-independent phosphoglycerate mutase [EC:5.4.2.12]	K15633				N	14464.6	13652.9	14644.8	15729.8	13193.6	13071.2	15577.2	18615.6	17610.8	22817.9	21666.7	20294.7	20212	23318.2	25003	11522.6	6241.75	5360.08	12353.2	13200.5	13454.2
SSTP_0000160100.1	Phospholipid hydroperoxide glutathione peroxidase, mitochondrial	gpx; glutathione peroxidase [EC:1.11.1.9]	K00432				N	11043.4	11559.6	11926.6	4975.13	4415.17	4067.4	7133.64	8060.18	8195.41	15234	11421.4	11359.5	4566.04	4935.67	6652.76	19392.3	29987.6	29682.5	11976	11809.7	12321.9
SSTP_0000036400.1	Piezo family-containing protein	PIEZO1_2; piezo-type mechanosensitive ion channel component 1/2	K22128	yes	yes		N	38834	38876.5	42791.3	8007.31	7968.6	7532.84	9800.69	8935.27	9546.77	27434.6	26669.4	27207.7	8951	9069.33	8992.42	17602.4	22683.2	17251.7	13726.5	13597.4	14228.5
SSTP_0000349600.1	Piezo family-containing protein	PIEZO1_2; piezo-type mechanosensitive ion channel component 1/2	K22128	yes			N	552.607	541.527	567.37	1598.44	1376.66	1405.74	1156.68	1184.47	994.755	844.843	868.465	857.734	1679.38	1318.07	1319.32	640.645	195.712	268.83	2343.42	2771.87	2582.37
SSTP_0001041900.3	Plectin repeat; Calponin homology domain; Spectrin/alpha-actinin repeat-containing protein	DST; dystonin	K10382	yes	yes		N	5829.07	5460.92	6604.28	50124.5	57435.9	48642.2	42695.9	45696.7	41724.5	11077.7	14616.7	11439.7	85426.8	69848.9	73117.9	35273.9	10413.2	18740	25196.1	24388.9	23739.3
SSTP_0000536600.1	Poly(U)-specific endoribonuclease	ENDOU; poly(U)-specific endoribonuclease [EC:3.1.-.-]	K14648				N	1459.13	1520.96	1506.26	2176.07	2147.73	2390.2	3130.19	3300.85	3403.81	1844.35	2802.89	2428.63	2097.43	1677.85	1513.9	6278.32	5180.7	5179.86	968.643	992.277	931.465
SSTP_0000536700.1	Poly(U)-specific endoribonuclease	ENDOU; poly(U)-specific endoribonuclease [EC:3.1.-.-]	K14648	yes			Y	269.473	247.943	179.232	9685.31	7139.44	6171.17	10556.5	13507.7	14140.8	4255.5	5576.69	4803.49	7785.16	9362.14	8456.15	249.852	0	9.01107	1.51825	1.62668	0
SSTP_0000536900.1	Poly(U)-specific endoribonuclease	ENDOU; poly(U)-specific endoribonuclease [EC:3.1.-.-]	K14648	yes			N	599.796	630.343	452.234	19087.4	13933.8	12442.8	20649.8	26005.2	26746.9	8271.41	10664.9	9407.75	15464.9	18314.7	17080.8	577.862	114.839	76.5941	6.83212	6.50673	4.76453
SSTP_0000637800.1	Poly(U)-specific endoribonuclease homolog	ENDOU; poly(U)-specific endoribonuclease [EC:3.1.-.-]	K14648				Y	2125.98	2164.88	2026.15	0	1.76043	0	2.30415	1.26276	2.20811	2.68204	0.88169	0	0	0	0	115.316	101.9	63.0775	0	0	0
SSTP_0001269000.1	Poly(U)-specific endoribonuclease homolog	ENDOU; poly(U)-specific endoribonuclease [EC:3.1.-.-]	K14648				N	1469.06	1351.97	1360.26	2310.54	2796.45	2458.07	2944.7	3665.78	3124.48	2210.9	2225.39	2026.65	4966.07	4654.88	4712.54	9589.18	8606.47	8329.23	4469.73	4964.64	4948.76
SSTP_0000132900.1	Polyubiquitin-C	UBC; ubiquitin C	K08770				N	113987	124303	133203	54585.6	63255	65580.8	53077.2	51593.7	54231.2	105376	111180	104926	53207.7	54253.7	52480.2	81505.4	73529.4	73914.8	77183.2	82232.9	81393.2
SSTP_0000515800.1	Presequence protease, mitochondrial						N	7250.95	7252.03	7613.2	9624.85	8388.46	8185.92	8158.99	7715.45	7974.6	9096.59	8703.16	8320.82	6788.7	7562.35	6928.02	3201.94	7726.57	7572.3	5215.19	4695.42	5144.1
SSTP_0000515900.1	Presequence protease, mitochondrial	VPS16; vacuolar protein sorting-associated protein 16	K20180				N	1343.64	1287.82	1484.89	2034.45	1763.95	1906.35	1702.77	1800.69	1832.73	1934.65	1698.13	1791.28	1697.4	1969.8	1900.68	1452.98	1664.36	1772.18	2283.45	2175.69	2232.18
SSTP_0000294000.1	Probable 26S proteasome non-ATPase regulatory subunit 9	PSMD9; 26S proteasome non-ATPase regulatory subunit 9	K06693				N	2381.8	2328.94	2400.05	683.454	613.511	688.329	960.83	863.726	980.402	2354.83	2130.16	2003.73	525.257	654.311	668.361	561.205	934.888	943.158	764.439	788.128	779.001
SSTP_0000623600.1	Probable citrate synthase, mitochondrial	CS; citrate synthase [EC:2.3.3.1]	K01647				N	21172.9	19551.7	20088.2	32322.8	25072.1	26721.4	24847.9	28806	28749.6	25565.2	21645.5	20210.1	36591.4	37174.6	38481	27080.1	18964.6	13614.2	16312.1	17610.5	18720.6
SSTP_0000549200.1	Probable cytoplasmic aconitate hydratase	ACO; aconitate hydratase [EC:4.2.1.3]	K01681				N	9468.82	8685.41	8534.29	48366.1	37826.4	31670.2	23229.3	24786.7	27313.2	17744.4	16162.3	15338.7	28108	45854.1	37630.7	2716.34	1376.45	818.505	8442.98	7394.09	7245.26
SSTP_0000467300.1	Probable endochitinase	E3.2.1.14; chitinase [EC:3.2.1.14]	K01183				Y	4840.59	5064.95	5280.81	827.465	899.581	1999.77	1758.06	1554.45	1953.08	6573.68	5101.46	6262.43	1803.71	1624.61	1651.52	513.797	672.86	419.015	153.343	183.815	206.463
SSTP_0000972100.1	Probable malate dehydrogenase, mitochondrial	MDH2; malate dehydrogenase [EC:1.1.1.37]	K00026				N	27567	27393.4	28680.7	34969.1	30199.3	29094.9	24921.7	30259.5	28184.3	30796.1	26725.8	26125.2	39937.6	35683.1	35034	16887.4	21787.1	12870.8	20490.3	20555.6	21004.4
SSTP_0000162300.1	Probable mannose-6-phosphate isomerase	manA; mannose-6-phosphate isomerase [EC:5.3.1.8]	K01809				N	334.048	587.169	428.495	20187	20015.2	15992.9	14601.4	11544.1	13409.9	2144.74	2761.45	2345.77	14163.9	13255.4	11420.7	38783.4	3199.32	3286.04	802.395	826.355	719.444
SSTP_0000225100.1	Probable mannose-6-phosphate isomerase	manA; mannose-6-phosphate isomerase [EC:5.3.1.8]	K01809	yes			N	870.511	832.645	934.143	2502.28	2173.25	2236.85	1693.55	1918.13	1795.2	991.461	1002.48	982.031	2288.43	2388.83	2501.81	1684.9	1297.2	1497.34	1737.64	1681.18	1716.82
SSTP_0000976100.1	Probable methylmalonate-semialdehyde dehydrogenase [acylating], mitochondrial	mmsA; malonate-semialdehyde dehydrogenase (acetylating) / methylmalonate-semialdehyde dehydrogenase [EC:1.2.1.18 1.2.1.27]	K00140				N	37238.2	37316	38394.8	21749.6	19213.4	20251.5	28531.1	30798.7	31944.8	31290.5	30121.2	28262.9	28071.1	33105.4	34107	18692.7	23271.9	17902	9220.33	10076.5	9972.16
SSTP_0000330700.1	Probable peptidyl-glycine alpha-amidating monooxygenase	PAM; peptidylglycine monooxygenase [EC:1.14.17.3] / K18200 PAL; peptidylamidoglycolate lyase [EC:4.3.2.5]	K00504				N	6793.96	7264.36	6844.05	7997.76	6550.57	6745.8	5460.83	5890.76	6640.9	2155.47	2247.43	2071.61	9232.99	9909.97	9696.37	9125.35	17517	20250.9	28531.7	24253	27829.6
SSTP_0000583700.1	Probable peroxiredoxin prdx-3/Alkyl hydroperoxide reductase subunit C/ Thiol specific antioxidant domain; Thioredoxin-like fold domain; Peroxiredoxin, C-terminal domain; Peroxiredoxin, AhpC-type family-containing protein	PRDX2_4; peroxiredoxin (alkyl hydroperoxide reductase subunit C) [EC:1.11.1.15]	K03386				N	39.738	49.3419	35.609	80.3595	110.907	83.7276	58.7558	60.6124	51.8906	53.6408	45.8479	37.906	103.61	85.0088	112.316	240.883	323.491	310.882	715.095	749.088	752.796
SSTP_0000585200.1	Probable peroxiredoxin prdx-3A/ lkyl hydroperoxide reductase subunit C/ Thiol specific antioxidant domain; Thioredoxin-like fold domain; Peroxiredoxin, C-terminal domain; Peroxiredoxin, AhpC-type family-containing protein			yes			N	15166.3	15341.6	15444.8	922.146	905.743	959.783	7703.92	6663.57	8164.5	19226.7	17567.7	17178.5	191.003	331.449	333.785	207.569	203.799	144.177	356.029	454.658	393.868
SSTP_0000681400.1	Probable phosphoglycerate kinase	PGK; phosphoglycerate kinase [EC:2.7.2.3]	K00927				N	18229.8	18708	20081.1	10211.2	8297.8	8798.45	7269.59	9427.75	7972.39	19656.7	16465.6	16133	11777.3	11764.7	12477.4	27713	17072.2	19055.4	25399.6	25502.3	26040.5
SSTP_0000900800.1	Probable Rho GTPase-activating protein CG5521			yes			N	5014.44	4815.77	4827.39	8369.33	8378.78	10247.4	7550.69	7051.24	7890.69	6014.03	6464.55	6121.39	9097.85	9114.84	9094.45	12696.3	10073.5	13036	6578.57	6234.26	6684.63
SSTP_0000228900.1	Probable selenide, water dikinase	selD; selenide, water dikinase [EC:2.7.9.3]	K01008				N	2212.91	2216.69	2274.23	1245.18	747.304	898.089	919.355	1032.94	1081.98	1643.2	1490.94	1424.56	462.19	720.429	725.31	343.386	433.477	543.668	617.927	637.66	652.741
SSTP_0000170100.1	Probable small nuclear ribonucleoprotein E	ACTL6B; actin-like protein 6B	K11652				N	6526.97	6289.86	6157.98	2946.25	3017.38	3176.36	2858.3	2879.09	2850.67	6921.45	6367.57	6657.36	1849.66	2737.46	2395.03	963.53	2340.45	2119.1	2815.59	2779.19	2715.78
SSTP_0000197100.1	Probable thymidylate kinase	tmk; dTMP kinase [EC:2.7.4.9]	K00943				N	18.6272	32.0722	34.422	1589.69	1286.88	1678.08	314.516	359.886	410.709	10.7282	8.8169	12.3415	518.05	864.686	964.18	35.8761	43.6712	34.5424	72.876	59.3739	69.8798
SSTP_0000603800.1	Probable thymidylate kinase	tmk; dTMP kinase [EC:2.7.4.9]	K00943				N	982.274	948.598	976.873	278.474	256.143	273.216	413.595	342.207	417.333	2217.15	2079.91	1988.75	281.098	349.481	261.808	160.161	292.759	295.863	297.577	286.296	303.342
SSTP_0000960700.1	Probable voltage-dependent anion-selective channel	VDAC2; voltage-dependent anion channel protein 2	K15040				N	20910.9	20784	21475.8	30675.1	25940	26046.3	32156.7	36756.3	36366.5	39831.9	36472.9	34642.6	23285.2	31893.8	33456	6717.8	3425.77	3976.88	9367.6	9690.15	9752.99
SSTP_0001248600.1	Probable voltage-dependent anion-selective channel	VDAC2; voltage-dependent anion channel protein 2	K15040				N	100.587	80.1806	70.031	46.1471	42.2504	59.9313	79.4931	84.6047	88.3245	92.0834	83.7605	89.9167	52.2554	49.8032	61.6949	137.098	195.712	223.775	226.219	234.242	230.286
SSTP_0000304500.1	Profilin	PFN; profilin	K05759				N	28228.9	29638.4	29240.9	6946.72	6534.73	6223.17	10596.8	9165.09	10756.8	30147.9	27919.6	25196.9	6447.24	7208.58	7466.66	3510.74	2422.94	2936.11	4755.92	4369.27	4313.49
SSTP_0000215300.1	Profilin-3	PFN; profilin	K05759				N	356.4	393.502	435.617	2033.65	2201.42	2465.12	2420.51	2822.26	2487.44	962.853	952.225	857.734	2676.74	2641.28	2781.8	5564.64	3928.79	3434.72	2785.99	3233.03	3351.85
SSTP_0000138000.1	Programmed cell death protein 6						N	2104.87	2259.86	2320.52	1231.65	1510.45	1263.85	2243.09	2192.15	2260	2527.38	2158.38	2210.89	1147.82	1275.99	1347	1236.45	1554.37	1758.66	1336.06	1304.6	1254.66
SSTP_0000289100.1	Prolyl endopeptidase	PREP; prolyl oligopeptidase [EC:3.4.21.26]	K01322	yes		Y	Y	88380.5	90864.7	84892.6	4.77383	6.16151	6.1694	16.129	11.3648	15.4568	1.78803	6.17183	7.05229	22.5239	5.15205	4.74576	8.96903	4.85236	3.00369	603.474	187.703	391.223
SSTP_0000670700.1	Prolyl endopeptidase	PREP; prolyl oligopeptidase [EC:3.4.21.26]	K01322			Y	N	19902.5	20282	19036.6	4.77383	3.52087	2.64403	9.21659	7.57654	12.1446	11.6222	11.462	13.223	1.80191	0.858675	0.79096	0	0	1.50184	191.299	50.4272	107.996
SSTP_0001019400.1	Prolyl endopeptidase	PREP; prolyl oligopeptidase [EC:3.4.21.26]	K01322			Y	Y	43590.1	42610.4	40073.2	27.0517	28.1669	31.7284	44.9309	51.773	47.4744	19.6683	20.2789	26.4461	41.444	44.6511	44.2937	175.537	163.363	204.251	194.336	143.961	151.671
SSTP_0001108500.1	Prolyl endopeptidase	PREP; prolyl oligopeptidase [EC:3.4.21.26]	K01322	yes		Y	Y	14239.8	14273.5	13394.5	5.56947	4.40108	5.28806	42.477	34.0944	29.8095	10.7282	10.5803	11.46	0.900956	1.71735	0.79096	5.12516	1.61745	0	107.211	60.9925	109.052
SSTP_0001108800.1	Prolyl endopeptidase	PREP; prolyl oligopeptidase [EC:3.4.21.26]	K01322	yes		Y	N	30126.9	28145.5	27207	13.5259	23.7658	19.3896	273.191	229.822	177.753	42.9126	51.138	55.5368	109.917	78.9981	26.8926	52.5329	35.584	7.50922	26.6073	40.6671	35.734
SSTP_0000087100.1	Prolyl endopeptidase	PREP; prolyl oligopeptidase [EC:3.4.21.26]	K01322				N	63.3325	65.378	45.1047	5.56947	6.16151	5.28806	11.5207	3.78827	7.72839	7.15211	8.8169	8.81536	9.00956	8.58675	4.74576	103.785	103.517	79.5978	1624.53	1189.11	1488.12
SSTP_0000087200.2	Prolyl endopeptidase	PREP; prolyl oligopeptidase [EC:3.4.21.26]	K01322				N	4538.83	4490.11	4566.26	1540.36	1499.01	1691.3	3627.88	1722.4	2208.11	10459.1	10332.5	9679.26	816.266	953.129	1074.91	3541.49	205.417	280.845	580.73	593.739	636.859
SSTP_0000087300.1	Prolyl endopeptidase	PREP; prolyl oligopeptidase [EC:3.4.21.26]	K01322	yes			N	628.357	904.19	680.132	53.3078	24.6461	44.9485	1294.93	224.771	338.945	10198	10180.9	8876.19	68.4726	72.9874	94.9152	111.472	27.4967	24.0295	67.5621	75.6408	69.0857
SSTP_0000668200.1	Prolyl endopeptidase	PREP; prolyl oligopeptidase [EC:3.4.21.26]	K01322				Y	25310.6	25535.7	23420	3.9782	5.2813	4.40672	6.91244	5.05103	6.62434	41.1246	46.7296	46.7214	9.00956	3.4347	1.58192	6.40645	19.4094	16.5203	2996.26	2364.38	3204.94
SSTP_0000674700.1	Prolyl endopeptidase	PREP; prolyl oligopeptidase [EC:3.4.21.26]	K01322	yes			N	94893.7	99199.1	88361.7	1.59128	0.880216	1.76269	2.30415	8.8393	8.83245	8.94014	7.93521	4.40768	1.80191	0	1.58192	0	0	0	2909	1137.23	2502.43
SSTP_0000779600.1	Prolyl endopeptidase	PREP; prolyl oligopeptidase [EC:3.4.21.26]	K01322				N	2157.03	2150.07	2372.75	3928.87	3222.47	3654.05	3154.38	3034.41	3559.48	6410.97	5900.27	6250.97	1811.82	2841.36	2767.57	666.271	800.639	901.107	1451.45	1379.43	1365.04
SSTP_0000894300.1	Prolyl endopeptidase	PREP; prolyl oligopeptidase [EC:3.4.21.26]	K01322	yes			N	11003.7	10409.9	10037	115.368	108.267	101.354	308.756	227.296	292.575	117.116	125.2	90.7982	294.613	288.515	318.757	258.821	270.115	322.897	4437.08	3357.47	3790.98
SSTP_0001108600.1	Prolyl endopeptidase	PREP; prolyl oligopeptidase [EC:3.4.21.26]	K01322				Y	4393.65	4206.96	3778.54	1.59128	5.2813	1.76269	24.1936	21.4669	35.3298	8.04612	18.5155	2.64461	2.70287	3.4347	0	3.84387	3.23491	0	297.812	64.5142	175.493
SSTP_0001108700.1	Prolyl endopeptidase	PREP; prolyl oligopeptidase [EC:3.4.21.26]	K01322	yes			Y	472.622	443.658	382.749	0	0	0.881343	21.8894	29.0434	20.9771	7.15211	7.05352	7.93382	3.60382	2.57603	0	2.56258	0	1.50184	83.815	17.6495	48.1773
SSTP_0000615400.1	Proteasome subunit alpha type-1	PSMA1; 20S proteasome subunit alpha 6 [EC:3.4.25.1]	K02725	yes			N	11849.4	12050.5	12450.1	8067.78	7456.31	8333.1	6395.16	6602.96	7266.9	18726	16630.4	16758	4382.25	5278.28	6331.63	2735.55	2547.49	2494.56	3123.8	3075.24	3162.85
SSTP_0000773100.1	Protein arginine N-methyltransferase 8	PRMT1; type I protein arginine methyltransferase [EC:2.1.1.319]	K11434	yes			N	9823.98	9286.15	9255.96	3864.42	3686.35	3887.61	6976.96	6364.3	7008.55	10590.5	8778.11	8512.99	1338.82	1726.8	1661.02	821.307	1940.94	1952.4	2058.75	2026.03	2052.72
SSTP_0000298900.1	Protein argonaute-2	ELF2C; eukaryotic translation initiation factor 2C	K11593				N	1625.53	1629.52	1728.22	2110.03	1410.11	1704.52	12778.8	9268.64	12358.8	14050.3	15112.2	13511.3	268.485	296.243	267.344	120.441	116.457	49.5609	201.168	243.189	245.373
SSTP_0000988900.1	Protein argonaute-2	ELF2C; eukaryotic translation initiation factor 2C	K11593	yes			N	24089.9	24659.9	24049.1	8527.66	6385.97	7561.04	24001.2	21620.9	24380.9	30915	37913.6	32197.2	1430.72	1519.86	1204.63	406.169	341.283	142.675	623.241	871.902	819.499
SSTP_0001002200.1	Protein argonaute-2	ELF2C; eukaryotic translation initiation factor 2C	K11593	yes			N	10222.6	10138.5	10875	244.261	227.976	194.777	11148.6	10167.7	11927.1	4596.12	3428.89	3229.95	146.856	141.681	105.198	93.5342	77.6377	81.0996	123.737	112.241	92.9083
SSTP_0000574300.1	Protein CALU-2/EF-hand domain; EF-hand domain pair-containing protein						Y	11194.9	11481.9	11076.8	4690.29	4216.24	4394.38	3091.01	3319.79	3567.21	2697.24	2313.55	2388.96	3286.69	3613.31	3766.55	5400.64	7152.38	6894.97	79243.5	62839.6	75652.8
SSTP_0001248700.1	Protein CCG-1						Y	9987.9	9326.85	10581.8	12305.4	12845.9	11181.6	12002.3	15621.6	12546.5	3663.67	3637.85	3108.3	19927.3	19071.2	20491.4	35061.2	16349.2	19210.1	36040.2	41290.9	43109.5
SSTP_0000600500.1	Protein CPN-3	TAGLN; transgelin	K20526				N	682.997	548.929	618.409	1003.3	1726.1	1753.87	3278.8	4793.43	4596.19	3750.39	2573.65	2798	4339.9	4604.22	4504.52	13099.9	553.169	351.432	7626.17	8056.96	9683.91
SSTP_0000982100.1	Protein dispatched	HPGDS; prostaglandin-H2 D-isomerase / glutathione transferase [EC:5.3.99.2 2.5.1.18]	K04097				N	42.2216	50.5755	81.9007	156.741	174.283	170.099	200.461	196.99	186.586	52.7468	92.5774	92.5613	210.824	227.549	234.124	215.257	223.209	280.845	52.3796	61.0006	65.1152
SSTP_0000982500.1	Protein dispatched	HPGDS; prostaglandin-H2 D-isomerase / glutathione transferase [EC:5.3.99.2 2.5.1.18]	K04097				N	18647.1	21144.2	23314.4	10141.2	8938.6	4736.34	4584.1	7382.08	7752.68	13810.7	7839.11	8309.36	4562.44	7695.45	10279.3	5956.72	4996.31	5591.37	15408.7	14133.4	14576.3
SSTP_0000982600.1	Protein dispatched	HPGDS; prostaglandin-H2 D-isomerase / glutathione transferase [EC:5.3.99.2 2.5.1.18]	K04097				N	644.501	926.394	784.585	3414.88	4149.34	1762.69	858.295	1794.38	1747.72	522.998	387.944	391.402	600.037	443.076	950.733	295.978	74.4028	36.0443	180.672	165.922	206.463
SSTP_0000982700.1	Protein dispatched						N	58.3652	57.9767	65.2832	2049.57	2318.49	2460.71	800.691	900.346	1038.92	43.8067	60.8366	57.2998	1200.07	1969.8	2078.64	595.8	16.1745	4.50553	5.31387	12.2001	7.94088
SSTP_0001008100.1	Protein disulfide-isomerase	PDIA3; protein disulfide isomerase family A, member 3 [EC:5.3.4.1]	K08056				Y	85151.1	87665.8	94049.3	96605.7	88825.3	91226.1	61137.1	74538	75109	77953.5	75827.1	74696.1	71537.7	108830	106829	37485.4	18644.4	19596.1	63811.3	59556.1	62887
SSTP_0000040200.1	Protein disulfide-isomerase A3	PDIA4; protein disulfide-isomerase A4 [EC:5.3.4.1]	K09582	yes	yes		Y	14300.7	14594.1	15573	6570.39	5724.93	7513.45	4160.14	4777.01	5778.63	8798.88	8369.88	8490.95	4964.27	7339.96	8167.45	2451.11	2529.7	2554.64	12047.3	10819.1	11947.1
SSTP_0000573000.1	Protein disulfide-isomerase A3	PDIA1; protein disulfide-isomerase A1 [EC:5.3.4.1]	K09580	yes			Y	131518	130184	134839	284012	221144	202279	146752	152677	209690	113938	115852	110055	113359	215995	223967	51000.5	11935.2	15975.1	91301.4	85823.8	87772.2
SSTP_0000293300.1	Protein disulfide-isomerase A6	PDIA6; protein disulfide-isomerase A6 [EC:5.3.4.1]	K09584	yes			Y	18294.4	19255.7	20633	18479.5	17360.5	20289.4	12066.8	12165.4	15189.6	18130.6	16190.5	16166.5	11559.3	16187.7	16792.1	2369.11	1099.87	1432.76	10936.7	9417.68	10555
SSTP_0000292800.1	Protein DJ-1	PARK7; protein DJ-1 [EC:3.5.1.124]	K05687				N	10889.5	11248.7	11478	2249.27	1899.51	2071.16	2465.44	2653.05	2559.2	4683.74	3405.09	3465.32	2123.55	2430.91	2470.96	2261.48	1567.31	1958.41	5721.52	5814.58	6141.48
SSTP_0000341800.1	Protein ERGIC-53	LMAN1; lectin, mannose-binding 1	K10080	yes			N	4839.35	4986	5376.96	11793	10969.3	11528.9	7332.95	8202.87	9013.52	7705.5	7140.81	6822.21	6614.82	9756.27	10417.7	4553.71	4570.92	6195.11	6234.69	5698.27	5885.78
SSTP_0001101800.1	Protein GANA-1	NAGA; alpha-N-acetylgalactosaminidase [EC:3.2.1.49]	K01204				Y	2229.05	1931.74	2013.09	1095.6	936.55	1266.49	745.392	1117.54	985.922	3074.51	2741.17	2642.84	1064.03	1099.1	1502.03	4344.86	1251.91	1688.07	2856.59	3703.14	3854.5
SSTP_0000611600.1	Protein lethal(2)essential for life						N	11516.6	12476.1	13770	11.9346	10.5626	8.81343	24.1936	13.8903	9.93651	278.932	233.648	260.935	1.80191	2.57603	2.37288	3.84387	4.85236	6.00738	184.467	221.229	276.343
SSTP_0000684100.1	Protein lethal(2)essential for life	CRYAB; crystallin, alpha B	K09542				N	3346.69	7504.9	9477.93	655.607	693.611	528.806	518.433	705.881	665.746	1357.11	836.724	813.658	1035.2	707.548	936.496	11188.2	39148.8	24963.7	34607.7	31579.6	35567.2
SSTP_0000722800.1	Protein lethal(2)essential for life						N	1189.66	2872.93	3303.33	596.729	179.564	224.743	207.373	205.829	199.834	143.042	103.158	120.77	276.593	217.245	370.169	2866.25	43587.1	26189.2	9434.4	8332.68	8876.32
SSTP_0001083900.1	Protein lethal(2)essential for life	HSPB1; heat shock protein beta-1	K04455				N	152046	172734	186598	689.023	484.999	492.671	587.558	506.366	469.224	30243.6	18087	21606.4	1356.84	1342.11	918.304	634.239	1366.75	363.446	2518.78	2928.84	3010.39
SSTP_0001263500.1	Protein lethal(2)essential for life	CRYAB; crystallin, alpha B	K09542				N	132377	140522	144225	3.9782	3.52087	2.64403	23.0415	8.8393	16.5608	8974.11	5019.46	6122.27	10.8115	30.0536	10.2825	1774.59	5192.02	5767.08	13698.4	14266	14533.4
SSTP_0000877100.1	Protein lgg-1	GABARAP; GABA(A) receptor-associated protein	K08341				N	7072.12	7708.44	7266.61	6946.72	8020.53	8425.64	11860.6	12942	12905.3	9816.27	13289.7	12358.3	14627.9	11212.6	11362.9	53140.2	44090.2	40733	8467.28	8997.18	9076.43
SSTP_0000506200.1	Protein LRON-2			yes			Y	62.0906	92.5161	96.1443	596.729	3049.07	3341.17	1005.76	2437.12	552.028	27.7144	34.3859	36.143	4503.88	1056.17	1778.08	930.217	32.3491	27.0332	306.686	185.442	217.58
SSTP_0001091400.1	Protein LRON-2			yes			Y	11.1763	9.86838	7.1218	1346.22	1481.4	2368.17	701.613	664.21	748.55	13.4102	15.8704	9.6969	2079.41	1858.17	1978.19	281.884	9.70472	7.50922	6.83212	1.62668	3.97044
SSTP_0000928300.1	Protein MEMO1	MEMO1; MEMO1 family protein	K06990				N	4160.07	3997.93	4293.26	3356.8	3500.62	3342.05	3922.81	4044.61	4579.63	4325.24	4425.2	4204.93	6710.32	5916.27	5373.78	10661.6	19752.3	17738.3	5388.27	5310.31	5630.09
SSTP_0001051700.1	Protein of unknown function DUF3250 family-containing protein	RPGRIP1L; protein fantom	K16550	yes			N	844.433	962.167	1019.6	267.335	242.06	253.827	125.576	125.013	132.487	322.739	409.986	468.096	272.089	238.712	253.107	404.888	396.276	579.712	374.248	300.123	287.46
SSTP_0000808000.1	Protein of unknown function DUF953, thioredoxin-like family; Thioredoxin-like fold domain-containing protein						N	4163.8	4059.61	3825.59	1856.23	1556.22	2146.95	989.632	1217.3	1119.51	2756.24	2338.24	2434.8	1284.76	1339.53	1495.7	263.946	299.229	219.269	652.847	617.326	626.536
SSTP_0000499000.1	Protein PAX-3	PAX3_7; paired box protein 3/7	K09381				N	12.4181	14.8026	11.8697	11.1389	7.92195	14.1015	84.1014	51.773	66.2434	31.2905	16.7521	29.9722	6.30669	8.58675	11.0734	12.8129	27.4967	13.5166	63.0073	72.3874	71.4679
SSTP_0000977300.1	Protein pelota homolog	PELO; protein pelota	K06965				N	1551.02	1619.65	1655.82	915.781	760.507	718.295	976.959	921.813	970.465	1631.57	1508.57	1555.03	671.212	581.323	701.581	197.319	284.672	189.232	463.825	504.272	472.482
SSTP_0001025300.1	Protein PERM-2			yes			Y	175582	177870	190222	67.6293	29.0471	16.7455	7956.22	1641.58	4929.61	129746	108722	99791.6	40.543	372.665	151.864	301.103	59.8458	81.0996	122.978	108.174	88.1438
SSTP_0000518700.1	Protein phosphatase 1 regulatory subunit 7	PPP1R7; protein phosphatase 1 regulatory subunit 7	K17550				N	16.1436	4.93419	13.0566	23.0735	21.1252	30.847	302.995	181.837	367.651	15.1982	7.93521	20.2753	20.722	13.7388	21.3559	247.289	334.813	258.317	44.0292	52.0539	41.2926
SSTP_0001106600.1	Protein phosphatase 1 regulatory subunit 7	SLC2A1; MFS transporter, SP family, solute carrier family 2 (facilitated glucose transporter), member 1	K07299	yes			N	33412.2	32256	33684.9	5736.56	5611.38	5437.89	12033.4	10671.6	12884.3	33504.9	31114	31270.7	5905.77	4969.15	4996.49	4125.75	4134.21	4029.45	13501.8	12922.4	13628.9
SSTP_0000514600.1	Protein PTCD3 homolog, mitochondrial	PTCD3; pentatricopeptide repeat domain-containing protein 3	K17659				N	4893.98	5189.53	5420.88	1587.3	1519.25	1573.2	2322.58	2103.75	2490.75	3419.6	3308.1	3063.34	968.527	1253.67	1331.19	354.917	444.8	590.225	1307.21	1320.87	1241.16
SSTP_0001180500.1	Protein RRNAD1						N	527.771	523.024	465.291	349.286	301.034	285.555	261.521	280.332	299.199	402.306	339.451	336.747	128.837	163.148	133.672	33.3135	59.8458	136.668	174.599	174.868	163.582
SSTP_0000557800.1	Protein SPD-1					Y	N	8046.95	7710.91	7712.91	70.8119	91.5425	51.1179	50.6913	35.3572	83.9083	54.5348	48.4929	50.2475	20.722	16.3148	11.0734	0	0	1.50184	19.7372	27.6536	26.999
SSTP_0000569500.1	Protein SPD-1	PRC1; protein regulator of cytokinesis 1	K16732	yes			N	4630.72	4718.32	4879.62	3637.66	2627.45	2971.89	1329.49	1342.31	1166.99	5661.79	5104.99	5685.03	1759.57	2500.46	2128.47	84.5652	109.987	135.166	233.81	218.789	243.785
SSTP_0001036300.1	Protein strawberry notch homolog 2			yes	yes		N	19541.2	21345.3	22253.2	10454.7	11461.3	10887.2	7374.43	7286.11	7188.51	14875.5	13317.9	13945	12078.2	12082.4	11225.3	15057.7	20147	22724.4	11730.8	11617	12043.1
SSTP_0000659900.1	Protein SZT2			yes			N	2381.8	2082.23	2219.63	1984.32	1636.32	1764.45	1145.16	1019.05	1113.99	1386.61	1482.12	1473.05	1884.8	1547.33	1647.57	1714.37	1633.63	2066.54	2209.05	2183.82	2091.63
SSTP_0000789900.1	Protein TFG	TFG; protein TFG	K09292	yes			N	17709.5	17986.4	18754.1	20669.9	18190.6	19705.1	12841	13872.7	15746.1	18642	19026	17259.6	10380.8	15809.1	17950	6325.73	6105.89	7189.33	12660.7	12562.9	13069.9
SSTP_0000069200.1	Protein TRY-3						Y	2370.62	2395.55	2061.76	3373.51	4049	2892.57	4292.63	6443.85	5352.46	2550.62	2164.55	2169.46	7156.29	6586.04	7071.97	345.948	3.23491	3.00369	195.095	185.442	176.288
SSTP_0001255900.1	Protein TTR-31						N	240.912	280.015	192.289	4170.74	4799.82	2312.64	5078.34	5361.67	6603.36	1496.58	1957.35	1353.16	3973.22	3367.72	4347.91	1957.81	475.531	747.919	2174.89	2005.7	1897.87
SSTP_0001196000.1	Protein TTR-38						Y	125.423	135.69	183.98	484.544	1006.09	587.856	852.535	1037.99	757.383	531.938	524.606	465.451	927.984	662.897	677.061	1907.84	1085.31	1393.71	830.482	746.648	821.087
SSTP_0000033400.1	Protein TTR-41			yes			Y	7346.57	7265.6	8694.53	16641.6	15346.6	16098.6	17646.3	22898.8	21402.1	9425.58	8310.81	7631.46	23605.9	23276.1	25203.1	11898.1	1138.69	1330.63	12745.7	17552.7	19063.7
SSTP_0000110700.1	Protein TTR-51						N	692.932	671.05	578.053	477.383	363.529	474.163	485.023	583.394	447.143	142.148	149.887	126.941	437.865	415.599	385.988	1055.78	826.518	845.539	2228.03	2339.17	2300.47
SSTP_0000406300.2	Protein UBC-13	UBE2N; ubiquitin-conjugating enzyme E2 N [EC:2.3.2.23]	K10580				N	4963.53	5061.25	4950.84	2662.21	2790.29	2640.5	4505.76	4774.49	4517.8	6195.51	6122.46	5759.96	2473.12	2702.25	2666.32	2711.21	3260.79	3506.81	3638.48	3601.48	3749.68
SSTP_0000323600.1	Protein unc-80 homolog			yes			N	262.023	263.979	233.832	1286.55	1634.56	1564.38	750	800.588	860.06	280.72	399.406	351.733	2461.41	2050.52	1933.11	2993.09	2754.52	3119.33	2407.94	2386.34	2060.66
SSTP_0000272000.1	Proteinase inhibitor I2, Kunitz metazoa domain-containing protein						Y	122.939	114.72	103.266	550.582	1096.75	1025	1468.89	1698.41	1384.49	494.389	617.183	450.465	1836.15	1373.88	1635.7	4685.68	849.163	1318.62	2565.84	2544.13	2600.64
SSTP_0000414900.1	Proteinase inhibitor I25, cystatin domain-containing protein						N	3879.42	4013.96	3788.8	3734.73	4328.02	4196.96	4483.87	4420.91	4720.94	7116.35	6431.05	6168.11	5978.74	4981.17	5326.32	14845	5994.28	5951.81	3570.16	3786.1	3840.21
SSTP_0000491000.1	Proteinase inhibitor I33, aspin domain-containing protein			yes			Y	28637.4	31988.4	37689.7	7534.7	10087.3	10104.6	8906.68	8925.17	9833.83	10839	9666.85	10113.9	11469.2	9906.54	10359.2	31303.2	28373.4	27198.4	47411.9	46682.5	51761.8
SSTP_0000201600.2	Puromycin-sensitive aminopeptidase	NPEPPS; puromycin-sensitive aminopeptidase [EC:3.4.11.-]	K08776				N	51334.1	53610	51428.9	17001.2	18518.9	23043.6	25910.1	25486.2	23380.6	65558	52764.7	56088.6	16708.2	17061	19618.2	50719.9	59711.5	58351.2	12029.1	11767.4	12228.2
SSTP_0000819000.1	Puromycin-sensitive aminopeptidase	ANPEP; aminopeptidase N [EC:3.4.11.2]	K11140				N	81.9597	86.3483	84.2746	620.598	787.794	777.345	427.419	434.389	449.351	108.176	150.769	146.335	1456.85	1325.79	1289.26	1019.91	1777.58	1977.93	1074.16	1006.92	1050.58
SSTP_0000305300.1	Putative aminopeptidase	CARP; leucyl aminopeptidase [EC:3.4.11.1]	K01255				N	3120.68	3178.85	2919.94	6793.96	5077.97	4824.47	3685.48	5001.78	4062.93	3864.82	3991.41	3625.76	6341.83	6025.32	5842.82	2314.01	2110.78	2372.91	759.125	956.49	915.584
SSTP_0000926800.1	Putative aminopeptidase	CARP; leucyl aminopeptidase [EC:3.4.11.1]	K01255				N	4660.52	4623.34	4629.17	6716.79	4881.68	5779.85	4233.87	4033.25	5154.84	6819.54	6409.89	6856.59	4057.9	5851.01	5808.81	2330.67	1664.36	1754.15	2918.08	2745.03	2689.58
SSTP_0000202900.1	Putative aspartyl aminopeptidase	DNPEP; aspartyl aminopeptidase [EC:3.4.11.21]	K01267				N	8877.72	8373.32	8363.37	2995.58	2858.06	2725.11	3544.93	3598.86	3887.38	11192.2	9661.56	9389.24	1682.08	2083.15	2421.92	936.623	789.317	985.21	1695.88	1843.85	1885.96
SSTP_0000906000.1	Putative carbonic anhydrase 3			yes			N	1974.48	1640.62	1532.37	4212.11	3996.18	4010.99	5826.04	5950.11	5944.24	4634.57	4391.7	4128.23	5572.41	6022.75	6166.32	4506.3	5407.15	4440.95	3117.72	3050.03	3193.82
SSTP_0000375100.1	Putative deoxyribose-phosphate aldolase	deoC; deoxyribose-phosphate aldolase [EC:4.1.2.4]	K01619				N	1575.86	1511.1	1458.78	1734.49	1471.72	1351.1	872.12	1150.37	1110.68	1754.05	1502.4	1501.26	988.348	1397.06	1442.71	285.728	365.544	247.804	555.679	536.805	490.747
SSTP_0000186400.1	Putative phospholipase B-like 2			yes			N	127390	123869	137709	14214.1	10854.8	10190.1	9035.72	10752.4	9236.54	29344.2	37445.4	32781.7	28254	23729.5	26444.2	2648.43	223.209	1019.75	9175.54	8995.56	10314.4
SSTP_0000961400.1	Putative phospholipase B-like 2			yes			Y	111867	113834	120276	13397.8	12675.1	12882.6	9524.2	8998.41	7387.24	51068.7	47861.7	45192.8	19016.5	18215.9	19433.1	1551.64	45.2887	67.583	702.19	614.886	679.74
SSTP_0000646400.1	Putative protein heh-1	NPC2; Niemann-Pick C2 protein	K13443				Y	817.113	705.589	881.916	1156.06	1246.39	1424.25	2029.95	2185.83	1924.37	2074.11	1588.81	1479.22	1210.88	1142.04	1366.78	1936.03	87.3425	91.6125	3414.54	4018.72	4150.7
SSTP_0000459000.1	Putative pterin-4-alpha-carbinolamine dehydratase	PCBD; 4a-hydroxytetrahydrobiopterin dehydratase [EC:4.2.1.96]	K01724				N	274.441	268.913	246.889	295.978	270.226	207.997	301.29	266.442	364.339	182.379	178.101	193.894	271.188	309.982	299.774	439.483	745.646	452.055	2237.14	2421.32	2113.07
SSTP_0000974400.1	Putative pterin-4-alpha-carbinolamine dehydratase	PCBD; 4a-hydroxytetrahydrobiopterin dehydratase [EC:4.2.1.96]	K01724				N	223.315	230.488	166.211	79.3968	67.2661	45.6448	160.081	113.105	155.771	355.522	447.59	432.155	39.6511	37.2751	29.0519	25.1261	26.0248	24.9456	93.4786	66.7916	91.7331
SSTP_0000985000.1	Putative pterin-4-alpha-carbinolamine dehydratase	PCBD; 4a-hydroxytetrahydrobiopterin dehydratase [EC:4.2.1.96]	K01724				N	520.531	475.101	460.507	2558.94	1813.76	1837.79	1545.55	1385.79	2323.94	738.75	628.072	698.899	1395.57	2506.98	2571.62	1417.61	1106.19	1108.95	1631.25	1642.85	1583.79
SSTP_0001028300.2	Putative serine protease pcp-1	PRCP; lysosomal Pro-X carboxypeptidase [EC:3.4.16.2]	K01285				Y	3377.73	2604.02	2886.7	4382.38	5218.8	4040.96	2989.63	5535.93	3344.19	256.582	308.591	236.252	5048.06	5830.4	6033.44	588.112	310.551	539.162	2517.26	3128.92	3041.36
SSTP_0001142300.1	Putative serine protease pcp-1	PRCP; lysosomal Pro-X carboxypeptidase [EC:3.4.16.2]	K01285				Y	5241.69	5069.88	5306.93	2670.96	4339.47	3643.47	2896.31	3592.54	2745.79	8553.03	8033.96	8223.85	4912.91	3776.45	4196.04	1772.02	1894.04	2132.62	7705.87	7344.47	7346.11
SSTP_0000918000.1	Putative syntaxin-5	STX5; syntaxin 5	K08490				N	3267.21	3579.76	3427.96	2620.04	2351.94	2518.88	2215.44	2211.09	2394.7	3154.97	3150.28	3205.26	1988.41	2376.81	2301.69	2912.37	3977.32	4579.12	4133.43	3887.77	4193.58
SSTP_0000918100.1	Putative syntaxin-5	SYVN1; E3 ubiquitin-protein ligase synoviolin [EC:2.3.2.27]	K10601	yes			N	4843.07	4979.83	5037.49	4400.68	4071	4176.69	4217.74	4162.05	4643.66	4744.53	4745.26	4658.04	4006.55	4405.86	4551.97	5331.45	4321.83	5553.82	5534.78	5488.43	5765.87
SSTP_0000451500.1	Ras-related protein Rab-10	RAB3C; Ras-related protein Rab-3C	K07883	yes			N	88.1687	82.6477	58.1614	1378.05	2055.31	1969.8	858.295	1035.46	939.552	168.969	260.099	180.715	3039.82	2974.45	3037.28	1324.85	1180.74	1392.21	1783.94	1727.54	1669.97
SSTP_0000624800.1	Ras-related protein Rab-10	RAB35; Ras-related protein Rab-35	K07876				N	2291.14	2280.83	2208.94	1736.08	1468.2	1524.72	1252.3	1313.27	1331.49	2345.89	2089.61	2051.33	1112.68	1275.99	1330.39	1296.67	1628.78	1982.43	1758.13	1749.5	1732.7
SSTP_0000631900.1	Ras-related protein Rab-10	RAB43; Ras-related protein Rab-43	K07930				N	233.461	236.841	220.776	615.029	650.48	643.381	377.88	515.205	437.206	392.472	475.231	486.608	894.649	1005.51	858.191	1173.66	1805.08	1737.63	562.511	591.299	609.86
SSTP_0000802500.1	Ras-related protein Rab-10	RAB2A; Ras-related protein Rab-2A	K07877	yes			N	8607.01	8938.29	8851.21	7995.38	8979.09	9153.63	7791.48	8505.93	8386.41	7544.58	8117.72	7724.02	11623.2	11096.7	10166.2	15798.3	19897.9	17882.5	10873.7	10612.5	10490.7
SSTP_0000884100.1	Ras-related protein Rab-10	RAB37; Ras-related protein Rab-37	K07914				N	45.9471	59.2103	32.0481	147.193	252.622	185.963	120.968	159.107	130.279	50.9588	64.3634	73.1675	291.91	258.461	216.723	730.335	1350.57	1647.52	403.095	344.857	369.251
SSTP_0001228300.1	Ras-related protein Rab-10						N	203.657	182.565	217.215	154.354	199.809	197.421	250	314.427	259.453	224.397	203.67	207.161	335.156	326.297	305.31	817.463	782.847	881.583	904.117	801.141	763.913
SSTP_0000611100.1	Ras-related protein Rab-10S/ mall GTPase superfamily; Ran GTPase family; Small GTPase superfamily, Rho type; Small GTPase superfamily, Rab type; Small GTP-binding protein domain; Small GTPase superfamily, Ras type; P-loop containing nucleoside triphosphate hydrolase domain-containing protein						N	11239.6	11696.5	11394.9	12493.9	11384.7	12275.3	11268.4	11281.5	12165.6	14469.6	15443.7	13978.5	14436.9	13804.1	12769.3	15918.8	44111.2	33735.9	10825.1	10179	10853.6
SSTP_0000732300.1	Ras-related protein Rab-3D	RAB1A; Ras-related protein Rab-1A	K07874				N	9332.22	8941.99	9168.13	12828.1	12812.4	13014.8	10464.3	10965.8	11121.2	12596.7	11881.7	11084.4	11762	12175.2	13170.3	17845.8	14714	15072.5	12522.5	12044.8	12235.3
SSTP_0000751500.1	Ras-related protein Rab-3D	RAB27A; Ras-related protein Rab-27A	K07885				N	162.678	183.799	170.923	780.522	883.737	910.428	701.613	832.157	727.573	810.87	731.803	688.48	1199.17	1139.46	1191.19	1351.76	1358.66	1374.19	857.052	727.127	742.472
SSTP_0001141700.1	Ras-related protein Rab-3D	RAB10; Ras-related protein Rab-10	K07903				N	3077.21	3196.12	3038.63	3363.96	2951.37	2931.35	3332.95	3611.49	3541.81	3762.01	3775.4	3371.87	2690.25	2942.68	2882.26	3865.65	4240.96	4448.46	2908.21	2994.72	2869.83
SSTP_0001032500.2	Ras-related protein Rab-6.2	RAB6A; Ras-related protein Rab-6A	K07893	yes			N	4014.78	3995.46	4223.23	5403.18	5114.06	6627.7	3500	3779.43	4078.38	4888.47	4513.37	4662.44	4641.72	5302.32	5701.24	2798.34	3414.44	3439.22	4593.46	4333.48	4524.71
SSTP_0000351800.1	Ras-related protein Rap-1	KRAS; GTPase KRas	K07827				N	1289	1295.22	1414.86	959.541	1167.17	1442.76	1116.36	1155.42	1323.76	1221.22	1111.81	1070.18	1264.04	1245.94	1292.43	1118.57	816.814	977.701	1061.26	1065.48	1110.14
SSTP_0000495800.1	Ras-related protein Rap-1	RAP1A; Ras-related protein Rap-1A	K04353				N	24.8363	32.0722	48.6656	51.7165	70.4173	64.3381	58.7558	79.5537	66.2434	201.153	139.307	133.112	125.233	83.2915	98.87	187.068	262.027	288.354	386.394	341.603	322.4
SSTP_0000534500.1	Ras-related protein Rap-1						N	1963.31	1894.73	1795.88	1913.51	1873.1	1909.87	1381.34	1481.21	1535.74	2097.36	1990.86	1932.33	1962.28	2162.14	2137.17	1247.98	1306.9	1261.55	1515.21	1486.79	1647.73
SSTP_0000694500.1	Ras-related protein Rap-1	MRAS; Ras-related protein M-Ras	K07831	yes			N	178.821	168.996	166.175	1534.79	1529.82	1473.61	899.77	1650.42	1051.06	235.126	216.014	208.924	908.163	1233.06	1282.15	1385.07	1801.84	2132.62	1266.22	1178.53	1248.31
SSTP_0000779100.1	Ras-related protein Rap-1	RAP2A; Ras-related protein Rap-2A	K07837				N	1507.56	1492.59	1556.11	788.478	968.238	1011.78	1026.5	1002.63	1121.72	1847.03	1900.04	1828.31	961.32	1008.08	907.231	632.957	457.739	497.111	761.402	838.555	817.911
SSTP_0000975300.1	Ras-related protein Rap-1	RALA; Ras-related protein Ral-A	K07834	yes			N	5432.93	5568.23	6480.84	3576.4	3590.4	3463.68	3254.61	3187.2	3648.91	4428.94	4434.02	3997.77	2907.38	3059.46	3180.45	10700.1	9303.59	10442.3	6542.14	6397.74	6652.08
SSTP_0000978300.1	Ras-related protein Rap-1	KRAS; GTPase KRas	K07827				N	1082.86	1089.22	985.182	1119.46	1315.92	1336.12	1126.73	1293.06	1079.77	1235.53	1163.83	1068.42	1191.06	1317.21	1158.76	1725.9	1961.97	1811.22	976.993	911.756	987.052
SSTP_0001248800.1	RE19105p	FBP; fructose-1,6-bisphosphatase I [EC:3.1.3.11]	K03841				N	13678.6	13022.6	12599.6	4820.78	5258.41	4805.97	5518.43	7526.03	6747.99	8836.43	6221.2	6232.46	6191.37	7562.35	9166.43	11486.8	6901.67	7195.34	22866.4	22881.7	23888.6
SSTP_0000887100.1	Regulator of microtubule dynamics protein 1						N	16601.8	16435.8	16968.9	23994.9	20164	21526.8	23985	28989.1	27365.1	27063.6	23562.3	21792.4	23657.3	27041.4	30966.1	13925.1	7320.59	6421.89	9819.28	10139.1	10437.5
SSTP_0001193300.2	Retinoid-inducible serine carboxypeptidase						Y	558.816	588.402	585.174	6276.8	5308.59	5276.6	6971.2	7717.97	7093.56	2390.59	3083.27	2899.37	10016.8	9377.59	9818.97	3984.81	2314.58	2694.31	1320.88	2129.33	1866.9
SSTP_0000000900.1	Reverse transcriptase domain; Integrase, catalytic core domain; Ribonuclease H-like domain; Retroviral aspartyl protease domain; Aspartic peptidase domain-containing protein						N	0	4.93419	5.93483	0	0	0.881343	2.30415	0	1.10406	0	0.88169	0	0	0	0	0	0	1.50184	7.59125	2.44002	1.58818
SSTP_0000001000.1	Reverse transcriptase domain; Integrase, catalytic core domain; Ribonuclease H-like domain; Retroviral aspartyl protease domain; Aspartic peptidase domain-containing protein						N	3.72544	6.16774	8.30876	0	0	0	8.06452	1.26276	1.10406	0.894014	0	2.64461	0	0	0	0	1.61745	0	8.35037	4.88005	11.9113
SSTP_0000064700.1	Reverse transcriptase domain; Integrase, catalytic core domain; Ribonuclease H-like domain; Retroviral aspartyl protease domain; Aspartic peptidase domain-containing protein			yes			N	7.45088	6.16774	8.30876	0	1.76043	0	20.7373	13.8903	18.769	3.57605	2.64507	4.40768	0	0	0	1.28129	1.61745	1.50184	2.27737	0	0
SSTP_0000278000.1	Reverse transcriptase domain; Integrase, catalytic core domain; Ribonuclease H-like domain; Retroviral aspartyl protease domain; Aspartic peptidase domain-containing protein						N	1.24181	4.93419	2.37393	0	0.880216	0	9.21659	6.31379	6.62434	0	1.76338	1.76307	0	0	0.79096	0	1.61745	0	0.759125	0.813342	2.38226
SSTP_0000532300.1	Reverse transcriptase domain; Integrase, catalytic core domain; Ribonuclease H-like domain; Retroviral aspartyl protease domain; Aspartic peptidase domain-containing protein			yes			N	114.247	120.888	134.127	93.0898	101.225	110.168	208.525	131.327	204.25	40.2306	39.676	47.6029	161.271	115.921	109.152	372.855	687.418	407	363.621	379.83	293.813
SSTP_0000615800.2	Reverse transcriptase domain; Integrase, catalytic core domain; Ribonuclease H-like domain; Retroviral aspartyl protease domain; Aspartic peptidase domain-containing protein						N	387.706	393.921	369.752	100.696	126.214	199.422	119.389	90.4134	97.3557	37.2804	49.163	28.8967	125.494	108.571	93.2779	414.779	216.577	274.687	219.767	250.542	226.482
SSTP_0000699200.1	Reverse transcriptase domain; Integrase, catalytic core domain; Ribonuclease H-like domain; Retroviral aspartyl protease domain; Aspartic peptidase domain-containing protein			yes			N	2992.77	3243	2868.9	1470.34	1751.63	1724.79	920.507	1130.17	1089.7	891.331	856.121	773.107	116.223	128.801	138.418	2357.57	145.571	87.107	19337.2	14806.1	16124.8
SSTP_0000699800.1	Reverse transcriptase domain; Integrase, catalytic core domain; Ribonuclease H-like domain; Retroviral aspartyl protease domain; Aspartic peptidase domain-containing protein			yes			N	37.2544	38.24	59.3483	0	1.76043	0	115.207	101.021	150.152	11.6222	38.7944	33.4984	0	0.858675	2.37288	0	0	0	191.299	210.655	176.288
SSTP_0001270500.1	Reverse transcriptase domain; Integrase, catalytic core domain; Ribonuclease H-like domain; Retroviral aspartyl protease domain; Aspartic peptidase domain-containing protein			yes			N	136.599	115.953	91.3964	0.795639	0	0	19.5853	11.3648	19.873	2.68204	11.462	6.17075	2.70287	0	0	0	4.85236	3.00369	5.31387	8.13342	7.14679
SSTP_0000521800.1	Rho GTPase-activating protein domain; FCH domain; Protein kinase C-like, phorbol ester/diacylglycerol binding domain; Rho GTPase activation protein domain-containing protein	ARHGAP29_45; Rho GTPase-activating protein 29/45	K20644	yes	yes		N	1137.5	1149.67	1216.64	1946.13	1960.24	2013.87	1407.83	1568.34	1489.37	1333.87	1740.46	1771.01	4476.85	3511.98	3203.39	7708.24	7707.16	9128.21	6996.09	6700.31	6728.31
SSTP_0000773600.1	Ribokinase	rbsK; ribokinase [EC:2.7.1.15]	K00852				N	355.159	331.824	307.424	325.416	272.867	280.267	495.392	507.628	534.363	312.905	286.549	291.788	723.467	660.321	582.937	1989.84	1868.16	1751.15	1046.83	1063.04	1123.63
SSTP_0000773700.1	Ribokinase	rbsK; ribokinase [EC:2.7.1.15]	K00852				N	450.778	420.64	462.917	498.866	441.869	294.369	585.254	596.021	674.578	307.541	246.873	269.75	562.196	765.938	718.982	770.055	234.531	196.742	679.417	692.154	667.828
SSTP_0000041000.1	Ribonuclease UK114	ridA; 2-iminobutanoate/2-iminopropanoate deaminase [EC:3.5.99.10]	K09022				N	3082.18	3069.07	2855.84	1839.52	2911.76	2973.65	3504.61	4342.62	3701.9	5048.49	4277.08	3851.43	3157.85	2504.76	2958.98	2665.08	3044.05	2769.4	7107.68	6563.67	6356.68
SSTP_0000748300.1	Ribulose-phosphate 3-epimerase	rpe; ribulose-phosphate 3-epimerase [EC:5.1.3.1]	K01783				N	2656.24	2655.83	2743.08	1600.03	1471.72	1453.34	1451.61	1469.85	1438.59	2375.39	2353.23	2184.45	1255.03	1263.11	1418.98	1076.28	1386.16	1302.1	1514.45	1381.87	1365.83
SSTP_0000379100.1	RmlC-like cupin domain; Cysteamine dioxygenase family; RmlC-like jelly roll fold domain-containing protein	ADO; cysteamine dioxygenase [EC:1.13.11.19]	K10712				N	678.03	616.774	645.71	249.035	248.221	245.895	353.687	322.003	322.384	514.952	414.394	451.346	251.367	295.384	323.502	237.039	247.47	304.874	280.876	291.176	297.783
SSTP_0000938600.1	SEA domain; Epidermal growth factor-like domain; Trypsin Inhibitor-like, cysteine rich domain; DOMON domain-containing protein			yes	yes		Y	4233.34	4316.18	3578.7	127672	80568	53697.6	45617.5	39737.7	62127.5	4300.21	3615.81	3909.61	61921.8	99696.5	87458	23702.6	6421.29	7698.46	23369.7	23130.6	20955.2
SSTP_0000923000.1	Selenium-binding protein 1	SELENBP1; selenium-binding protein 1	K17285				N	1611.87	1244.65	1436.23	15205.5	6887.69	2959.55	3461.98	3966.32	5178.02	913.682	750.318	668.204	2001.92	2423.18	3064.97	18441.6	15995	23032.3	6706.11	7882.91	7586.72
SSTP_0000034800.1	Serine--pyruvate aminotransferase	AGXT; alanine-glyoxylate transaminase / serine-glyoxylate transaminase / serine-pyruvate transaminase [EC:2.6.1.44 2.6.1.45 2.6.1.51]	K00830				N	815.871	785.77	751.35	3311.45	2637.13	2852.03	3292.63	2694.72	4749.65	1219.43	868.465	967.045	2492.94	3358.28	3493.67	8145.16	4219.93	4370.37	2364.67	2368.45	2307.62
SSTP_0000317600.1	Serpin domain-containing protein	SERPINB; serpin B	K13963				N	1362.27	1422.28	1586.97	1084.46	1750.75	1745.94	3616.36	3946.12	3911.67	3861.24	4071.64	3615.18	2266.8	2402.57	2849.83	577.862	333.195	357.439	785.694	805.208	806.794
SSTP_0000383900.1	Serpin domain-containing protein	SERPINB; serpin B	K13963				N	191.239	186.266	258.759	279.269	311.597	269.691	737.327	602.335	773.943	2959.18	2757.04	2804.17	520.752	465.402	712.655	492.015	297.611	343.922	1973.72	1616.92	1700.94
SSTP_0000591800.1	Serpin domain-containing protein	SERPINB; serpin B	K13963				N	2616.5	2797.7	2666.56	2210.28	2398.59	2180.44	2738.17	2586.86	2794.37	3272.57	2807.43	2749.51	1396.48	1397.06	1491.75	1157.01	1420.12	1229.64	1266.22	1266.37	1245.13
SSTP_0000591900.1	Serpin domain-containing protein	SERPINB; serpin B	K13963				N	755.022	815.363	824.313	818.721	850.289	1002.97	2012.98	1971.69	2139.66	2818.34	3037.29	2770.67	1247.82	1431.41	1541.58	302.384	344.517	405.874	298.336	292.803	284.284
SSTP_0000687100.1	Serpin domain-containing protein	SERPINB; serpin B	K13963				N	627.116	740.129	943.638	371.563	454.192	395.723	1279.95	2126.48	1569.97	808.188	799.693	677.901	1164.03	795.992	756.157	8179.76	6196.46	4289.27	3324.21	4208.23	4435.78
SSTP_0000959200.1	Serpin domain-containing protein	SERPINB; serpin B	K13963				N	146.534	109.786	159.053	49.3296	51.9328	54.6433	59.9079	68.1889	57.4109	27.7144	40.5577	35.2614	92.7984	58.3899	41.1299	71.7523	119.692	96.1181	147.27	142.335	128.642
SSTP_0000056300.1	S-formylglutathione hydrolase	frmB; S-formylglutathione hydrolase [EC:3.1.2.12]	K01070				N	2318.46	2171.04	2288.47	1074.91	1261.35	1106.97	1001.15	1101.12	1074.25	1349.96	1250.24	1153.93	1118.99	1146.33	1373.9	568.893	640.511	596.232	980.03	1050.02	1106.16
SSTP_0001103500.1	ShKT domain-containing protein						Y	2215.39	2342.51	2111.61	0.795639	0	0	2.30415	0	1.10406	0	1.76338	1.76307	0	0	0	0	0	0	199.65	103.294	192.169
SSTP_0000233200.1	Short-chain dehydrogenase/reductase SDR family; Glucose/ribitol dehydrogenase family; NAD(P)-binding domain-containing protein						N	4217.2	3999.16	4062.99	1002.51	979.681	873.411	1713.13	1713.56	1866.96	3969.42	3139.7	3330.44	1163.13	1212.45	1270.28	1291.54	1114.43	1326.13	1475.74	1523.39	1647.73
SSTP_0000622000.1	Short-chain dehydrogenase/reductase SDR family; Glucose/ribitol dehydrogenase family; NAD(P)-binding domain-containing protein						N	12219.4	11481.9	11259.6	3924.09	4755.81	4048.01	4898.62	6554.97	6318.51	10147.1	8424.55	7828.92	3884.02	4322.57	5083.5	1356.89	1719.35	1962.91	2916.56	2900.38	3032.62
SSTP_0000314600.1	Small GTPase superfamily; Ran GTPase family; Small GTPase superfamily, Rho type; Small GTPase superfamily, Rab type; Small GTP-binding protein domain; Small GTPase superfamily, Ras type; P-loop containing nucleoside triphosphate hydrolase domain-containing protein	RAB14; Ras-related protein Rab-14	K07881	yes			N	1347.37	1347.03	1277.18	1253.13	1169.81	1337	1101.38	1109.96	1105.16	1122.88	1042.16	1097.51	1216.29	1259.68	1265.54	2430.61	3750.87	3678.02	1884.15	1899.15	1892.31
SSTP_0000761800.1	Small nuclear ribonucleoprotein G	SNRPG; small nuclear ribonucleoprotein G	K11099				N	1179.72	1104.03	1038.6	545.808	578.302	517.349	641.705	590.97	618.272	1698.63	1266.99	1249.14	271.188	423.327	408.926	158.88	439.947	519.638	622.482	545.752	528.069
SSTP_0000326300.1	Small nuclear ribonucleoprotein Sm D1	SNRPD1; small nuclear ribonucleoprotein D1	K11087	yes			N	1957.1	1945.3	1913.39	910.211	892.539	975.647	1038.02	883.93	1008	2349.47	2198.05	2167.7	494.625	658.604	654.915	144.786	355.84	349.93	548.847	651.487	585.243
SSTP_0001262000.1	Small nuclear ribonucleoprotein Sm D2	SNRPD2; small nuclear ribonucleoprotein D2	K11096				N	2185.59	2325.24	2226.75	1994.67	1756.91	1755.64	1830.65	1877.72	1896.77	2968.12	2667.99	2526.48	1911.83	1734.52	1632.54	1080.13	2799.81	1913.35	1468.15	1414.4	1392.04
SSTP_0000202200.1	Small nuclear ribonucleoprotein Sm D3	SNRPD3; small nuclear ribonucleoprotein D3	K11088				N	2281.21	2219.15	2151.97	2114.81	1544.78	1627.84	1904.38	1866.36	2113.16	3394.57	3111.48	2876.45	972.131	1251.09	1214.91	618.863	1644.95	1524.37	1207.77	1143.56	1123.63
SSTP_0000133600.1	Small ubiquitin-related modifier	SUMO; small ubiquitin-related modifier	K12160	yes			N	2589.18	2463.39	2492.63	2455.34	2170.61	2300.31	2736.18	2512.89	2738.06	4546.95	4203.02	4079.75	1382.07	1792.06	1836.61	1338.95	1436.3	1763.17	1418.8	1361.53	1375.36
SSTP_0000031300.1	S-methyl-5'-thioadenosine phosphorylase	mtaP; 5'-methylthioadenosine phosphorylase [EC:2.4.2.28]	K00772				N	3251.07	3373.75	3315.2	1797.35	1318.56	1547.64	1744.24	1603.7	1898.98	3479.5	3323.97	3236.12	902.758	1013.24	1093.11	349.792	129.396	96.1181	821.373	816.595	974.346
SSTP_0000640500.1	Soluble calcium-activated nucleotidase 1	CANT1; soluble calcium-activated nucleotidase 1 [EC:3.6.1.6]	K12304	yes			N	16764.5	17490.5	16003.9	59.6729	115.308	181.557	61.0599	66.9261	48.5785	9.83415	5.29014	3.52614	180.191	144.257	167.683	201.163	72.7854	75.0922	13851	12148.1	13385.2
SSTP_0001067600.1	Soluble calcium-activated nucleotidase 1	CANT1; soluble calcium-activated nucleotidase 1 [EC:3.6.1.6]	K12304				N	1547.3	1391.44	1431.48	3176.99	3857.11	4098.25	2686.64	2677.05	2699.42	2377.18	2301.21	2210.89	3947.09	4266.76	4273.55	2239.7	1976.53	4386.89	1771.8	1846.29	1520.68
SSTP_0000517200.1	Solute carrier family 22 member 15						N	321.63	263.979	246.889	821.895	874.935	478.569	741.936	929.389	621.584	295.024	447.899	274.158	380.203	266.189	297.401	3217.32	3071.54	2180.68	711.3	749.901	671.005
SSTP_0000741900.1	Solute carrier family 22 member 15						N	54.6398	35.7729	42.7308	165.493	204.21	155.116	221.198	238.661	227.436	62.5809	77.5887	55.5368	391.916	341.753	368.587	593.237	732.706	1213.49	257.343	256.203	265.225
SSTP_0000409300.1	Stress-induced-phosphoprotein 1	STIP1; stress-induced-phosphoprotein 1	K09553	yes			N	18545.2	22227.3	24712.6	4356.92	4842.07	4641.15	7932.03	7399.76	8421.74	20159.1	16853.5	16836.5	3982.22	4222.11	4525.08	4042.47	6469.81	6430.9	7485.73	7327.39	7872.59
SSTP_0001218100.2	Succinate dehydrogenase [ubiquinone] iron-sulfur subunit, mitochondrial	SDHB; succinate dehydrogenase (ubiquinone) iron-sulfur subunit [EC:1.3.5.1]	K00235				N	24493.5	24489.6	25561.3	15388.5	13540.4	14387.9	15610.6	18359.2	16952.8	16853	16290.1	15551.2	23533.9	24248.1	25487.9	20244.4	17151.5	14210.5	18360.9	18591.4	18939
SSTP_0000176000.1	Sulfotransferase family-containing protein						Y	1.24181	2.4671	0	0.795639	2.64065	2.64403	4.6083	7.57654	4.41623	0.894014	0.88169	0	1.80191	1.71735	1.58192	276.759	6.46981	0	3.0365	0	0
SSTP_0000281900.1	Sulfotransferase family-containing protein						Y	2.48363	2.4671	5.93483	9.54767	5.2813	10.5761	6.91244	12.6276	15.4568	0	1.76338	2.64461	15.3162	1.71735	19.774	280.603	1.61745	1.50184	3.79562	3.25337	0.794088
SSTP_0000729200.1	Sulfotransferase family-containing protein						N	3.72544	4.93419	2.37393	1.59128	15.8439	22.0336	4.6083	10.1021	4.41623	2.68204	0	0	16.2172	9.44543	7.9096	717.523	64.6981	139.672	6.83212	12.2001	3.17635
SSTP_0000934200.1	Sulfotransferase family-containing protein						Y	0	1.23355	0	3.18256	8.80216	1.76269	3.45622	0	0	0	1.76338	0.881536	6.30669	1.71735	3.16384	261.383	11.3222	21.0258	16.7007	8.94676	10.3231
SSTP_0000894800.1	Superoxide dismutase [Cu-Zn]	SOD1; superoxide dismutase, Cu-Zn family [EC:1.15.1.1]	K04565	yes			N	24808.9	25329.7	24293.6	13510	12695.4	11731.6	12615.2	12476	12932.9	19552.1	17749.3	16895.5	17654.2	14477.3	14061.7	15206.4	28979.9	25426.2	10536.6	10675.9	10501.8
SSTP_0001065900.1	Superoxide dismutase [Mn], mitochondrial	SOD2; superoxide dismutase, Fe-Mn family [EC:1.15.1.1]	K04564				N	10791.4	11352.3	11830.5	4833.51	4328.02	3997.77	5050.69	5465.21	5576.59	11479.1	9725.92	9388.36	5371.5	5401.07	5642.71	6569.18	6539.36	6019.39	7476.62	7794.25	7880.53
SSTP_0000812600.1	Thioredoxin reductase 1	TXNRD; thioredoxin reductase (NADPH) [EC:1.8.1.9]	K22182				N	22479.3	23393	26369.6	18882.9	16307.8	17779.3	12235	14308.3	13514.8	15993.9	16604	15314	12844	13023.5	13044.5	9749.34	11530.8	8491.43	10185.2	10101.7	9762.52
SSTP_0000657800.1	Thioredoxin, mitochondrial	trxA; thioredoxin 1	K03671				N	1323.77	1427.21	1309.22	2121.17	1572.95	1481.54	1759.22	1831	1717.91	1552.01	1565.88	1451.01	1031.59	1183.25	1123.95	762.368	1268.08	1099.35	1212.32	1251.73	1192.72
SSTP_0000156500.1	Thioredoxin-like protein 1						N	5947.04	5843.32	5740.17	3822.25	3678.42	3650.52	3633.64	3882.98	4234.06	8132.84	7348	7531.84	2747.01	3368.58	3598.08	1374.82	1572.16	1743.64	2555.97	2566.91	2711.02
SSTP_0000348500.1	Thrombospondin, type 1 repeat; Proteinase inhibitor I2, Kunitz metazoa domain; ADAM-TS Spacer 1 domain; Peptidase M12B, ADAM-TS family-containing protein	ADAMTS9; a disintegrin and metalloproteinase with thrombospondin motifs 9 [EC:3.4.24.-]	K08624	yes			N	618.423	641.445	644.523	5525.71	7021.49	8060.77	5600.23	6240.55	6168.36	1319.56	2191	2098.06	8779.81	8500.88	7983.16	4916.31	4629.15	4682.75	2917.32	2719	2741.19
SSTP_0000934100.1	Thrombospondin, type 1 repeat; Proteinase inhibitor I2, Kunitz metazoa domain; ADAM-TS Spacer 1 domain; Peptidase M12B, ADAM-TS family-containing protein			yes	yes		Y	4748.69	4793.57	4895.05	45226.5	40838.5	42130	59813.4	54027.1	63662.1	11448.7	15422.5	12003.9	50206.7	52070.1	54591.2	15298.6	3061.84	3221.46	10560.2	11184.3	10416.8
SSTP_0000260500.1	Thymidylate synthase	thyA; thymidylate synthase [EC:2.1.1.45]	K00560				N	2807.74	2368.41	2484.32	350.081	313.357	354.3	1404.38	1252.66	1401.05	4421.79	3089.44	2969.01	96.4023	113.345	71.9773	47.4077	126.161	108.133	672.584	618.14	623.359
SSTP_0000317300.1	Thyroglobulin type-1 domain; Proteinase inhibitor I2, Kunitz metazoa domain-containing protein			yes			N	2163.24	1953.94	1840.98	3459.44	3466.29	2385.8	4838.71	5270.75	5461.77	8865.93	8426.31	7753.99	6711.22	5954.91	5955.14	29445.3	28137.2	36994.9	7986.75	8603.53	9435.36
SSTP_0001003000.1	TPPP family protein						N	1281.55	1247.12	1181.03	2062.3	2749.8	3090.87	2784.56	3031.88	2936.79	2680.25	2610.68	2476.23	4095.75	3560.93	3886.78	3463.33	2877.45	3274.02	3109.37	2997.16	3096.15
SSTP_0000935600.1	Transaldolase	E2.2.1.2; transaldolase [EC:2.2.1.2]	K00616				N	7300.62	7016.42	7195.39	6004.69	5558.57	4918.78	3826.04	4244.13	4390.83	7087.74	6386.96	6210.42	4978.68	5984.11	5711.52	2062.88	2164.15	1814.23	2470.95	2339.98	2510.91
SSTP_0000555600.1	Transketolase	E2.2.1.1; transketolase [EC:2.2.1.1]	K00615				N	41248.1	40074.3	40410.3	31265.4	29071.8	26393.6	24515	26054.5	26279.9	38673.2	36879.3	34026.4	26798.9	34616.6	30259	6082.28	4868.53	4915.54	16208.8	15886.2	16667.9
SSTP_0001210800.1	Translationally-controlled tumor protein homolog			yes			N	27148.5	26597.8	25840.3	73254.5	67516.1	68936	54336.4	62551.9	56946.1	54607.2	48184.4	45054.4	30897.4	30257.1	31302.2	7147.04	12800.5	12170.9	15820.2	15063.9	16031.8
SSTP_0000135600.1	Transthyretin-like family; Immunoglobulin-like fold domain-containing protein						Y	927.634	856.082	1017.23	1739.27	2087.87	1642.82	1776.5	2745.23	2011.59	943.184	961.924	838.341	2716.38	2480.71	2657.62	6931.78	4698.7	2730.35	6515.57	6938.62	7585.13
SSTP_0000778500.1	Transthyretin-like family; Immunoglobulin-like fold domain-containing protein						N	2808.98	3921.45	5155	104.229	146.996	78.4396	245.392	175.523	213.083	445.219	366.783	470.74	238.753	292.808	332.203	1263.35	790.935	725.391	610.336	523.792	567.773
SSTP_0000030100.1	Transthyretin-like family-containing protein			yes	yes		N	2139.64	2104.43	2137.73	787.683	712.975	787.921	919.355	805.639	883.245	2064.28	2290.63	2021.36	467.596	598.497	572.655	609.894	1310.14	1199.97	1090.1	990.65	983.875
SSTP_0000030200.1	Transthyretin-like family-containing protein						Y	76.9924	57.9767	37.9829	5205.07	6089.34	2191.9	3274.19	5807.42	2701.63	1729.92	2404.37	1879.43	5970.63	5572.8	5190.28	8797.34	6560.39	6842.4	1882.63	1921.11	2064.63
SSTP_0000033500.1	Transthyretin-like family-containing protein						Y	4403.47	4482.71	5233.33	8598.47	8517.85	7791.96	10467.7	13569.6	12435	6171.38	5219.6	4786.74	12569.2	12585.6	14039.5	13832.8	5386.12	5942.8	10161.6	11919.5	13069.1
SSTP_0000135500.1	Transthyretin-like family-containing protein						N	1002.14	916.526	1093.2	234.714	286.07	237.081	314.516	496.264	326.801	469.357	519.315	515.699	417.143	327.155	309.265	2061.6	1599.66	1755.66	3334.08	4143.16	4167.37
SSTP_0000135700.1	Transthyretin-like family-containing protein						Y	1279.07	1244.65	1514.57	1000.91	1100.27	1102.56	2026.5	2291.9	2110.96	1732.6	1681.38	1733.1	2151.48	1871.05	1967.91	18450.6	7487.19	6946.03	5549.96	6128.53	6697.34
SSTP_0000227000.1	Transthyretin-like family-containing protein						Y	1007.11	955.999	1138.3	4022.75	3497.1	2835.28	4940.09	6048.61	5375.65	3129.94	2929.86	2425.11	4208.36	4045.22	4056.83	26275.4	13256.6	15841.5	11252.5	14283.1	14353.9
SSTP_0000287800.1	Transthyretin-like family-containing protein						Y	334.048	336.758	365.586	29.4386	26.4065	23.7963	591.014	140.166	241.788	1536.81	1669.04	1349.63	34.2363	47.2271	43.5028	153.755	253.94	180.221	47.0657	61.814	61.1448
SSTP_0000347400.1	Transthyretin-like family-containing protein			yes			Y	7055.98	6881.96	8587.7	14970.7	13446.2	12975.1	14701.6	22608.4	17863.6	8045.23	6875.42	5884.25	22039.2	25529.3	29398.4	19330.8	2542.64	2656.76	48123.9	50781.8	56558.9
SSTP_0000687300.1	Transthyretin-like family-containing protein						Y	591.103	746.296	758.472	1366.11	1819.41	1229.47	1239.63	1857.52	1271.87	755.441	978.676	930.02	2799.27	1999	1996.38	3330.07	3519.58	3514.32	2084.56	2109.81	1965.37
SSTP_0000778400.1	Transthyretin-like family-containing protein						Y	731.428	631.576	604.166	447.149	397.858	509.416	631.337	626.328	588.462	534.62	319.172	349.088	802.752	562.432	575.028	782.868	616.25	525.646	1487.13	1502.24	1500.03
SSTP_0001160300.1	Transthyretin-like family-containing protein						Y	2885.97	2830.99	3312.82	6033.33	5396.61	6525.47	5927.42	7644.73	6174.99	2261.85	2521.63	2041.64	9904.21	9944.32	10760.2	1426.08	198.947	181.723	7534.31	10131.8	10776.6
SSTP_0001256000.1	Transthyretin-like family-containing protein			yes			Y	545.156	568.665	445.112	6710.42	6999.48	3086.46	7056.45	9500.99	9804.02	1453.67	1643.47	1416.63	7153.59	6296.67	7821.8	9930	558.021	576.708	3314.34	3024.82	2988.95
SSTP_0000147100.1	Trimethyllysine dioxygenase, mitochondrial	TMLHE; trimethyllysine dioxygenase [EC:1.14.11.8]	K00474				N	1120.12	1171.87	1146.61	920.554	863.492	745.616	444.701	631.379	447.143	344.195	281.259	363.193	566.701	580.464	540.225	180.662	161.745	192.236	636.146	657.18	686.092
SSTP_0000448700.1	Triosephosphate isomerase	TPI; triosephosphate isomerase (TIM) [EC:5.3.1.1]	K01803				N	16218.1	16126.2	16292.3	7485.37	6411.5	6905.32	7891.71	10368.5	9544.57	10449.2	9774.42	8724.56	9669.06	11429.8	13201.1	10718	5832.54	5490.74	11685.2	12598.7	12700.6
SSTP_0001045100.1	tRNA (guanine-N(7)-)-methyltransferase	trmB; tRNA (guanine-N7-)-methyltransferase [EC:2.1.1.33]	K03439				N	691.69	627.876	617.223	423.28	534.291	416.875	615.208	614.963	569.693	648.16	503.445	542.145	85.5908	121.932	113.898	67.9084	103.517	117.144	274.044	276.536	240.609
SSTP_0001045200.1	tRNA (guanine-N(7)-)-methyltransferase	CYC; cytochrome c	K08738				N	12932.2	12801.8	12663.7	11716.6	9813.53	9557.29	11918.2	14860.1	13850.4	14828.1	11887.8	11473.2	12363.8	16415.3	17065.7	8937	6054.13	4777.37	6060.09	6034.18	6073.98
SSTP_0000667900.1	Trypsin Inhibitor-like, cysteine rich domain-containing protein			yes		Y	Y	24837.9	24664.5	23056.5	1.59128	1.76043	0.881343	28.8019	8.8393	30.6596	40.2306	44.8339	72.2948	0.900956	0	0	1.28129	9.70472	9.01107	30.1221	30.6223	30.5565
SSTP_0000214900.1	Trypsin Inhibitor-like, cysteine rich domain-containing protein			yes			N	40024.9	39947.2	40542	8195.88	5644.83	2694.27	14012.7	16846.4	14112	52317.7	52975.5	53000.6	3573.19	4757.92	3856.72	3478.7	4043.63	5586.86	59775.8	67016.9	60766.8
SSTP_0000647900.1	Trypsin Inhibitor-like, cysteine rich domain-containing protein			yes			Y	4439.48	4367.99	3519.36	5.56947	7.04173	4.40672	9.21659	7.57654	9.93651	0.894014	2.64507	6.17075	0.900956	0	0.79096	181.943	279.819	868.066	18008.7	18506	17149.1
SSTP_0000668100.1	Trypsin Inhibitor-like, cysteine rich domain-containing protein			yes			Y	45636.2	49349.6	40917.4	0.795639	0.880216	1.76269	10.3687	11.3648	10.1904	15.1982	8.94915	12.3327	0	1.71735	0	0	1.61745	0	6452.8	5511.49	6440.47
SSTP_0001139800.1	Tubulin--tyrosine ligase-like protein 12	TTLL12; tubulin--tyrosine ligase-like protein 12	K16609	yes			N	1147.44	1054.68	1208.32	1015.24	1054.5	1112.26	945.853	923.076	1014.63	1359.79	2001.44	1777.18	1428.92	1447.73	1300.34	1303.07	1415.27	1237.52	1689.05	1853.61	1884.37
SSTP_0001162100.1	Tubulin--tyrosine ligase-like protein 12	TTLL12; tubulin--tyrosine ligase-like protein 12	K16609	yes			N	10926.7	10915.7	11129	2146.63	2113.4	2324.98	2669.36	2616.43	2509.52	6112.37	5154.36	4979.8	1930.75	1783.47	1668.92	6519.2	8734.25	6752.29	6681.06	6877.62	6965.74
SSTP_0000978500.1	Tyrosine--tRNA ligase, cytoplasmic	YARS; tyrosyl-tRNA synthetase [EC:6.1.1.1]	K01866				N	12245.5	13432.1	15232.3	12104.9	9793.29	9930.1	9213.14	9288.84	9079.76	13246.6	12828.6	12037.4	7257.2	7506.54	7465.87	2184.6	4069.51	3703.55	5110.43	4762.93	5044.84
SSTP_0000201200.1	Ubiquinol-cytochrome-c reductase complex assembly factor 1	CBP3; cytochrome b pre-mRNA-processing protein 3	K17662				N	1601.94	1491.36	1534.75	1108.33	955.035	935.105	956.221	958.433	949.488	1471.55	1269.63	1268.53	602.739	826.046	804.406	183.225	384.954	467.074	808.468	801.141	802.823
SSTP_0000936200.1	Ubiquitin-60S ribosomal protein L40	RP-L40e; large subunit ribosomal protein L40e	K02927				N	40069.6	41827.1	41514.1	100949	105620	100780	94350.3	111888	103101	69179.7	77488.2	65017.7	68469	73509.5	73874	11932.7	10869.3	9761.99	19057.8	18632	19120.9
SSTP_0000950000.1	Ubiquitin-60S ribosomal protein L40	RP-L40e; large subunit ribosomal protein L40e	K02927				N	2527.09	2533.71	2400.05	206.071	441.869	277.623	504.608	649.057	507.866	165.393	233.648	240.659	307.226	254.168	197.74	887.934	1711.27	1851.77	7675.51	8131.79	7863.86
SSTP_0001065800.1	Ubiquitin-associated domain/translation elongation factor EF-Ts, N-terminal; Ubiquitin-like domain; Heat shock chaperonin-binding domain; UBA-like domain; Ubiquitin-associated/translation elongation factor EF1B, N-terminal, eukaryote domain-containing protein	UBQLN; ubiquilin	K04523	yes			N	19855.3	21571	22267.5	12146.2	10117.2	9580.2	11382.5	10838.2	11615.8	24815.1	25696	24395.6	8188.79	9318.34	8910.95	7817.15	12063	9467.63	13344.7	12763.8	13385.2
SSTP_0000791300.1	Ubiquitin-conjugating enzyme E2 L3	UBE2L3; ubiquitin-conjugating enzyme E2 L3 [EC:2.3.2.23]	K04552				N	3156.69	3219.56	2853.47	2364.64	2408.27	1978.62	2029.95	2319.69	2128.62	3963.16	3246.38	3058.93	1451.44	1737.96	1676.83	2016.75	3058.6	2975.15	2536.99	2506.72	2445.79
SSTP_0000931000.1	UBX domain; SEP domain-containing protein	SHP1; UBX domain-containing protein 1	K14012	yes			N	12343.6	12345.3	12972.4	4336.23	4195.99	4392.62	3978.11	4025.67	4206.45	12625.3	11475.2	11446.7	2785.76	3464.75	3691.41	4141.13	4480.34	4885.5	5262.25	5435.56	5385.51
SSTP_0000590200.1	UDP-glucose:glycoprotein glucosyltransferase 1	HUGT; UDP-glucose:glycoprotein glucosyltransferase [EC:2.4.1.-]	K11718				Y	16497.5	16277.9	18054.9	17145.2	16144.9	16086.3	11548.4	12386.4	13849.3	18696.5	16365.9	17309.8	10731.3	14947.8	15165.9	4426.86	3962.76	4481.5	11949.4	11433.1	12203.5
SSTP_0000942500.1	Uncharacterized integrin beta-like protein	ITGB1; integrin beta 1	K05719	yes	yes		Y	1207.04	1203.94	1512.2	4853.4	4901.04	5838.9	11121	11662.8	12150.1	6616.59	7559.61	6503.09	8715.85	7090.94	6958.86	43586.9	8084.03	5854.19	15562.1	24058.6	23794.1
SSTP_0000589100.1	UPF0160 protein						N	1618.08	1503.69	1443.35	1095.6	883.737	884.869	1111.75	990.002	1072.04	1695.94	1573.82	1534.75	539.673	670.625	662.033	283.165	535.377	600.738	725.723	667.753	650.358
SSTP_0000589200.1	UPF0160 protein			yes			N	2232.78	2243.82	2022.59	2824.52	2263.04	2314.41	2207.37	2086.08	2309.69	2628.4	2548.08	2472.71	1150.52	1531.88	1597.74	489.453	904.156	988.214	1002.8	984.957	1025.96
SSTP_0000765100.1	UPF0587 protein						N	1700.04	1648.02	1594.1	656.402	569.5	593.144	956.221	1005.15	1052.17	1424.16	1463.61	1323.19	393.718	488.586	463.502	238.32	245.853	271.834	671.066	706.794	742.472
SSTP_0000783000.1	Vacuolar protein sorting-associated protein 37A	VPS37; ESCRT-I complex subunit VPS37	K12185	yes			N	3623.61	3719.15	3819.66	1678.8	1533.34	1667.5	1715.44	1599.91	1709.08	3534.93	3404.21	3274.02	1455.04	1571.38	1547.12	1651.58	2945.38	2757.39	1629.08	1501.43	1492.09
SSTP_0000522900.1	von Willebrand factor, type A domain; Copine domain-containing protein			yes	yes		N	13201.7	12265.2	14603.2	20161.5	19407.9	20411.9	17683.2	17490.5	17995	10281.2	13123.1	11837.3	32536.2	31088.3	28562.3	85521	34558.5	33695.4	17664.1	24663	24550.8
SSTP_0001125900.1	von Willebrand factor, type A domain; Copine domain-containing protein			yes			N	1002.14	1004.11	1048.09	8080.51	7792.56	7469.38	5684.33	6859.3	5989.51	2542.57	3204.06	3041.3	11850.3	10300.7	10538	32860	37445.7	28823.4	7876.68	9756.84	10350.9
SSTP_0000032100.1	von Willebrand factor, type A domain-containing protein						Y	358.884	328.124	290.807	2.38692	52.813	11.4575	21.8894	30.3062	12.1446	8.94014	7.93521	10.5784	0	12.0215	0	25.6258	8.08726	4.50553	1009.64	1052.46	1138.72
SSTP_0000032200.1	von Willebrand factor, type A domain-containing protein			yes			N	11.1763	12.3355	11.8697	112.981	315.998	176.269	122.12	251.289	98.261	41.1246	61.7183	45.8399	502.733	313.416	385.988	64.0645	29.1142	76.5941	18.9781	17.8935	28.5872
SSTP_0000208800.1	von Willebrand factor, type A domain-containing protein						N	1180.96	1203.94	1249.88	1079.68	869.654	979.172	1055.3	864.989	1064.31	1245.36	1102.99	1221.81	799.148	832.915	900.112	689.334	642.129	871.07	1103.77	1036.2	1066.46
SSTP_0000322200.1	von Willebrand factor, type A domain-containing protein			yes			N	450.778	597.037	562.622	21145.7	16936.2	23702	12058.8	14890.4	11111.2	4413.74	3905.01	3179.7	37677.1	47120.7	52483.3	748.274	242.618	458.063	45.5475	63.4406	62.733
SSTP_0000819700.1	von Willebrand factor, type A domain-containing protein			yes			Y	3910.47	3516.84	3128.84	3418.86	5447.66	4251.6	3830.65	5965.27	4577.42	1415.22	913.431	959.993	5846.3	8386.68	10472.3	357.48	8.08726	36.0443	42.511	51.2405	58.7625
SSTP_0000835500.1	von Willebrand factor, type A domain-containing protein			yes			Y	362.609	346.627	229.085	6689.73	5509.27	5610.63	11532.3	10263.7	12298.1	9899.41	9555.76	7736.36	19694.9	18604.1	21816.2	1145.47	46.9061	66.0812	33.4015	47.1738	38.1162
SSTP_0000935200.1	von Willebrand factor, type A domain-containing protein						N	618.423	455.179	379.829	479.77	1402.18	853.14	1751.15	2380.3	1764.28	2024.94	1486.53	1232.39	1389.27	1037.28	1343.84	243.445	255.558	714.878	178.394	215.536	200.904
SSTP_0001243800.1	von Willebrand factor, type A domain-containing protein			yes			N	0	7.40129	2.37393	77.9726	129.392	89.0157	89.8618	113.648	73.9718	35.7605	54.6648	50.2475	134.242	73.8461	75.1412	65.3458	29.1142	19.524	51.6205	65.0673	53.2039
SSTP_0000155600.3	V-type ATPase, V0 complex, 116kDa subunit family; ATPase, V0 complex, subunit 116kDa, eukaryotic family-containing protein	ATPeV0A; V-type H+-transporting ATPase subunit a	K02154	yes			N	21026.4	20449.8	20414.6	13409.7	13749	14289.2	10339.9	10065.4	10453.2	18250.4	18067.6	17031.3	12911.6	12947.1	14130.5	12807.8	17847	16275.5	11356.5	11460	11289.6
SSTP_0001125700.1	V-type ATPase, V0 complex, 116kDa subunit family; ATPase, V0 complex, subunit 116kDa, eukaryotic family-containing protein	ATPeV0A; V-type H+-transporting ATPase subunit a	K02154	yes			N	1259.2	1345.8	1140.67	16919.3	17889.5	16029	10794.9	14487.6	12189.9	2717.8	3505.6	3322.51	15433.4	16444.5	18203.9	8703.8	6660.67	6480.46	9636.33	8919.1	9116.13
SSTP_0001136400.1	V-type ATPase, V0 complex, 116kDa subunit family; ATPase, V0 complex, subunit 116kDa, eukaryotic family-containing protein	ATPeV0A; V-type H+-transporting ATPase subunit a	K02154	yes			N	1927.29	1895.96	1552.55	29632	26559.6	25700.9	15061.1	21399.9	18109.8	5105.71	5462.07	5030.93	25518.7	28025.4	26951.9	433.076	101.9	106.631	1184.99	1137.86	1206.22
SSTP_0001252400.1	V-type ATPase, V0 complex, 116kDa subunit family; ATPase, V0 complex, subunit 116kDa, eukaryotic family-containing protein	ATPeV0A; V-type H+-transporting ATPase subunit a	K02154				N	936.327	825.243	836.811	1016.03	1612.56	1756.52	1107.14	1372.62	906.43	1944.48	2049.93	1958.77	1668.57	1105.97	1300.34	413.857	101.9	121.649	535.942	585.606	530.451
SSTP_0000657400.1	Xaa-Pro dipeptidase	PEPD; Xaa-Pro dipeptidase [EC:3.4.13.9]	K14213				N	8279.17	8439.93	7988.28	16103.7	10345.2	13839.7	8125.58	10086.9	9110.67	9944.11	9490.51	8684.01	11161	9318.34	9830.84	9247.07	4027.46	3696.04	2503.59	2511.6	2656.23
SSTP_0000157000.1	Yurt gamma						N	1931.02	1825.65	1967.99	1446.47	2138.93	2439.56	1366.36	1622.64	1085.29	3271.2	3241.97	3155.9	2435.28	1798.07	2128.47	2435.73	1369.98	2038	1919.07	1915.42	2083.69
SSTP_0000551100.1	Yurt gamma	FARP2; FERM, RhoGEF and pleckstrin domain protein 2	K06082	yes	yes		N	284.375	336.758	375.081	2531.72	3066.67	3060.91	2559.91	2576.02	2338.39	2083.05	2161.9	1678.44	3893.93	3528.3	3887.57	4970.12	5471.84	5016.16	2754.86	3075.24	2959.57
SSTP_0001002400.3	Yurt gamma	PTPN4; tyrosine-protein phosphatase non-receptor type 4 [EC:3.1.3.48]	K18037	yes			N	17195.4	16544.3	17120.8	16814.2	17882.5	20812.9	10790.3	12913	10861.7	13049.9	14223.4	13625.9	25067.3	21547.6	22206.2	28621.5	30485.8	26746.4	16847.3	17012.7	16914.1
